# Supplementary material for: Circadian succession of molecular processes in living tissues
Source: BMC Med Genomics. 2018 Feb 13;11(Suppl 1):14. doi: 10.1186/s12920-018-0325-2 (PMC5836834; doi:10.1186/s12920-018-0325-2)
Supplement: Supplementary file 2 — Gene Ontology Charts. (XLSX 224 kb) [file 12920_2018_325_MOESM2_ESM.xlsx]

## Sheet: phase_0_chart
Category	Term	Count	%	PValue	Genes	List Total	Pop Hits	Pop Total	Fold Enrichment	Bonferroni	Benjamini	FDR
SP_PIR_KEYWORDS	phosphoprotein	44	47.3118	0.00273777	1422047_AT, 1424598_AT, 1421094_AT, 1421240_AT, 1448729_A_AT, 1439443_X_AT, 1434369_A_AT, 1450532_AT, 1421511_AT, 1435862_AT, 1425878_AT, 1449514_AT, 1448213_AT, 1423345_AT, 1420627_A_AT, 1423199_AT, 1450674_AT, 1417366_S_AT, 1421285_AT, 1415802_AT, 1450177_AT, 1450284_AT, 1425026_AT, 1452712_AT, 1457849_AT, 1417495_X_AT, 1425040_AT, 1434328_AT, 1450750_A_AT, 1448649_AT, 1417509_AT, 1429859_A_AT,…	86	6311	17854	1.44741	0.384457	0.384457	3.31132
SP_PIR_KEYWORDS	membrane	37	39.7849	0.0161643	1422047_AT, 1421240_AT, 1421511_AT, 1449866_AT, 1448213_AT, 1423345_AT, 1425386_AT, 1422951_AT, 1425962_AT, 1428012_AT, 1452243_AT, 1450026_A_AT, 1421285_AT, 1415802_AT, 1450177_AT, 1419189_AT, 1424568_AT, 1450284_AT, 1418710_AT, 1425026_AT, 1419371_S_AT, 1422344_S_AT, 1425040_AT, 1450967_AT, 1426608_AT, 1448649_AT, 1417509_AT, 1422349_AT, 1420612_S_AT, 1422620_S_AT, 1426442_AT, 1421051_S_AT, 142…	86	5507	17854	1.39484	0.944115	0.7636	18.1406
GOTERM_MF_FAT	GO:0046872~metal ion binding	25	26.8817	0.043447	1452595_AT, 1428052_A_AT, 1422047_AT, 1439443_X_AT, 1421240_AT, 1421094_AT, 1424639_A_AT, 1425878_AT, 1448213_AT, 1449866_AT, 1422951_AT, 1452243_AT, 1450026_A_AT, 1417366_S_AT, 1430172_A_AT, 1417495_X_AT, 1425040_AT, 1450750_A_AT, 1448649_AT, 1417509_AT, 1421640_A_AT, 1425810_A_AT, 1454675_AT, 1425210_S_AT, 1436277_AT	61	3850	13288	1.41452	0.999802	0.985937	42.4792
GOTERM_MF_FAT	GO:0043169~cation binding	25	26.8817	0.0479089	1452595_AT, 1428052_A_AT, 1422047_AT, 1439443_X_AT, 1421240_AT, 1421094_AT, 1424639_A_AT, 1425878_AT, 1448213_AT, 1449866_AT, 1422951_AT, 1452243_AT, 1450026_A_AT, 1417366_S_AT, 1430172_A_AT, 1417495_X_AT, 1425040_AT, 1450750_A_AT, 1448649_AT, 1417509_AT, 1421640_A_AT, 1425810_A_AT, 1454675_AT, 1425210_S_AT, 1436277_AT	61	3885	13288	1.40178	0.999919	0.956806	45.7319
GOTERM_MF_FAT	GO:0043167~ion binding	25	26.8817	0.0547308	1452595_AT, 1428052_A_AT, 1422047_AT, 1439443_X_AT, 1421240_AT, 1421094_AT, 1424639_A_AT, 1425878_AT, 1448213_AT, 1449866_AT, 1422951_AT, 1452243_AT, 1450026_A_AT, 1417366_S_AT, 1430172_A_AT, 1417495_X_AT, 1425040_AT, 1450750_A_AT, 1448649_AT, 1417509_AT, 1421640_A_AT, 1425810_A_AT, 1454675_AT, 1425210_S_AT, 1436277_AT	61	3934	13288	1.38432	0.99998	0.932909	50.3793
GOTERM_BP_FAT	GO:0015031~protein transport	9	9.67742	0.00752612	1456473_X_AT, 1419371_S_AT, 1421051_S_AT, 1450674_AT, 1419189_AT, 1419706_A_AT, 1422467_AT, 1451671_AT, 1425026_AT	61	651	13588	3.07955	0.994214	0.474828	10.7323
GOTERM_BP_FAT	GO:0045184~establishment of protein localization	9	9.67742	0.00786756	1456473_X_AT, 1419371_S_AT, 1421051_S_AT, 1450674_AT, 1419189_AT, 1419706_A_AT, 1422467_AT, 1451671_AT, 1425026_AT	61	656	13588	3.05608	0.995424	0.416487	11.1927
GOTERM_BP_FAT	GO:0008104~protein localization	9	9.67742	0.0170898	1456473_X_AT, 1419371_S_AT, 1421051_S_AT, 1450674_AT, 1419189_AT, 1419706_A_AT, 1422467_AT, 1451671_AT, 1425026_AT	61	753	13588	2.6624	0.999992	0.387271	22.8212
GOTERM_BP_FAT	GO:0042981~regulation of apoptosis	8	8.60215	0.0106258	1425557_X_AT, 1425379_AT, 1450674_AT, 1422344_S_AT, 1421240_AT, 1450177_AT, 1450750_A_AT, 1422467_AT	61	553	13588	3.22248	0.999315	0.365772	14.8315
GOTERM_BP_FAT	GO:0043067~regulation of programmed cell death	8	8.60215	0.0113352	1425557_X_AT, 1425379_AT, 1450674_AT, 1422344_S_AT, 1421240_AT, 1450177_AT, 1450750_A_AT, 1422467_AT	61	560	13588	3.1822	0.99958	0.350745	15.7446
GOTERM_BP_FAT	GO:0010941~regulation of cell death	8	8.60215	0.0116496	1425557_X_AT, 1425379_AT, 1450674_AT, 1422344_S_AT, 1421240_AT, 1450177_AT, 1450750_A_AT, 1422467_AT	61	563	13588	3.16524	0.999662	0.343356	16.1464
GOTERM_CC_FAT	GO:0005794~Golgi apparatus	8	8.60215	0.0547458	1456473_X_AT, 1419371_S_AT, 1431394_A_AT, 1450026_A_AT, 1417673_AT, 1419189_AT, 1422467_AT, 1451671_AT	64	682	12504	2.29179	0.9995	0.977637	48.318
SP_PIR_KEYWORDS	calcium	8	8.60215	0.0593251	1422951_AT, 1422047_AT, 1439443_X_AT, 1417366_S_AT, 1425878_AT, 1449866_AT, 1448213_AT, 1448649_AT	86	731	17854	2.27201	0.99998	0.972902	52.8197
GOTERM_MF_FAT	GO:0005509~calcium ion binding	8	8.60215	0.0830132	1422951_AT, 1422047_AT, 1439443_X_AT, 1417366_S_AT, 1425878_AT, 1449866_AT, 1448213_AT, 1448649_AT	61	840	13288	2.07463	1	0.964129	66.005
GOTERM_CC_FAT	GO:0019866~organelle inner membrane	8	3.25203	0.0711006	1417582_S_AT, 1427880_AT, 1421240_AT, 1452257_AT, 1424639_A_AT, 1452823_AT, 1417560_AT, 1416765_S_AT	146	312	12504	2.196	1	0.711334	60.8655
GOTERM_BP_FAT	GO:0006974~response to DNA damage stimulus	8	3.25203	0.0798613	1418158_AT, 1426296_AT, 1416704_AT, 1423892_AT, 1424073_AT, 1426790_AT, 1424540_AT, 1420639_AT	177	287	13588	2.13988	1	0.882571	74.1761
GOTERM_BP_FAT	GO:0042325~regulation of phosphorylation	8	3.25203	0.0832403	1425037_AT, 1425379_AT, 1423136_AT, 1421240_AT, 1457676_AT, 1450329_A_AT, 1422123_S_AT, 1424880_AT	177	290	13588	2.11775	1	0.888292	75.6762
SP_PIR_KEYWORDS	iron	8	3.25203	0.0957563	1425918_AT, 1425040_AT, 1419582_AT, 1450752_AT, 1417560_AT, 1415964_AT, 1430172_A_AT, 1425829_A_AT	217	321	17854	2.0505	1	0.850146	73.2551
GOTERM_BP_FAT	GO:0051174~regulation of phosphorus metabolic process	8	3.25203	0.0966977	1425037_AT, 1425379_AT, 1423136_AT, 1421240_AT, 1457676_AT, 1450329_A_AT, 1422123_S_AT, 1424880_AT	177	301	13588	2.04036	1	0.898736	80.8767
GOTERM_BP_FAT	GO:0019220~regulation of phosphate metabolic process	8	3.25203	0.0966977	1425037_AT, 1425379_AT, 1423136_AT, 1421240_AT, 1457676_AT, 1450329_A_AT, 1422123_S_AT, 1424880_AT	177	301	13588	2.04036	1	0.898736	80.8767
GOTERM_BP_FAT	GO:0000902~cell morphogenesis	7	7.52688	0.00235135	1425379_AT, 1422839_AT, 1450674_AT, 1450026_A_AT, 1425878_AT, 1450177_AT, 1450750_A_AT	61	309	13588	5.04621	0.799212	0.551907	3.47592
GOTERM_BP_FAT	GO:0032989~cellular component morphogenesis	7	7.52688	0.00440609	1425379_AT, 1422839_AT, 1450674_AT, 1450026_A_AT, 1425878_AT, 1450177_AT, 1450750_A_AT	61	351	13588	4.44239	0.950787	0.529	6.42071
GOTERM_BP_FAT	GO:0006928~cell motion	7	7.52688	0.00546339	1422839_AT, 1450674_AT, 1450026_A_AT, 1425878_AT, 1450177_AT, 1450750_A_AT, 1448649_AT	61	367	13588	4.24872	0.976157	0.463511	7.90312
GOTERM_BP_FAT	GO:0016265~death	7	7.52688	0.0264595	1450674_AT, 1428012_AT, 1422344_S_AT, 1421240_AT, 1450177_AT, 1450750_A_AT, 1422467_AT	61	519	13588	3.00439	1	0.5051	33.168
GOTERM_CC_FAT	GO:0042995~cell projection	7	7.52688	0.0687474	1450674_AT, 1448729_A_AT, 1425040_AT, 1425878_AT, 1448213_AT, 1448649_AT, 1422467_AT	64	575	12504	2.37848	0.999933	0.959446	56.6133
GOTERM_BP_FAT	GO:0032535~regulation of cellular component size	7	2.84553	0.0183706	1418158_AT, 1426022_A_AT, 1423892_AT, 1449865_AT, 1416513_AT, 1449891_A_AT, 1422467_AT	177	161	13588	3.33775	1	0.671549	26.0368
GOTERM_BP_FAT	GO:0007409~axonogenesis	7	2.84553	0.0194147	1428089_AT, 1450339_A_AT, 1423892_AT, 1449865_AT, 1416513_AT, 1419732_AT, 1450750_A_AT	177	163	13588	3.2968	1	0.658669	27.3062
GOTERM_BP_FAT	GO:0048812~neuron projection morphogenesis	7	2.84553	0.027058	1428089_AT, 1450339_A_AT, 1423892_AT, 1449865_AT, 1416513_AT, 1419732_AT, 1450750_A_AT	177	176	13588	3.05329	1	0.722273	35.9944
KEGG_PATHWAY	mmu04062:Chemokine signaling pathway	7	2.84553	0.0292425	1450357_A_AT, 1417171_AT, 1418457_AT, 1422808_S_AT, 1450065_AT, 1421885_AT, 1422349_AT	75	182	5738	2.94256	0.973238	0.973238	28.9445
GOTERM_BP_FAT	GO:0048858~cell projection morphogenesis	7	2.84553	0.0477645	1428089_AT, 1450339_A_AT, 1423892_AT, 1449865_AT, 1416513_AT, 1419732_AT, 1450750_A_AT	177	202	13588	2.66029	1	0.819921	54.8927
GOTERM_BP_FAT	GO:0032990~cell part morphogenesis	7	2.84553	0.0578564	1428089_AT, 1450339_A_AT, 1423892_AT, 1449865_AT, 1416513_AT, 1419732_AT, 1450750_A_AT	177	212	13588	2.5348	1	0.840065	62.0704
GOTERM_BP_FAT	GO:0048667~cell morphogenesis involved in neuron differentiation	6	6.45161	0.00122807	1422839_AT, 1450674_AT, 1450026_A_AT, 1425878_AT, 1450177_AT, 1450750_A_AT	61	182	13588	7.34354	0.567451	0.567451	1.82973
GOTERM_BP_FAT	GO:0000904~cell morphogenesis involved in differentiation	6	6.45161	0.00240048	1422839_AT, 1450674_AT, 1450026_A_AT, 1425878_AT, 1450177_AT, 1450750_A_AT	61	212	13588	6.30436	0.805844	0.420949	3.54734
GOTERM_BP_FAT	GO:0009628~response to abiotic stimulus	6	6.45161	0.00493788	1425557_X_AT, 1450674_AT, 1434369_A_AT, 1415984_AT, 1425878_AT, 1450177_AT	61	251	13588	5.3248	0.965815	0.490943	7.16907
GOTERM_BP_FAT	GO:0048666~neuron development	6	6.45161	0.00922793	1422839_AT, 1450674_AT, 1450026_A_AT, 1425878_AT, 1450177_AT, 1450750_A_AT	61	292	13588	4.57714	0.998205	0.409561	13.0052
GOTERM_BP_FAT	GO:0044093~positive regulation of molecular function	6	6.45161	0.0111487	1425379_AT, 1450674_AT, 1421240_AT, 1417366_S_AT, 1421999_AT, 1450750_A_AT	61	306	13588	4.36773	0.999522	0.362226	15.5055
GOTERM_BP_FAT	GO:0030182~neuron differentiation	6	6.45161	0.0310971	1422839_AT, 1450674_AT, 1450026_A_AT, 1425878_AT, 1450177_AT, 1450750_A_AT	61	399	13588	3.34969	1	0.524282	37.7959
SP_PIR_KEYWORDS	protein transport	6	6.45161	0.0689169	1456473_X_AT, 1419371_S_AT, 1421051_S_AT, 1419189_AT, 1451671_AT, 1425026_AT	86	461	17854	2.70201	0.999997	0.920165	58.4005
GOTERM_BP_FAT	GO:0008219~cell death	6	6.45161	0.0725638	1450674_AT, 1428012_AT, 1422344_S_AT, 1421240_AT, 1450177_AT, 1422467_AT	61	507	13588	2.63614	1	0.769587	67.7638
GOTERM_BP_FAT	GO:0001558~regulation of cell growth	6	2.43902	0.00683915	1418158_AT, 1423892_AT, 1449865_AT, 1449891_A_AT, 1415798_AT, 1422467_AT	177	92	13588	5.00663	0.999826	0.461048	10.5625
GOTERM_BP_FAT	GO:0008361~regulation of cell size	6	2.43902	0.0131533	1418158_AT, 1423892_AT, 1449865_AT, 1416513_AT, 1449891_A_AT, 1422467_AT	177	108	13588	4.26491	1	0.604488	19.3762
UP_SEQ_FEATURE	compositionally biased region:Asp/Glu-rich (acidic)	6	2.43902	0.0148434	1427291_AT, 1431030_A_AT, 1454802_X_AT, 1434120_A_AT, 1426790_AT, 1456341_A_AT	223	104	16021	4.14479	0.999972	0.994748	20.1973
INTERPRO	IPR016040:NAD(P)-binding domain	6	2.43902	0.0361716	1426857_A_AT, 1437380_X_AT, 1452257_AT, 1449392_AT, 1416776_AT, 1425829_A_AT	215	151	17763	3.28286	1	0.998356	41.3599
SP_PIR_KEYWORDS	nad	6	2.43902	0.0547579	1434987_AT, 1426857_A_AT, 1452257_AT, 1416468_AT, 1449392_AT, 1425829_A_AT	217	169	17854	2.92106	1	0.844073	52.1856
GOTERM_BP_FAT	GO:0002009~morphogenesis of an epithelium	6	2.43902	0.074435	1418158_AT, 1417051_AT, 1449865_AT, 1416468_AT, 1449397_AT, 1415798_AT	177	173	13588	2.66249	1	0.885542	71.5841
UP_SEQ_FEATURE	active site:Nucleophile	6	2.43902	0.0834626	1434987_AT, 1417582_S_AT, 1416468_AT, 1423423_AT, 1416230_AT, 1416229_AT, 1451040_AT	223	168	16021	2.56582	1	0.999523	73.1476
GOTERM_BP_FAT	GO:0045859~regulation of protein kinase activity	6	2.43902	0.0942798	1425037_AT, 1425379_AT, 1421240_AT, 1457676_AT, 1422123_S_AT, 1424880_AT	177	186	13588	2.4764	1	0.909405	80.0268
GOTERM_MF_FAT	GO:0019904~protein domain specific binding	6	2.43902	0.0984262	1432022_AT, 1460319_AT, 1460181_AT, 1435862_AT, 1421885_AT, 1426645_AT	170	192	13288	2.44265	1	0.915076	75.8593
GOTERM_BP_FAT	GO:0007409~axonogenesis	5	5.37634	0.00577714	1422839_AT, 1450674_AT, 1450026_A_AT, 1450177_AT, 1450750_A_AT	61	163	13588	6.83295	0.980773	0.43135	8.33877
GOTERM_BP_FAT	GO:0048812~neuron projection morphogenesis	5	5.37634	0.00754798	1422839_AT, 1450674_AT, 1450026_A_AT, 1450177_AT, 1450750_A_AT	61	176	13588	6.32824	0.9943	0.43681	10.7618
GOTERM_BP_FAT	GO:0048858~cell projection morphogenesis	5	5.37634	0.0120901	1422839_AT, 1450674_AT, 1450026_A_AT, 1450177_AT, 1450750_A_AT	61	202	13588	5.51372	0.99975	0.339518	16.7063
GOTERM_BP_FAT	GO:0032990~cell part morphogenesis	5	5.37634	0.01422	1422839_AT, 1450674_AT, 1450026_A_AT, 1450177_AT, 1450750_A_AT	61	212	13588	5.25363	0.999943	0.371945	19.3647
GOTERM_BP_FAT	GO:0031175~neuron projection development	5	5.37634	0.0156057	1422839_AT, 1450674_AT, 1450026_A_AT, 1450177_AT, 1450750_A_AT	61	218	13588	5.10904	0.999978	0.372738	21.0513
GOTERM_BP_FAT	GO:0043085~positive regulation of catalytic activity	5	5.37634	0.0280331	1425379_AT, 1450674_AT, 1421240_AT, 1421999_AT, 1450750_A_AT	61	261	13588	4.26732	1	0.512375	34.7732
GOTERM_BP_FAT	GO:0051674~localization of cell	5	5.37634	0.0365634	1422839_AT, 1450674_AT, 1425878_AT, 1450750_A_AT, 1448649_AT	61	284	13588	3.92173	1	0.571209	42.8662
GOTERM_BP_FAT	GO:0048870~cell motility	5	5.37634	0.0365634	1422839_AT, 1450674_AT, 1425878_AT, 1450750_A_AT, 1448649_AT	61	284	13588	3.92173	1	0.571209	42.8662
GOTERM_BP_FAT	GO:0030030~cell projection organization	5	5.37634	0.0521434	1422839_AT, 1450674_AT, 1450026_A_AT, 1450177_AT, 1450750_A_AT	61	319	13588	3.49144	1	0.658426	55.2814
KEGG_PATHWAY	mmu04060:Cytokine-cytokine receptor interaction	5	5.37634	0.0703519	1425379_AT, 1422344_S_AT, 1418457_AT, 1450177_AT, 1422349_AT	38	244	5738	3.09426	0.994765	0.994765	53.2011
UP_SEQ_FEATURE	compositionally biased region:Arg/Lys-rich (basic)	5	2.03252	0.00107121	1427291_AT, 1449865_AT, 1434120_A_AT, 1426790_AT, 1454979_AT	223	33	16021	10.8853	0.528763	0.528763	1.60394
GOTERM_BP_FAT	GO:0030308~negative regulation of cell growth	5	2.03252	0.00314354	1418158_AT, 1423892_AT, 1449865_AT, 1449891_A_AT, 1422467_AT	177	47	13588	8.16685	0.981131	0.432877	4.99253
GOTERM_BP_FAT	GO:0045792~negative regulation of cell size	5	2.03252	0.00486027	1418158_AT, 1423892_AT, 1449865_AT, 1449891_A_AT, 1422467_AT	177	53	13588	7.2423	0.997853	0.536045	7.61928
GOTERM_BP_FAT	GO:0007050~cell cycle arrest	5	2.03252	0.00629978	1421240_AT, 1416927_AT, 1423892_AT, 1448638_AT, 1420639_AT	177	57	13588	6.73407	0.999654	0.515418	9.76917
GOTERM_BP_FAT	GO:0006766~vitamin metabolic process	5	2.03252	0.0122366	1427931_S_AT, 1416468_AT, 1427929_A_AT, 1450395_AT, 1416230_AT, 1416229_AT, 1427284_A_AT	177	69	13588	5.56292	1	0.598788	18.1493
GOTERM_BP_FAT	GO:0045926~negative regulation of growth	5	2.03252	0.013483	1418158_AT, 1423892_AT, 1449865_AT, 1449891_A_AT, 1422467_AT	177	71	13588	5.40622	1	0.593811	19.8133
GOTERM_BP_FAT	GO:0043405~regulation of MAP kinase activity	5	2.03252	0.0235481	1425037_AT, 1425379_AT, 1457676_AT, 1422123_S_AT, 1424880_AT	177	84	13588	4.56955	1	0.685177	32.1333
SP_PIR_KEYWORDS	guanine-nucleotide releasing factor	5	2.03252	0.0353591	1425037_AT, 1425315_AT, 1422808_S_AT, 1421885_AT, 1421321_A_AT	217	102	17854	4.03316	0.999925	0.850546	37.6043
GOTERM_MF_FAT	GO:0008135~translation factor activity, nucleic acid binding	5	2.03252	0.0362968	1415685_AT, 1428362_AT, 1418662_AT, 1436724_A_AT, 1417364_AT	170	98	13288	3.988	0.999998	0.928624	39.7788
GOTERM_BP_FAT	GO:0045860~positive regulation of protein kinase activity	5	2.03252	0.0775077	1425037_AT, 1425379_AT, 1421240_AT, 1457676_AT, 1422123_S_AT	177	124	13588	3.0955	1	0.8799	73.0804
GOTERM_CC_FAT	GO:0016604~nuclear body	5	2.03252	0.0831329	1423212_AT, 1416751_A_AT, 1438267_X_AT, 1424540_AT, 1420917_AT	146	142	12504	3.01563	1	0.742745	66.8461
GOTERM_BP_FAT	GO:0033674~positive regulation of kinase activity	5	2.03252	0.0885737	1425037_AT, 1425379_AT, 1421240_AT, 1457676_AT, 1422123_S_AT	177	130	13588	2.95263	1	0.899053	77.8785
GOTERM_BP_FAT	GO:0001525~angiogenesis	5	2.03252	0.0943781	1421233_AT, 1416704_AT, 1423136_AT, 1421826_AT, 1448649_AT	177	133	13588	2.88603	1	0.90545	80.0621
GOTERM_BP_FAT	GO:0051347~positive regulation of transferase activity	5	2.03252	0.0983457	1425037_AT, 1425379_AT, 1421240_AT, 1457676_AT, 1422123_S_AT	177	135	13588	2.84327	1	0.898758	81.4364
GOTERM_BP_FAT	GO:0030534~adult behavior	4	4.30108	0.00801481	1450674_AT, 1421999_AT, 1450750_A_AT, 1422467_AT	61	93	13588	9.58082	0.995864	0.392814	11.3906
GOTERM_BP_FAT	GO:0007411~axon guidance	4	4.30108	0.00924928	1422839_AT, 1450674_AT, 1450026_A_AT, 1450177_AT	61	98	13588	9.092	0.998231	0.385833	13.0333
GOTERM_BP_FAT	GO:0021700~developmental maturation	4	4.30108	0.0100404	1422047_AT, 1448729_A_AT, 1450750_A_AT, 1450284_AT	61	101	13588	8.82194	0.998974	0.367966	14.0711
SP_PIR_KEYWORDS	endosome	4	4.30108	0.0685963	1421051_S_AT, 1417673_AT, 1459021_AT, 1420612_S_AT	86	198	17854	4.19403	0.999997	0.956912	58.2242
GOTERM_BP_FAT	GO:0043066~negative regulation of apoptosis	4	4.30108	0.0887094	1425557_X_AT, 1425379_AT, 1450750_A_AT, 1422467_AT	61	239	13588	3.7281	1	0.811224	75.2416
GOTERM_BP_FAT	GO:0016477~cell migration	4	4.30108	0.0895614	1422839_AT, 1450674_AT, 1450750_A_AT, 1448649_AT	61	240	13588	3.71257	1	0.806175	75.5872
GOTERM_BP_FAT	GO:0043069~negative regulation of programmed cell death	4	4.30108	0.093004	1425557_X_AT, 1425379_AT, 1450750_A_AT, 1422467_AT	61	244	13588	3.65171	1	0.810691	76.9382
GOTERM_BP_FAT	GO:0060548~negative regulation of cell death	4	4.30108	0.0938732	1425557_X_AT, 1425379_AT, 1450750_A_AT, 1422467_AT	61	245	13588	3.6368	1	0.805967	77.2682
GOTERM_BP_FAT	GO:0042770~DNA damage response, signal transduction	4	1.62602	0.0375492	1418158_AT, 1416704_AT, 1424073_AT, 1424540_AT	177	57	13588	5.38725	1	0.799856	46.3428
GOTERM_BP_FAT	GO:0043406~positive regulation of MAP kinase activity	4	1.62602	0.0409525	1425037_AT, 1425379_AT, 1457676_AT, 1422123_S_AT	177	59	13588	5.20463	1	0.797664	49.3472
GOTERM_BP_FAT	GO:0080135~regulation of cellular response to stress	4	1.62602	0.0734091	1425037_AT, 1457676_AT, 1423892_AT, 1424073_AT	177	75	13588	4.09431	1	0.887529	71.0674
UP_SEQ_FEATURE	nucleotide phosphate-binding region:NAD	4	1.62602	0.0807233	1434987_AT, 1452257_AT, 1416468_AT, 1449392_AT	223	73	16021	3.93661	1	0.999784	71.911
GOTERM_BP_FAT	GO:0022612~gland morphogenesis	4	1.62602	0.0954191	1418158_AT, 1451877_AT, 1449865_AT, 1415798_AT	177	84	13588	3.65564	1	0.903846	80.4316
GOTERM_BP_FAT	GO:0021954~central nervous system neuron development	3	3.22581	0.00927176	1422839_AT, 1450674_AT, 1450750_A_AT	61	33	13588	20.2504	0.998258	0.364774	13.063
GOTERM_BP_FAT	GO:0021953~central nervous system neuron differentiation	3	3.22581	0.0147405	1422839_AT, 1450674_AT, 1450750_A_AT	61	42	13588	15.911	0.99996	0.368941	20.002
UP_SEQ_FEATURE	topological domain:Vesicular	3	3.22581	0.0173568	1419371_S_AT, 1419189_AT, 1449866_AT	84	39	16021	14.6712	0.998137	0.998137	21.3666
GOTERM_BP_FAT	GO:0009266~response to temperature stimulus	3	3.22581	0.0212828	1434369_A_AT, 1415984_AT, 1450177_AT	61	51	13588	13.1032	1	0.443931	27.6237
GOTERM_BP_FAT	GO:0008344~adult locomotory behavior	3	3.22581	0.0306071	1421999_AT, 1450750_A_AT, 1422467_AT	61	62	13588	10.7784	1	0.530998	37.3214
GOTERM_BP_FAT	GO:0001764~neuron migration	3	3.22581	0.0382244	1422839_AT, 1450674_AT, 1450750_A_AT	61	70	13588	9.5466	1	0.57575	44.3286
GOTERM_BP_FAT	GO:0048469~cell maturation	3	3.22581	0.0433145	1448729_A_AT, 1450750_A_AT, 1450284_AT	61	75	13588	8.91016	1	0.610826	48.5957
GOTERM_CC_FAT	GO:0008021~synaptic vesicle	3	3.22581	0.0460168	1431394_A_AT, 1449866_AT, 1422467_AT	64	68	12504	8.61949	0.99827	0.99827	42.4372
GOTERM_BP_FAT	GO:0043523~regulation of neuron apoptosis	3	3.22581	0.0486422	1450674_AT, 1450750_A_AT, 1422467_AT	61	80	13588	8.35328	1	0.643187	52.7337
GOTERM_BP_FAT	GO:0040012~regulation of locomotion	3	3.22581	0.0849307	1450674_AT, 1421999_AT, 1421511_AT	61	110	13588	6.07511	1	0.805238	73.6531
GOTERM_CC_FAT	GO:0005625~soluble fraction	3	3.22581	0.0888425	1434369_A_AT, 1450284_AT, 1429859_A_AT	64	99	12504	5.92045	0.999996	0.956721	66.4042
GOTERM_CC_FAT	GO:0030136~clathrin-coated vesicle	3	3.22581	0.0965633	1431394_A_AT, 1449866_AT, 1422467_AT	64	104	12504	5.63582	0.999999	0.935548	69.5941
INTERPRO	IPR000355:Chemokine receptor	3	1.21951	0.015513	1450357_A_AT, 1422111_AT, 1422349_AT	215	16	17763	15.491	0.999715	0.999715	20.2687
GOTERM_MF_FAT	GO:0016493~C-C chemokine receptor activity	3	1.21951	0.0192938	1450357_A_AT, 1422111_AT, 1422349_AT	170	17	13288	13.7938	0.999046	0.969119	23.4511
GOTERM_MF_FAT	GO:0019957~C-C chemokine binding	3	1.21951	0.0192938	1450357_A_AT, 1422111_AT, 1422349_AT	170	17	13288	13.7938	0.999046	0.969119	23.4511
GOTERM_BP_FAT	GO:0007566~embryo implantation	3	1.21951	0.0272009	1448148_AT, 1415798_AT, 1456341_A_AT	177	20	13588	11.5153	1	0.711189	36.1473
PIR_SUPERFAMILY	PIRSF038545:chemokine receptor	3	1.21951	0.0278339	1450357_A_AT, 1422111_AT, 1422349_AT	98	22	8136	11.321	0.972264	0.972264	27.9182
GOTERM_MF_FAT	GO:0004950~chemokine receptor activity	3	1.21951	0.0314438	1450357_A_AT, 1422111_AT, 1422349_AT	170	22	13288	10.6588	0.999989	0.977672	35.4831
GOTERM_MF_FAT	GO:0019956~chemokine binding	3	1.21951	0.0341557	1450357_A_AT, 1422111_AT, 1422349_AT	170	23	13288	10.1954	0.999996	0.955026	37.9174
INTERPRO	IPR006594:LisH dimerisation motif	3	1.21951	0.0444803	1451187_AT, 1434839_S_AT, 1416734_AT	215	28	17763	8.85199	1	0.997362	48.2726
UP_SEQ_FEATURE	domain:LisH	3	1.21951	0.046535	1451187_AT, 1434839_S_AT, 1416734_AT	223	25	16021	8.62117	1	0.999767	51.2714
SMART	SM00667:LisH	3	1.21951	0.0473015	1451187_AT, 1434839_S_AT, 1416734_AT	115	28	9131	8.50714	0.997875	0.997875	42.9907
GOTERM_MF_FAT	GO:0004177~aminopeptidase activity	3	1.21951	0.0489771	1416712_AT, 1434120_A_AT, 1448649_AT	170	28	13288	8.37479	1	0.833499	49.7837
GOTERM_BP_FAT	GO:0009110~vitamin biosynthetic process	3	1.21951	0.053903	1427931_S_AT, 1416468_AT, 1427929_A_AT, 1416230_AT, 1416229_AT	177	29	13588	7.94155	1	0.833306	59.3969
GOTERM_BP_FAT	GO:0050679~positive regulation of epithelial cell proliferation	3	1.21951	0.0607166	1448148_AT, 1423136_AT, 1438802_AT	177	31	13588	7.4292	1	0.847506	63.9007
GOTERM_CC_FAT	GO:0005903~brush border	3	1.21951	0.061958	1425040_AT, 1450395_AT, 1448649_AT	146	35	12504	7.3409	0.999999	0.688788	55.6733
SP_PIR_KEYWORDS	basement membrane	3	1.21951	0.0634753	1448321_AT, 1452035_AT, 1416513_AT, 1426348_AT	217	34	17854	7.25969	1	0.822945	57.6515
GOTERM_BP_FAT	GO:0006767~water-soluble vitamin metabolic process	3	1.21951	0.0714495	1427931_S_AT, 1427929_A_AT, 1450395_AT, 1416230_AT, 1416229_AT	177	34	13588	6.77368	1	0.886269	70.0559
KEGG_PATHWAY	mmu00650:Butanoate metabolism	3	1.21951	0.0818317	1434987_AT, 1452257_AT, 1424639_A_AT	75	37	5738	6.20324	0.99997	0.994527	62.5804
SP_PIR_KEYWORDS	heterodimer	3	1.21951	0.0842458	1425379_AT, 1451593_AT, 1421511_AT	217	40	17854	6.17074	1	0.879026	68.4342
GOTERM_CC_FAT	GO:0031253~cell projection membrane	3	1.21951	0.0886299	1425040_AT, 1450395_AT, 1454979_AT	146	43	12504	5.97515	1	0.719248	69.2875
INTERPRO	IPR007705:Vesicle transport v-SNARE	2	2.15054	0.0187835	1419371_S_AT, 1419189_AT	85	4	17763	104.488	0.98924	0.98924	21.6976
GOTERM_MF_FAT	GO:0016722~oxidoreductase activity, oxidizing metal ions	2	2.15054	0.0399237	1417495_X_AT, 1425040_AT	61	9	13288	48.408	0.999599	0.999599	39.7851
BIOCARTA	m_cdk5Pathway:Phosphorylation of MEK1 by cdk5/p35 down regulates the MAP kinase pathway	2	2.15054	0.0640912	1450674_AT, 1450177_AT	8	11	1171	26.6136	0.90156	0.90156	44.3843
INTERPRO	IPR008085:Thrombospondin, type 1 repeat, subgroup	2	2.15054	0.0730675	1452595_AT, 1428012_AT	85	16	17763	26.1221	1	0.999885	62.4201
GOTERM_BP_FAT	GO:0008306~associative learning	2	2.15054	0.076614	1450674_AT, 1422467_AT	61	18	13588	24.7505	1	0.779095	69.8158
BIOCARTA	m_gcrPathway:Corticosteroids and cardioprotection	2	2.15054	0.0920387	1417366_S_AT, 1448213_AT	8	16	1171	18.2969	0.965931	0.815423	57.4817
UP_SEQ_FEATURE	repeat:TNFR-Cys 3	2	2.15054	0.0940261	1422344_S_AT, 1450177_AT	84	19	16021	20.0764	1	1	74.221
PIR_SUPERFAMILY	PIRSF002013:biliary glycoprotein	2	0.813008	0.0468517	1436565_AT, 1422123_S_AT	98	4	8136	41.5102	0.997744	0.9525	42.6778
GOTERM_BP_FAT	GO:0031579~membrane raft organization	2	0.813008	0.050818	1422808_S_AT, 1422467_AT	177	4	13588	38.3842	1	0.822842	57.1888
INTERPRO	IPR010507:Zinc finger, MYM-type	2	0.813008	0.0813583	1428052_A_AT, 1423212_AT	215	7	17763	23.6053	1	0.999858	70.7533

## Sheet: phase_1_chart
Category	Term	Count	%	PValue	Genes	List Total	Pop Hits	Pop Total	Fold Enrichment	Bonferroni	Benjamini	FDR
SP_PIR_KEYWORDS	phosphoprotein	56	44.8	0.00304017	1420685_AT, 1455335_AT, 1422516_A_AT, 1419493_A_AT, 1431177_A_AT, 1435304_AT, 1417273_AT, 1451285_AT, 1433830_AT, 1448976_AT, 1426018_A_AT, 1449841_AT, 1452360_A_AT, 1416936_AT, 1423226_AT, 1425869_A_AT, 1429768_AT, 1439064_AT, 1436819_AT, 1417702_A_AT, 1426061_X_AT, 1423567_A_AT, 1437716_X_AT, 1417494_A_AT, 1451914_A_AT, 1422156_A_AT, 1447985_S_AT, 1421191_S_AT, 1418947_AT, 1426695_AT, 1449379_A…	115	6311	17854	1.37761	0.481946	0.481946	3.79068
SP_PIR_KEYWORDS	coiled coil	17	13.6	0.0841888	1436819_AT, 1429768_AT, 1419493_A_AT, 1451428_X_AT, 1424051_AT, 1427304_AT, 1460342_S_AT, 1426018_A_AT, 1427177_AT, 1437716_X_AT, 1449841_AT, 1421386_AT, 1421335_A_AT, 1447985_S_AT, 1421191_S_AT, 1421621_AT, 1452178_AT, 1417888_AT, 1435823_X_AT	115	1732	17854	1.52384	1	0.850373	67.2472
GOTERM_CC_FAT	GO:0044459~plasma membrane part	17	13.6	0.0894764	1419117_AT, 1426869_AT, 1417809_AT, 1425869_A_AT, 1434518_AT, 1451224_AT, 1429768_AT, 1451597_AT, 1427304_AT, 1437016_X_AT, 1454696_AT, 1417494_A_AT, 1451914_A_AT, 1418142_AT, 1421191_S_AT, 1449379_AT, 1421038_A_AT	87	1633	12504	1.49621	0.999999	0.757173	67.393
GOTERM_CC_FAT	GO:0070013~intracellular organelle lumen	14	11.2	0.0453024	1452180_AT, 1417273_AT, 1437364_AT, 1451675_A_AT, 1433830_AT, 1426018_A_AT, 1453788_AT, 1450361_AT, 1427194_A_AT, 1452360_A_AT, 1455742_X_AT, 1418747_AT, 1437852_X_AT, 1437338_X_AT	87	1133	12504	1.77594	0.999089	0.903043	42.5503
GOTERM_CC_FAT	GO:0043233~organelle lumen	14	11.2	0.0461132	1452180_AT, 1417273_AT, 1437364_AT, 1451675_A_AT, 1433830_AT, 1426018_A_AT, 1453788_AT, 1450361_AT, 1427194_A_AT, 1452360_A_AT, 1455742_X_AT, 1418747_AT, 1437852_X_AT, 1437338_X_AT	87	1136	12504	1.77125	0.999198	0.831731	43.1309
GOTERM_CC_FAT	GO:0031974~membrane-enclosed lumen	14	11.2	0.0572859	1452180_AT, 1417273_AT, 1437364_AT, 1451675_A_AT, 1433830_AT, 1426018_A_AT, 1453788_AT, 1450361_AT, 1427194_A_AT, 1452360_A_AT, 1455742_X_AT, 1418747_AT, 1437852_X_AT, 1437338_X_AT	87	1174	12504	1.71392	0.999865	0.773416	50.6027
GOTERM_CC_FAT	GO:0031981~nuclear lumen	11	8.8	0.0806833	1426018_A_AT, 1453788_AT, 1450361_AT, 1427194_A_AT, 1452180_AT, 1452360_A_AT, 1455742_X_AT, 1433830_AT, 1437852_X_AT, 1418747_AT, 1437338_X_AT	87	883	12504	1.79045	0.999997	0.756204	63.4227
GOTERM_MF_FAT	GO:0003723~RNA binding	10	8	0.0379019	1419275_AT, 1424611_X_AT, 1422156_A_AT, 1431177_A_AT, 1420094_AT, 1451286_S_AT, 1451285_AT, 1433830_AT, 1437852_X_AT, 1435812_AT, 1418747_AT	91	672	13288	2.17295	0.999826	0.999826	38.9377
UP_SEQ_FEATURE	mutagenesis site	10	8	0.0606627	1417567_AT, 1453788_AT, 1435659_A_AT, 1428337_AT, 1431694_A_AT, 1421621_AT, 1449379_AT, 1416936_AT, 1451675_A_AT, 1435222_AT, 1460342_S_AT	111	723	16021	1.99631	1	1	58.3172
GOTERM_BP_FAT	GO:0030097~hemopoiesis	9	7.2	0.000171161	1426018_A_AT, 1425869_A_AT, 1419493_A_AT, 1451914_A_AT, 1417065_AT, 1449379_AT, 1451675_A_AT, 1435222_AT, 1418747_AT	86	251	13588	5.66534	0.134373	0.134373	0.264212
GOTERM_BP_FAT	GO:0048534~hemopoietic or lymphoid organ development	9	7.2	0.000367463	1426018_A_AT, 1425869_A_AT, 1419493_A_AT, 1451914_A_AT, 1417065_AT, 1449379_AT, 1451675_A_AT, 1435222_AT, 1418747_AT	86	281	13588	5.0605	0.266427	0.143511	0.566431
GOTERM_BP_FAT	GO:0002520~immune system development	9	7.2	0.000507658	1426018_A_AT, 1425869_A_AT, 1419493_A_AT, 1451914_A_AT, 1417065_AT, 1449379_AT, 1451675_A_AT, 1435222_AT, 1418747_AT	86	295	13588	4.82034	0.34823	0.132976	0.781743
GOTERM_CC_FAT	GO:0031226~intrinsic to plasma membrane	9	7.2	0.0357823	1419117_AT, 1426869_AT, 1425869_A_AT, 1417809_AT, 1417494_A_AT, 1418142_AT, 1451597_AT, 1449379_AT, 1421038_A_AT	87	552	12504	2.34333	0.995922	0.936142	35.3145
GOTERM_CC_FAT	GO:0005654~nucleoplasm	9	7.2	0.0533959	1426018_A_AT, 1453788_AT, 1450361_AT, 1452180_AT, 1455742_X_AT, 1433830_AT, 1437852_X_AT, 1418747_AT, 1437338_X_AT	87	599	12504	2.15946	0.999748	0.809329	48.11
GOTERM_BP_FAT	GO:0006259~DNA metabolic process	8	6.4	0.0162071	1455335_AT, 1437716_X_AT, 1427194_A_AT, 1439064_AT, 1435304_AT, 1426061_X_AT, 1455742_X_AT, 1435222_AT	86	421	13588	3.00238	0.999999	0.68269	22.3177
SP_PIR_KEYWORDS	ubl conjugation	8	6.4	0.0507753	1426018_A_AT, 1453788_AT, 1437716_X_AT, 1421386_AT, 1421621_AT, 1426061_X_AT, 1453723_X_AT, 1437852_X_AT	115	524	17854	2.37026	0.999987	0.846791	48.3854
GOTERM_CC_FAT	GO:0044451~nucleoplasm part	8	6.4	0.0627633	1426018_A_AT, 1453788_AT, 1450361_AT, 1452180_AT, 1455742_X_AT, 1437852_X_AT, 1418747_AT, 1437338_X_AT	87	513	12504	2.24131	0.999944	0.752971	53.9269
GOTERM_CC_FAT	GO:0005887~integral to plasma membrane	8	6.4	0.0726055	1419117_AT, 1426869_AT, 1425869_A_AT, 1417809_AT, 1418142_AT, 1451597_AT, 1449379_AT, 1421038_A_AT	87	531	12504	2.16534	0.999989	0.758944	59.3898
GOTERM_BP_FAT	GO:0042592~homeostatic process	8	6.4	0.0727078	1426018_A_AT, 1454696_AT, 1435304_AT, 1418843_AT, 1449379_AT, 1451675_A_AT, 1421038_A_AT, 1418747_AT	86	584	13588	2.16438	1	0.788192	68.8604
GOTERM_BP_FAT	GO:0006357~regulation of transcription from RNA polymerase II promoter	8	6.4	0.0904873	1426018_A_AT, 1417567_AT, 1453788_AT, 1450361_AT, 1431694_A_AT, 1417065_AT, 1451286_S_AT, 1451285_AT, 1435222_AT, 1437338_X_AT	86	616	13588	2.05195	1	0.810949	76.9131
GOTERM_BP_FAT	GO:0009890~negative regulation of biosynthetic process	7	5.6	0.0543474	1426018_A_AT, 1417567_AT, 1453788_AT, 1450361_AT, 1431694_A_AT, 1435304_AT, 1417065_AT, 1435222_AT	86	434	13588	2.54839	1	0.792002	57.8384
GOTERM_MF_FAT	GO:0005198~structural molecule activity	7	5.6	0.0846159	1419703_AT, 1451914_A_AT, 1422156_A_AT, 1431177_A_AT, 1424051_AT, 1453723_X_AT, 1452957_AT	91	450	13288	2.27145	1	0.998642	67.6543
SP_PIR_KEYWORDS	rna-binding	7	5.6	0.0905099	1419275_AT, 1420094_AT, 1451286_S_AT, 1451285_AT, 1433830_AT, 1437852_X_AT, 1435812_AT, 1418747_AT	115	485	17854	2.24075	1	0.844782	70.0034
GOTERM_BP_FAT	GO:0010605~negative regulation of macromolecule metabolic process	7	5.6	0.0969272	1426018_A_AT, 1417567_AT, 1453788_AT, 1425869_A_AT, 1450361_AT, 1431694_A_AT, 1417065_AT, 1435222_AT	86	506	13588	2.18577	1	0.820739	79.3144
GOTERM_BP_FAT	GO:0046649~lymphocyte activation	6	4.8	0.00689495	1423226_AT, 1425869_A_AT, 1419493_A_AT, 1417065_AT, 1435222_AT, 1418747_AT	86	191	13588	4.96335	0.997069	0.767332	10.1416
GOTERM_BP_FAT	GO:0045321~leukocyte activation	6	4.8	0.0120189	1423226_AT, 1425869_A_AT, 1419493_A_AT, 1417065_AT, 1435222_AT, 1418747_AT	86	219	13588	4.32877	0.999963	0.766876	17.0461
GOTERM_BP_FAT	GO:0006281~DNA repair	6	4.8	0.0126884	1455335_AT, 1437716_X_AT, 1427194_A_AT, 1435304_AT, 1426061_X_AT, 1455742_X_AT	86	222	13588	4.27027	0.999979	0.697624	17.9106
GOTERM_BP_FAT	GO:0000122~negative regulation of transcription from RNA polymerase II promoter	6	4.8	0.0148479	1426018_A_AT, 1417567_AT, 1453788_AT, 1450361_AT, 1431694_A_AT, 1417065_AT, 1435222_AT	86	231	13588	4.1039	0.999997	0.682228	20.6422
GOTERM_BP_FAT	GO:0001775~cell activation	6	4.8	0.0189732	1423226_AT, 1425869_A_AT, 1419493_A_AT, 1417065_AT, 1435222_AT, 1418747_AT	86	246	13588	3.85366	1	0.71124	25.6257
SP_PIR_KEYWORDS	isopeptide bond	6	4.8	0.0324881	1426018_A_AT, 1453788_AT, 1421386_AT, 1426061_X_AT, 1453723_X_AT, 1437852_X_AT	115	277	17854	3.36286	0.999202	0.907262	34.2413
GOTERM_BP_FAT	GO:0006974~response to DNA damage stimulus	6	4.8	0.0338989	1455335_AT, 1437716_X_AT, 1427194_A_AT, 1435304_AT, 1426061_X_AT, 1455742_X_AT	86	287	13588	3.30314	1	0.749526	41.3167
GOTERM_BP_FAT	GO:0045892~negative regulation of transcription, DNA-dependent	6	4.8	0.0437624	1426018_A_AT, 1417567_AT, 1453788_AT, 1450361_AT, 1431694_A_AT, 1417065_AT, 1435222_AT	86	308	13588	3.07792	1	0.76564	49.9236
GOTERM_BP_FAT	GO:0051253~negative regulation of RNA metabolic process	6	4.8	0.0447831	1426018_A_AT, 1417567_AT, 1453788_AT, 1450361_AT, 1431694_A_AT, 1417065_AT, 1435222_AT	86	310	13588	3.05806	1	0.760812	50.7434
GOTERM_BP_FAT	GO:0016481~negative regulation of transcription	6	4.8	0.0835346	1426018_A_AT, 1417567_AT, 1453788_AT, 1450361_AT, 1431694_A_AT, 1417065_AT, 1435222_AT	86	372	13588	2.54839	1	0.819158	74.0295
GOTERM_BP_FAT	GO:0002521~leukocyte differentiation	5	4	0.0120498	1425869_A_AT, 1419493_A_AT, 1417065_AT, 1435222_AT, 1418747_AT	86	142	13588	5.56338	0.999964	0.721256	17.0862
GOTERM_BP_FAT	GO:0055066~di-, tri-valent inorganic cation homeostasis	5	4	0.013232	1454696_AT, 1435304_AT, 1418843_AT, 1449379_AT, 1451675_A_AT	86	146	13588	5.41096	0.999987	0.674666	18.6064
GOTERM_BP_FAT	GO:0051186~cofactor metabolic process	5	4	0.0272418	1435659_A_AT, 1435304_AT, 1417273_AT, 1437364_AT, 1451675_A_AT	86	182	13588	4.34066	1	0.788225	34.7458
GOTERM_BP_FAT	GO:0055080~cation homeostasis	5	4	0.0282064	1454696_AT, 1435304_AT, 1418843_AT, 1449379_AT, 1451675_A_AT	86	184	13588	4.29348	1	0.778533	35.7387
GOTERM_BP_FAT	GO:0003002~regionalization	5	4	0.0451279	1417567_AT, 1453788_AT, 1425869_A_AT, 1450361_AT, 1449841_AT, 1431694_A_AT	86	214	13588	3.69159	1	0.750996	51.0175
INTERPRO	IPR000504:RNA recognition motif, RNP-1	5	4	0.0503282	1452396_AT, 1419275_AT, 1420094_AT, 1451286_S_AT, 1451285_AT, 1433830_AT	117	212	17763	3.58067	1	1	49.6473
INTERPRO	IPR012677:Nucleotide-binding, alpha-beta plait	5	4	0.0510431	1452396_AT, 1419275_AT, 1420094_AT, 1451286_S_AT, 1451285_AT, 1433830_AT	117	213	17763	3.56386	1	0.999485	50.1487
SMART	SM00360:RRM	5	4	0.05283	1452396_AT, 1419275_AT, 1420094_AT, 1451286_S_AT, 1451285_AT, 1433830_AT	62	212	9131	3.47345	0.973657	0.973657	42.6891
SP_PIR_KEYWORDS	methylation	5	4	0.0532757	1437016_X_AT, 1420094_AT, 1453723_X_AT, 1451286_S_AT, 1451285_AT, 1433830_AT	115	221	17854	3.51249	0.999993	0.81536	50.0847
GOTERM_BP_FAT	GO:0043066~negative regulation of apoptosis	5	4	0.0627634	1424050_S_AT, 1455335_AT, 1425869_A_AT, 1450361_AT, 1435304_AT	86	239	13588	3.30544	1	0.79954	63.2791
GOTERM_BP_FAT	GO:0043069~negative regulation of programmed cell death	5	4	0.0666713	1424050_S_AT, 1455335_AT, 1425869_A_AT, 1450361_AT, 1435304_AT	86	244	13588	3.2377	1	0.801248	65.5755
GOTERM_BP_FAT	GO:0060548~negative regulation of cell death	5	4	0.0674679	1424050_S_AT, 1455335_AT, 1425869_A_AT, 1450361_AT, 1435304_AT	86	245	13588	3.22449	1	0.796377	66.0268
GOTERM_BP_FAT	GO:0009628~response to abiotic stimulus	5	4	0.0723516	1455335_AT, 1454696_AT, 1427194_A_AT, 1418142_AT, 1435304_AT	86	251	13588	3.14741	1	0.802767	68.675
SP_PIR_KEYWORDS	ribonucleoprotein	5	4	0.0908635	1422156_A_AT, 1431177_A_AT, 1453723_X_AT, 1433830_AT, 1437852_X_AT	115	266	17854	2.91827	1	0.819979	70.1511
GOTERM_BP_FAT	GO:0030099~myeloid cell differentiation	4	3.2	0.0222475	1426018_A_AT, 1425869_A_AT, 1451675_A_AT, 1418747_AT	86	96	13588	6.58333	1	0.741987	29.3712
GOTERM_CC_FAT	GO:0043292~contractile fiber	4	3.2	0.0276352	1425869_A_AT, 1418142_AT, 1450365_AT, 1452178_AT	87	95	12504	6.05154	0.985472	0.985472	28.4691
GOTERM_BP_FAT	GO:0030324~lung development	4	3.2	0.032324	1424050_S_AT, 1425869_A_AT, 1449379_AT, 1435222_AT	86	111	13588	5.69369	1	0.767265	39.8206
GOTERM_BP_FAT	GO:0030323~respiratory tube development	4	3.2	0.0338201	1424050_S_AT, 1425869_A_AT, 1449379_AT, 1435222_AT	86	113	13588	5.59292	1	0.765472	41.2426
GOTERM_BP_FAT	GO:0048872~homeostasis of number of cells	4	3.2	0.0338201	1426018_A_AT, 1435304_AT, 1451675_A_AT, 1418747_AT	86	113	13588	5.59292	1	0.765472	41.2426
GOTERM_BP_FAT	GO:0030098~lymphocyte differentiation	4	3.2	0.0345815	1419493_A_AT, 1417065_AT, 1435222_AT, 1418747_AT	86	114	13588	5.54386	1	0.740385	41.9543
SP_PIR_KEYWORDS	duplication	4	3.2	0.0415822	1448386_A_AT, 1424050_S_AT, 1424051_AT, 1453723_X_AT	115	120	17854	5.17507	0.999896	0.840349	41.6691
GOTERM_BP_FAT	GO:0060541~respiratory system development	4	3.2	0.0426809	1424050_S_AT, 1425869_A_AT, 1449379_AT, 1435222_AT	86	124	13588	5.09677	1	0.770262	49.041
GOTERM_BP_FAT	GO:0016055~Wnt receptor signaling pathway	4	3.2	0.0479578	1417567_AT, 1453788_AT, 1450361_AT, 1450772_AT, 1431694_A_AT	86	130	13588	4.86154	1	0.760361	53.2137
GOTERM_BP_FAT	GO:0006732~coenzyme metabolic process	4	3.2	0.0604319	1435659_A_AT, 1435304_AT, 1417273_AT, 1437364_AT	86	143	13588	4.41958	1	0.806434	61.8416
GOTERM_BP_FAT	GO:0045165~cell fate commitment	4	3.2	0.064548	1426018_A_AT, 1424050_S_AT, 1425869_A_AT, 1449379_AT	86	147	13588	4.29932	1	0.799538	64.345
GOTERM_BP_FAT	GO:0009952~anterior/posterior pattern formation	4	3.2	0.070959	1417567_AT, 1453788_AT, 1425869_A_AT, 1449841_AT, 1431694_A_AT	86	153	13588	4.13072	1	0.80462	67.9403
GOTERM_MF_FAT	GO:0003682~chromatin binding	4	3.2	0.0879796	1453788_AT, 1450361_AT, 1455742_X_AT, 1435222_AT	91	155	13288	3.76831	1	0.983849	69.1393
GOTERM_BP_FAT	GO:0019318~hexose metabolic process	4	3.2	0.0893819	1434518_AT, 1435659_A_AT, 1417273_AT, 1448384_AT	86	169	13588	3.73964	1	0.820199	76.4756
GOTERM_BP_FAT	GO:0002053~positive regulation of mesenchymal cell proliferation	3	2.4	0.00823641	1424050_S_AT, 1449379_AT, 1435222_AT	86	22	13588	21.5455	0.999062	0.75202	11.9993
GOTERM_BP_FAT	GO:0010464~regulation of mesenchymal cell proliferation	3	2.4	0.00898443	1424050_S_AT, 1449379_AT, 1435222_AT	86	23	13588	20.6087	0.999504	0.718611	13.0196
SP_PIR_KEYWORDS	heterotrimer	3	2.4	0.0101767	1454696_AT, 1449841_AT, 1424051_AT	115	24	17854	19.4065	0.890236	0.668693	12.1748
GOTERM_BP_FAT	GO:0016202~regulation of striated muscle tissue development	3	2.4	0.0283248	1426869_AT, 1424050_S_AT, 1453788_AT	86	42	13588	11.2857	1	0.759456	35.8596
GOTERM_BP_FAT	GO:0048634~regulation of muscle development	3	2.4	0.0295878	1426869_AT, 1424050_S_AT, 1453788_AT	86	43	13588	11.0233	1	0.755027	37.1361
GOTERM_BP_FAT	GO:0030218~erythrocyte differentiation	3	2.4	0.0362285	1426018_A_AT, 1451675_A_AT, 1418747_AT	86	48	13588	9.875	1	0.741408	43.466
SP_PIR_KEYWORDS	membrane protein	3	2.4	0.0362524	1424050_S_AT, 1423226_AT, 1451914_A_AT	115	47	17854	9.90971	0.999656	0.86385	37.4157
GOTERM_BP_FAT	GO:0034101~erythrocyte homeostasis	3	2.4	0.0404624	1426018_A_AT, 1451675_A_AT, 1418747_AT	86	51	13588	9.29412	1	0.765616	47.1849
GOTERM_BP_FAT	GO:0007568~aging	3	2.4	0.0558103	1417494_A_AT, 1435304_AT, 1426278_AT	86	61	13588	7.77049	1	0.790216	58.8352
SP_PIR_KEYWORDS	angiogenesis	3	2.4	0.0596493	1421335_A_AT, 1451428_X_AT, 1424051_AT, 1449379_AT, 1435823_X_AT	115	62	17854	7.5122	0.999998	0.809968	54.1858
GOTERM_BP_FAT	GO:0009953~dorsal/ventral pattern formation	3	2.4	0.0607558	1425869_A_AT, 1450361_AT, 1449841_AT	86	64	13588	7.40625	1	0.798342	62.0444
SP_PIR_KEYWORDS	carbohydrate metabolism	3	2.4	0.0792808	1434518_AT, 1417273_AT, 1448384_AT	115	73	17854	6.38023	1	0.862262	64.9483
GOTERM_MF_FAT	GO:0019838~growth factor binding	3	2.4	0.0855367	1424050_S_AT, 1422516_A_AT, 1449379_AT	91	72	13288	6.08425	1	0.993312	68.0672
GOTERM_BP_FAT	GO:0042113~B cell activation	3	2.4	0.085634	1423226_AT, 1419493_A_AT, 1435222_AT	86	78	13588	6.07692	1	0.813083	74.9339
GOTERM_MF_FAT	GO:0017134~fibroblast growth factor binding	2	1.6	0.0657244	1424050_S_AT, 1422516_A_AT	91	10	13288	29.2044	1	0.999507	58.0168
PIR_SUPERFAMILY	PIRSF002072:helix-destabilizing protein	2	1.6	0.0676025	1420094_AT, 1433830_AT	64	9	8136	28.25	0.997393	0.997393	52.9081
GOTERM_BP_FAT	GO:0002244~hemopoietic progenitor cell differentiation	2	1.6	0.072565	1425869_A_AT, 1418747_AT	86	12	13588	26.3333	1	0.795591	68.7862
GOTERM_BP_FAT	GO:0010165~response to X-ray	2	1.6	0.0783717	1455335_AT, 1427194_A_AT	86	13	13588	24.3077	1	0.80565	71.6738
GOTERM_BP_FAT	GO:0060047~heart contraction	2	1.6	0.0841425	1425869_A_AT, 1435304_AT	86	14	13588	22.5714	1	0.814366	74.2944
GOTERM_BP_FAT	GO:0003015~heart process	2	1.6	0.0841425	1425869_A_AT, 1435304_AT	86	14	13588	22.5714	1	0.814366	74.2944
GOTERM_BP_FAT	GO:0048854~brain morphogenesis	2	1.6	0.0898776	1425869_A_AT, 1450361_AT	86	15	13588	21.0667	1	0.815325	76.6728
GOTERM_BP_FAT	GO:0021904~dorsal/ventral neural tube patterning	2	1.6	0.0955772	1425869_A_AT, 1449841_AT	86	16	13588	19.75	1	0.822413	78.8312
SP_PIR_KEYWORDS	surface antigen	2	1.6	0.0974514	1423226_AT, 1449453_AT	115	16	17854	19.4065	1	0.817977	72.7829
INTERPRO	IPR007237:CD20/IgE Fc receptor beta subunit	2	1.6	0.099562	1423226_AT, 1450291_S_AT	117	16	17763	18.9776	1	0.999959	75.1782

## Sheet: phase_2_chart
Category	Term	Count	%	PValue	Genes	List Total	Pop Hits	Pop Total	Fold Enrichment	Bonferroni	Benjamini	FDR
SP_PIR_KEYWORDS	phosphoprotein	234	50.8696	4.3236e-16	1426464_AT, 1453015_AT, 1454708_AT, 1422622_AT, 1420930_S_AT, 1426012_A_AT, 1416778_AT, 1418516_AT, 1436645_A_AT, 1434412_X_AT, 1451434_S_AT, 1419013_AT, 1448611_AT, 1417628_AT, 1420834_AT, 1426812_A_AT, 1422629_S_AT, 1423952_A_AT, 1448029_AT, 1416580_A_AT, 1417269_AT, 1449343_S_AT, 1448625_AT, 1431766_X_AT, 1422638_S_AT, 1416641_AT, 1435128_AT, 1425678_A_AT, 1417875_AT, 1418616_AT, 1415943_AT, 1…	430	6311	17854	1.53952	1.5854e-13	1.5854e-13	6.10623e-13
SP_PIR_KEYWORDS	nucleus	132	28.6957	3.94834e-06	1426464_AT, 1453015_AT, 1460739_AT, 1423881_AT, 1418516_AT, 1459916_AT, 1436645_A_AT, 1451770_S_AT, 1417628_AT, 1449051_AT, 1427702_AT, 1448029_AT, 1417269_AT, 1449343_S_AT, 1460403_AT, 1421322_A_AT, 1415771_AT, 1454773_AT, 1416614_AT, 1416641_AT, 1425678_A_AT, 1451693_A_AT, 1417875_AT, 1418616_AT, 1434551_AT, 1449261_AT, 1422495_A_AT, 1426788_A_AT, 1437984_X_AT, 1419753_AT, 1435221_AT, 1433685_A…	430	3808	17854	1.43928	0.00140857	0.000234899	0.00541583
SP_PIR_KEYWORDS	alternative splicing	132	28.6957	0.00572697	1427138_AT, 1454708_AT, 1453015_AT, 1419140_AT, 1460739_AT, 1423881_AT, 1418516_AT, 1451396_AT, 1436645_A_AT, 1416091_AT, 1423294_AT, 1451770_S_AT, 1434500_AT, 1422629_S_AT, 1427702_AT, 1448029_AT, 1417269_AT, 1449343_S_AT, 1426834_S_AT, 1460403_AT, 1422638_S_AT, 1415731_AT, 1423532_AT, 1418646_AT, 1416614_AT, 1435128_AT, 1451693_A_AT, 1415943_AT, 1419083_AT, 1449019_AT, 1417162_AT, 1449522_AT, 1…	430	4481	17854	1.22311	0.871317	0.120279	7.57594
SP_PIR_KEYWORDS	acetylation	118	25.6522	1.26726e-15	1426012_A_AT, 1416778_AT, 1459986_A_AT, 1416091_AT, 1451434_S_AT, 1451770_S_AT, 1417628_AT, 1420834_AT, 1424736_AT, 1423952_A_AT, 1449343_S_AT, 1417648_S_AT, 1431766_X_AT, 1415771_AT, 1418433_AT, 1425678_A_AT, 1434551_AT, 1436840_X_AT, 1422495_A_AT, 1426788_A_AT, 1437984_X_AT, 1428798_S_AT, 1436027_AT, 1455348_X_AT, 1438386_X_AT, 1417559_AT, 1455950_X_AT, 1415765_AT, 1437148_AT, 1428942_AT, 14483…	430	2325	17854	2.1073	4.35985e-13	2.17937e-13	1.67644e-12
SP_PIR_KEYWORDS	cytoplasm	97	21.087	0.00209488	1422820_AT, 1454708_AT, 1453015_AT, 1422622_AT, 1420930_S_AT, 1416778_AT, 1423881_AT, 1436645_A_AT, 1434412_X_AT, 1451770_S_AT, 1417176_AT, 1416521_AT, 1422629_S_AT, 1424736_AT, 1416580_A_AT, 1415771_AT, 1422638_S_AT, 1416614_AT, 1418433_AT, 1435128_AT, 1419083_AT, 1432517_A_AT, 1422495_A_AT, 1418595_AT, 1454930_AT, 1437148_AT, 1460700_AT, 1448301_S_AT, 1423849_A_AT, 1423281_AT, 1450696_AT, 14236…	430	3029	17854	1.32966	0.526999	0.0559622	2.8356
GOTERM_MF_FAT	GO:0000166~nucleotide binding	78	16.9565	0.00188908	1452691_AT, 1422622_AT, 1419140_AT, 1426713_S_AT, 1427446_S_AT, 1436645_A_AT, 1424496_AT, 1453281_AT, 1418031_AT, 1416016_AT, 1422770_AT, 1451770_S_AT, 1417176_AT, 1421046_A_AT, 1424471_AT, 1456048_AT, 1419169_AT, 1424736_AT, 1417227_AT, 1420611_AT, 1427343_AT, 1417269_AT, 1437317_AT, 1415771_AT, 1422849_A_AT, 1452169_A_AT, 1418646_AT, 1416641_AT, 1427892_AT, 1425678_A_AT, 1417875_AT, 1416795_AT,…	343	2183	13288	1.38422	0.623778	0.216821	2.69864
SP_PIR_KEYWORDS	metal-binding	77	16.7391	0.0674948	1426464_AT, 1454708_AT, 1422622_AT, 1419140_AT, 1415960_AT, 1460739_AT, 1424145_AT, 1418516_AT, 1451396_AT, 1427446_S_AT, 1436645_A_AT, 1454086_A_AT, 1423946_AT, 1451434_S_AT, 1418031_AT, 1451978_AT, 1448838_AT, 1449051_AT, 1416646_AT, 1421810_AT, 1427702_AT, 1417713_AT, 1439102_AT, 1454773_AT, 1433924_AT, 1452169_A_AT, 1423532_AT, 1452718_AT, 1422638_S_AT, 1418861_AT, 1416641_AT, 1425678_A_AT, 1…	430	2682	17854	1.19206	1	0.464034	61.6554
GOTERM_CC_FAT	GO:0043228~non-membrane-bounded organelle	74	16.087	5.95985e-07	1416807_AT, 1454708_AT, 1415926_AT, 1422622_AT, 1460739_AT, 1420930_S_AT, 1454620_X_AT, 1439405_X_AT, 1448371_AT, 1417452_A_AT, 1421963_A_AT, 1459986_A_AT, 1419594_AT, 1427446_S_AT, 1416091_AT, 1423946_AT, 1418031_AT, 1434231_X_AT, 1451770_S_AT, 1422629_S_AT, 1436760_A_AT, 1417317_S_AT, 1423952_A_AT, 1423577_AT, 1449343_S_AT, 1431766_X_AT, 1415771_AT, 1454859_A_AT, 1416519_AT, 1455895_X_AT, 14225…	273	1919	12504	1.76621	0.000166266	5.5425e-05	0.000787594
GOTERM_CC_FAT	GO:0043232~intracellular non-membrane-bounded organelle	74	16.087	5.95985e-07	1416807_AT, 1454708_AT, 1415926_AT, 1422622_AT, 1460739_AT, 1420930_S_AT, 1454620_X_AT, 1439405_X_AT, 1448371_AT, 1417452_A_AT, 1421963_A_AT, 1459986_A_AT, 1419594_AT, 1427446_S_AT, 1416091_AT, 1423946_AT, 1418031_AT, 1434231_X_AT, 1451770_S_AT, 1422629_S_AT, 1436760_A_AT, 1417317_S_AT, 1423952_A_AT, 1423577_AT, 1449343_S_AT, 1431766_X_AT, 1415771_AT, 1454859_A_AT, 1416519_AT, 1455895_X_AT, 14225…	273	1919	12504	1.76621	0.000166266	5.5425e-05	0.000787594
GOTERM_BP_FAT	GO:0045449~regulation of transcription	73	15.8696	0.00988949	1426464_AT, 1454708_AT, 1415926_AT, 1416724_X_AT, 1460739_AT, 1419654_AT, 1416778_AT, 1423386_AT, 1417406_AT, 1459916_AT, 1436645_A_AT, 1449389_AT, 1437543_AT, 1422566_AT, 1448838_AT, 1417628_AT, 1449051_AT, 1427702_AT, 1448029_AT, 1427162_A_AT, 1417269_AT, 1449343_S_AT, 1460403_AT, 1421322_A_AT, 1438211_S_AT, 1439102_AT, 1454773_AT, 1418241_AT, 1418861_AT, 1416614_AT, 1451126_AT, 1419628_AT, 141…	339	2227	13588	1.31389	1	0.610614	15.6195
GOTERM_MF_FAT	GO:0003677~DNA binding	63	13.6957	0.00748932	1426464_AT, 1416724_X_AT, 1418516_AT, 1459916_AT, 1454086_A_AT, 1449389_AT, 1422566_AT, 1437543_AT, 1451770_S_AT, 1422770_AT, 1449051_AT, 1427702_AT, 1448029_AT, 1427162_A_AT, 1449343_S_AT, 1417269_AT, 1460403_AT, 1421322_A_AT, 1438211_S_AT, 1415771_AT, 1439102_AT, 1454773_AT, 1418241_AT, 1418861_AT, 1416641_AT, 1419628_AT, 1460246_AT, 1418616_AT, 1427988_S_AT, 1435362_AT, 1448369_AT, 1449261_AT,…	343	1781	13288	1.37038	0.979484	0.276662	10.3058
GOTERM_MF_FAT	GO:0017076~purine nucleotide binding	61	13.2609	0.0398753	1422622_AT, 1419140_AT, 1426713_S_AT, 1427446_S_AT, 1453281_AT, 1424496_AT, 1418031_AT, 1416016_AT, 1451770_S_AT, 1422770_AT, 1417176_AT, 1424471_AT, 1419169_AT, 1424736_AT, 1417227_AT, 1420611_AT, 1427343_AT, 1417269_AT, 1437317_AT, 1452169_A_AT, 1418646_AT, 1416641_AT, 1427892_AT, 1425678_A_AT, 1417875_AT, 1434608_AT, 1420540_A_AT, 1437984_X_AT, 1426860_AT, 1416694_AT, 1428297_AT, 1438386_X_AT,…	343	1871	13288	1.26305	1	0.615674	44.4973
GOTERM_MF_FAT	GO:0032555~purine ribonucleotide binding	60	13.0435	0.0274096	1419140_AT, 1426713_S_AT, 1427446_S_AT, 1453281_AT, 1424496_AT, 1418031_AT, 1416016_AT, 1451770_S_AT, 1422770_AT, 1417176_AT, 1424471_AT, 1419169_AT, 1424736_AT, 1417227_AT, 1420611_AT, 1427343_AT, 1417269_AT, 1437317_AT, 1452169_A_AT, 1418646_AT, 1416641_AT, 1427892_AT, 1425678_A_AT, 1417875_AT, 1434608_AT, 1420540_A_AT, 1437984_X_AT, 1426860_AT, 1416694_AT, 1428297_AT, 1438386_X_AT, 1425970_A_A…	343	1796	13288	1.29423	0.999999	0.530573	33.1087
GOTERM_MF_FAT	GO:0032553~ribonucleotide binding	60	13.0435	0.0274096	1419140_AT, 1426713_S_AT, 1427446_S_AT, 1453281_AT, 1424496_AT, 1418031_AT, 1416016_AT, 1451770_S_AT, 1422770_AT, 1417176_AT, 1424471_AT, 1419169_AT, 1424736_AT, 1417227_AT, 1420611_AT, 1427343_AT, 1417269_AT, 1437317_AT, 1452169_A_AT, 1418646_AT, 1416641_AT, 1427892_AT, 1425678_A_AT, 1417875_AT, 1434608_AT, 1420540_A_AT, 1437984_X_AT, 1426860_AT, 1416694_AT, 1428297_AT, 1438386_X_AT, 1425970_A_A…	343	1796	13288	1.29423	0.999999	0.530573	33.1087
GOTERM_BP_FAT	GO:0006350~transcription	59	12.8261	0.0165134	1426464_AT, 1422820_AT, 1416724_X_AT, 1419654_AT, 1417406_AT, 1459916_AT, 1436645_A_AT, 1449389_AT, 1422566_AT, 1437543_AT, 1417628_AT, 1449051_AT, 1427702_AT, 1448029_AT, 1449343_S_AT, 1417269_AT, 1460403_AT, 1421322_A_AT, 1438211_S_AT, 1454773_AT, 1418241_AT, 1418861_AT, 1416614_AT, 1451126_AT, 1419628_AT, 1460246_AT, 1418616_AT, 1427988_S_AT, 1435362_AT, 1449261_AT, 1426788_A_AT, 1419753_AT, 1…	339	1772	13588	1.33458	1	0.594637	24.7638
SP_PIR_KEYWORDS	coiled coil	58	12.6087	0.00872571	1427138_AT, 1454708_AT, 1415926_AT, 1426012_A_AT, 1439405_X_AT, 1416778_AT, 1427446_S_AT, 1436645_A_AT, 1451434_S_AT, 1425354_A_AT, 1418031_AT, 1448611_AT, 1438912_AT, 1427902_AT, 1417628_AT, 1420834_AT, 1452039_A_AT, 1422629_S_AT, 1423952_A_AT, 1452087_AT, 1455279_AT, 1460403_AT, 1448625_AT, 1422849_A_AT, 1422521_AT, 1435128_AT, 1418721_AT, 1448115_AT, 1420174_S_AT, 1426084_A_AT, 1454930_AT, 142…	430	1732	17854	1.39042	0.956227	0.151827	11.3271
SP_PIR_KEYWORDS	Transcription	58	12.6087	0.0133665	1426464_AT, 1416724_X_AT, 1419654_AT, 1417406_AT, 1459916_AT, 1436645_A_AT, 1449389_AT, 1422566_AT, 1437543_AT, 1417628_AT, 1449051_AT, 1427702_AT, 1448029_AT, 1449343_S_AT, 1417269_AT, 1460403_AT, 1421322_A_AT, 1438211_S_AT, 1454773_AT, 1418241_AT, 1418861_AT, 1416614_AT, 1451126_AT, 1419628_AT, 1460246_AT, 1418616_AT, 1427988_S_AT, 1435362_AT, 1449261_AT, 1426788_A_AT, 1419753_AT, 1435221_AT, 1…	430	1769	17854	1.36134	0.991803	0.174826	16.8551
SP_PIR_KEYWORDS	zinc	58	12.6087	0.0414799	1426464_AT, 1454708_AT, 1422622_AT, 1460739_AT, 1424145_AT, 1418516_AT, 1436645_A_AT, 1454086_A_AT, 1423946_AT, 1451434_S_AT, 1418031_AT, 1448838_AT, 1449051_AT, 1427702_AT, 1421810_AT, 1417713_AT, 1439102_AT, 1454773_AT, 1433924_AT, 1452169_A_AT, 1423532_AT, 1452718_AT, 1418861_AT, 1422638_S_AT, 1460738_AT, 1437235_X_AT, 1416217_A_AT, 1419753_AT, 1435221_AT, 1450645_AT, 1423508_AT, 1422932_A_AT,…	430	1886	17854	1.27689	1	0.359067	44.0728
GOTERM_MF_FAT	GO:0001882~nucleoside binding	57	12.3913	0.00583897	1422622_AT, 1419140_AT, 1426713_S_AT, 1427446_S_AT, 1453281_AT, 1424496_AT, 1418031_AT, 1416016_AT, 1451770_S_AT, 1422770_AT, 1417176_AT, 1424471_AT, 1419169_AT, 1417227_AT, 1420611_AT, 1417269_AT, 1437317_AT, 1452169_A_AT, 1416641_AT, 1427892_AT, 1425678_A_AT, 1417875_AT, 1434608_AT, 1437984_X_AT, 1426860_AT, 1416694_AT, 1428297_AT, 1438386_X_AT, 1425970_A_AT, 1439323_A_AT, 1448668_A_AT, 1419037…	343	1558	13288	1.41734	0.951568	0.285662	8.12363
SP_PIR_KEYWORDS	transcription regulation	56	12.1739	0.00210237	1426464_AT, 1416724_X_AT, 1419654_AT, 1417406_AT, 1459916_AT, 1436645_A_AT, 1449389_AT, 1422566_AT, 1437543_AT, 1417628_AT, 1449051_AT, 1427702_AT, 1448029_AT, 1449343_S_AT, 1417269_AT, 1460403_AT, 1438211_S_AT, 1421322_A_AT, 1415771_AT, 1454773_AT, 1418241_AT, 1418861_AT, 1416614_AT, 1451126_AT, 1419628_AT, 1460246_AT, 1418616_AT, 1427988_S_AT, 1435362_AT, 1449261_AT, 1426788_A_AT, 1419753_AT, 1…	430	1546	17854	1.50399	0.528265	0.0522523	2.8456
GOTERM_MF_FAT	GO:0030554~adenyl nucleotide binding	56	12.1739	0.00666829	1422622_AT, 1419140_AT, 1426713_S_AT, 1427446_S_AT, 1453281_AT, 1424496_AT, 1418031_AT, 1416016_AT, 1451770_S_AT, 1422770_AT, 1417176_AT, 1424471_AT, 1419169_AT, 1417227_AT, 1420611_AT, 1417269_AT, 1437317_AT, 1452169_A_AT, 1416641_AT, 1427892_AT, 1425678_A_AT, 1417875_AT, 1434608_AT, 1437984_X_AT, 1426860_AT, 1416694_AT, 1428297_AT, 1438386_X_AT, 1425970_A_AT, 1439323_A_AT, 1448668_A_AT, 1419037…	343	1535	13288	1.41334	0.96854	0.269817	9.22631
GOTERM_MF_FAT	GO:0001883~purine nucleoside binding	56	12.1739	0.00804665	1422622_AT, 1419140_AT, 1426713_S_AT, 1427446_S_AT, 1453281_AT, 1424496_AT, 1418031_AT, 1416016_AT, 1451770_S_AT, 1422770_AT, 1417176_AT, 1424471_AT, 1419169_AT, 1417227_AT, 1420611_AT, 1417269_AT, 1437317_AT, 1452169_A_AT, 1416641_AT, 1427892_AT, 1425678_A_AT, 1417875_AT, 1434608_AT, 1437984_X_AT, 1426860_AT, 1416694_AT, 1428297_AT, 1438386_X_AT, 1425970_A_AT, 1439323_A_AT, 1448668_A_AT, 1419037…	343	1548	13288	1.40147	0.984655	0.274797	11.0318
GOTERM_MF_FAT	GO:0032559~adenyl ribonucleotide binding	55	11.9565	0.00382907	1419140_AT, 1426713_S_AT, 1427446_S_AT, 1453281_AT, 1424496_AT, 1418031_AT, 1416016_AT, 1451770_S_AT, 1422770_AT, 1417176_AT, 1424471_AT, 1419169_AT, 1417227_AT, 1420611_AT, 1417269_AT, 1437317_AT, 1452169_A_AT, 1416641_AT, 1427892_AT, 1425678_A_AT, 1417875_AT, 1434608_AT, 1437984_X_AT, 1426860_AT, 1416694_AT, 1428297_AT, 1438386_X_AT, 1425970_A_AT, 1439323_A_AT, 1448668_A_AT, 1419037_AT, 1452830…	343	1460	13288	1.4594	0.862404	0.281487	5.39934
SP_PIR_KEYWORDS	nucleotide-binding	55	11.9565	0.00985051	1419140_AT, 1426713_S_AT, 1427446_S_AT, 1453281_AT, 1424496_AT, 1418031_AT, 1416016_AT, 1451770_S_AT, 1422770_AT, 1417176_AT, 1424471_AT, 1419169_AT, 1424736_AT, 1417227_AT, 1420611_AT, 1427343_AT, 1417269_AT, 1452169_A_AT, 1418646_AT, 1416641_AT, 1427892_AT, 1425678_A_AT, 1417875_AT, 1434608_AT, 1420540_A_AT, 1437984_X_AT, 1426860_AT, 1416694_AT, 1428297_AT, 1438386_X_AT, 1425970_A_AT, 1439323_A…	430	1631	17854	1.40015	0.970814	0.15489	12.6974
GOTERM_MF_FAT	GO:0005524~ATP binding	54	11.7391	0.00481016	1419140_AT, 1426713_S_AT, 1427446_S_AT, 1453281_AT, 1424496_AT, 1418031_AT, 1416016_AT, 1451770_S_AT, 1422770_AT, 1417176_AT, 1419169_AT, 1417227_AT, 1420611_AT, 1417269_AT, 1437317_AT, 1452169_A_AT, 1416641_AT, 1427892_AT, 1425678_A_AT, 1417875_AT, 1434608_AT, 1437984_X_AT, 1426860_AT, 1416694_AT, 1428297_AT, 1438386_X_AT, 1425970_A_AT, 1439323_A_AT, 1448668_A_AT, 1419037_AT, 1452830_S_AT, 14519…	343	1443	13288	1.44975	0.917326	0.26773	6.7384
SP_PIR_KEYWORDS	dna-binding	50	10.8696	0.00537556	1426464_AT, 1416724_X_AT, 1418516_AT, 1459916_AT, 1449389_AT, 1422566_AT, 1437543_AT, 1451770_S_AT, 1422770_AT, 1449051_AT, 1427702_AT, 1448029_AT, 1427162_A_AT, 1460403_AT, 1438211_S_AT, 1421322_A_AT, 1415771_AT, 1454773_AT, 1418241_AT, 1418861_AT, 1419628_AT, 1460246_AT, 1418616_AT, 1427988_S_AT, 1435362_AT, 1449261_AT, 1422495_A_AT, 1426860_AT, 1426788_A_AT, 1419753_AT, 1435221_AT, 1423739_X_A…	430	1404	17854	1.47867	0.854015	0.120396	7.12687
GOTERM_BP_FAT	GO:0006355~regulation of transcription, DNA-dependent	50	10.8696	0.0197758	1426464_AT, 1454708_AT, 1460739_AT, 1416724_X_AT, 1419654_AT, 1416778_AT, 1459916_AT, 1449389_AT, 1422566_AT, 1417628_AT, 1449051_AT, 1427702_AT, 1448029_AT, 1427162_A_AT, 1449343_S_AT, 1438211_S_AT, 1421322_A_AT, 1439102_AT, 1454773_AT, 1418241_AT, 1418861_AT, 1416614_AT, 1451126_AT, 1419628_AT, 1460246_AT, 1418616_AT, 1435362_AT, 1449261_AT, 1419753_AT, 1435221_AT, 1460700_AT, 1418391_AT, 14234…	339	1465	13588	1.36801	1	0.612393	28.9166
GOTERM_BP_FAT	GO:0051252~regulation of RNA metabolic process	50	10.8696	0.0244973	1426464_AT, 1454708_AT, 1460739_AT, 1416724_X_AT, 1419654_AT, 1416778_AT, 1459916_AT, 1449389_AT, 1422566_AT, 1417628_AT, 1449051_AT, 1427702_AT, 1448029_AT, 1427162_A_AT, 1449343_S_AT, 1438211_S_AT, 1421322_A_AT, 1439102_AT, 1454773_AT, 1418241_AT, 1418861_AT, 1416614_AT, 1451126_AT, 1419628_AT, 1460246_AT, 1418616_AT, 1435362_AT, 1449261_AT, 1419753_AT, 1435221_AT, 1460700_AT, 1418391_AT, 14234…	339	1488	13588	1.34686	1	0.588606	34.5462
SP_PIR_KEYWORDS	atp-binding	49	10.6522	0.00159614	1419140_AT, 1426713_S_AT, 1427446_S_AT, 1453281_AT, 1424496_AT, 1418031_AT, 1416016_AT, 1451770_S_AT, 1422770_AT, 1417176_AT, 1419169_AT, 1417227_AT, 1420611_AT, 1417269_AT, 1452169_A_AT, 1416641_AT, 1427892_AT, 1425678_A_AT, 1417875_AT, 1434608_AT, 1437984_X_AT, 1426860_AT, 1416694_AT, 1428297_AT, 1438386_X_AT, 1425970_A_AT, 1439323_A_AT, 1448668_A_AT, 1419037_AT, 1451915_AT, 1422775_AT, 1418739…	430	1287	17854	1.58083	0.434632	0.0464116	2.16735
GOTERM_MF_FAT	GO:0030528~transcription regulator activity	48	10.4348	0.00262212	1426464_AT, 1422820_AT, 1415926_AT, 1423508_AT, 1460739_AT, 1416724_X_AT, 1435950_AT, 1423386_AT, 1460700_AT, 1459916_AT, 1417406_AT, 1455713_X_AT, 1449389_AT, 1423493_A_AT, 1422566_AT, 1417628_AT, 1449051_AT, 1424130_A_AT, 1422569_AT, 1427162_A_AT, 1448029_AT, 1449343_S_AT, 1438211_S_AT, 1421322_A_AT, 1449361_AT, 1439102_AT, 1454773_AT, 1418241_AT, 1418861_AT, 1416614_AT, 1451126_AT, 1418255_S_A…	343	1206	13288	1.54191	0.742675	0.237752	3.72745
SP_PIR_KEYWORDS	transferase	48	10.4348	0.0102854	1425970_A_AT, 1439323_A_AT, 1423508_AT, 1448668_A_AT, 1419140_AT, 1419037_AT, 1452830_S_AT, 1434453_AT, 1451396_AT, 1427446_S_AT, 1422775_AT, 1423849_A_AT, 1418739_AT, 1453281_AT, 1424496_AT, 1429819_AT, 1416743_AT, 1450133_AT, 1433803_AT, 1417176_AT, 1449147_AT, 1419169_AT, 1424720_AT, 1420611_AT, 1418295_S_AT, 1423518_AT, 1460692_AT, 1417269_AT, 1421332_AT, 1452694_AT, 1452169_A_AT, 1448609_AT,…	430	1385	17854	1.43899	0.97505	0.15445	13.2219
UP_SEQ_FEATURE	nucleotide phosphate-binding region:ATP	41	8.91304	0.000976356	1425970_A_AT, 1439323_A_AT, 1448668_A_AT, 1419140_AT, 1426713_S_AT, 1419037_AT, 1422775_AT, 1427446_S_AT, 1423849_A_AT, 1418739_AT, 1424496_AT, 1429819_AT, 1418031_AT, 1416016_AT, 1451770_S_AT, 1422770_AT, 1433803_AT, 1417176_AT, 1419169_AT, 1420611_AT, 1423518_AT, 1427022_AT, 1417269_AT, 1427146_AT, 1427892_AT, 1425678_A_AT, 1417875_AT, 1449550_AT, 1417306_AT, 1434697_AT, 1434608_AT, 1426003_AT,…	423	907	16021	1.71209	0.806607	0.560236	1.63206
SP_PIR_KEYWORDS	zinc-finger	41	8.91304	0.0235176	1426464_AT, 1423508_AT, 1422932_A_AT, 1460739_AT, 1424145_AT, 1418516_AT, 1435950_AT, 1451727_AT, 1436645_A_AT, 1418391_AT, 1451434_S_AT, 1418031_AT, 1448838_AT, 1460691_AT, 1449051_AT, 1425346_AT, 1422569_AT, 1427702_AT, 1428242_AT, 1417804_AT, 1417713_AT, 1449036_AT, 1433924_AT, 1454773_AT, 1452169_A_AT, 1423532_AT, 1452718_AT, 1422638_S_AT, 1423750_A_AT, 1418861_AT, 1437586_AT, 1417755_AT, 143…	430	1204	17854	1.41392	0.999796	0.26172	27.8517
GOTERM_CC_FAT	GO:0030529~ribonucleoprotein complex	38	8.26087	5.49096e-12	1416807_AT, 1415926_AT, 1455950_X_AT, 1452691_AT, 1454620_X_AT, 1417452_A_AT, 1451727_AT, 1459986_A_AT, 1415762_X_AT, 1434231_X_AT, 1427902_AT, 1433721_X_AT, 1451770_S_AT, 1436760_A_AT, 1424736_AT, 1417317_S_AT, 1416736_AT, 1431766_X_AT, 1450150_A_AT, 1438655_A_AT, 1451294_S_AT, 1415771_AT, 1433510_X_AT, 1454859_A_AT, 1416519_AT, 1455578_X_AT, 1423750_A_AT, 1416243_A_AT, 1416404_S_AT, 1415876_A_A…	273	462	12504	3.76728	1.53197e-09	1.53197e-09	7.25631e-09
GOTERM_CC_FAT	GO:0031974~membrane-enclosed lumen	38	8.26087	0.0136744	1433685_A_AT, 1422168_A_AT, 1423508_AT, 1422679_S_AT, 1460495_S_AT, 1416724_X_AT, 1435950_AT, 1451727_AT, 1459916_AT, 1415762_X_AT, 1418391_AT, 1427902_AT, 1422566_AT, 1451770_S_AT, 1422569_AT, 1417227_AT, 1427022_AT, 1449343_S_AT, 1416736_AT, 1415771_AT, 1454859_A_AT, 1421197_A_AT, 1418861_AT, 1433495_AT, 1448609_AT, 1417875_AT, 1449550_AT, 1448866_AT, 1440963_AT, 1434608_AT, 1449243_A_AT, 14492…	273	1174	12504	1.48252	0.978538	0.239966	16.6361
GOTERM_MF_FAT	GO:0003723~RNA binding	36	7.82609	5.73117e-05	1422820_AT, 1452691_AT, 1426713_S_AT, 1451727_AT, 1427446_S_AT, 1436645_A_AT, 1415730_AT, 1423644_AT, 1437543_AT, 1451770_S_AT, 1417628_AT, 1421046_A_AT, 1422660_AT, 1456048_AT, 1424130_A_AT, 1427022_AT, 1417269_AT, 1416736_AT, 1431766_X_AT, 1451294_S_AT, 1415771_AT, 1422849_A_AT, 1423750_A_AT, 1452718_AT, 1437586_AT, 1417875_AT, 1460246_AT, 1448115_AT, 1426380_AT, 1427988_S_AT, 1449019_AT, 14346…	343	672	13288	2.07539	0.0291963	0.00982839	0.0828872
GOTERM_CC_FAT	GO:0070013~intracellular organelle lumen	36	7.82609	0.0214622	1433685_A_AT, 1422168_A_AT, 1423508_AT, 1422679_S_AT, 1416724_X_AT, 1435950_AT, 1451727_AT, 1459916_AT, 1415762_X_AT, 1418391_AT, 1427902_AT, 1422566_AT, 1451770_S_AT, 1422569_AT, 1417227_AT, 1427022_AT, 1449343_S_AT, 1416736_AT, 1415771_AT, 1454859_A_AT, 1421197_A_AT, 1418861_AT, 1433495_AT, 1448609_AT, 1417875_AT, 1449550_AT, 1448866_AT, 1440963_AT, 1434608_AT, 1449243_A_AT, 1449261_AT, 1416948…	273	1133	12504	1.45532	0.99765	0.285581	24.9272
GOTERM_CC_FAT	GO:0043233~organelle lumen	36	7.82609	0.0222319	1433685_A_AT, 1422168_A_AT, 1423508_AT, 1422679_S_AT, 1416724_X_AT, 1435950_AT, 1451727_AT, 1459916_AT, 1415762_X_AT, 1418391_AT, 1427902_AT, 1422566_AT, 1451770_S_AT, 1422569_AT, 1417227_AT, 1427022_AT, 1449343_S_AT, 1416736_AT, 1415771_AT, 1454859_A_AT, 1421197_A_AT, 1418861_AT, 1433495_AT, 1448609_AT, 1417875_AT, 1449550_AT, 1448866_AT, 1440963_AT, 1434608_AT, 1449243_A_AT, 1449261_AT, 1416948…	273	1136	12504	1.45148	0.998113	0.281177	25.7038
GOTERM_BP_FAT	GO:0007242~intracellular signaling cascade	33	7.17391	0.0319171	1451024_AT, 1439323_A_AT, 1422932_A_AT, 1420930_S_AT, 1428942_AT, 1460700_AT, 1453281_AT, 1418031_AT, 1423281_AT, 1433803_AT, 1424471_AT, 1428242_AT, 1420611_AT, 1423518_AT, 1417804_AT, 1427343_AT, 1456581_X_AT, 1454673_AT, 1434329_S_AT, 1454773_AT, 1452169_A_AT, 1418861_AT, 1422638_S_AT, 1452718_AT, 1435128_AT, 1451693_A_AT, 1424195_A_AT, 1417306_AT, 1420540_A_AT, 1448748_AT, 1425519_A_AT, 14283…	339	915	13588	1.4456	1	0.65406	42.5524
GOTERM_BP_FAT	GO:0006412~translation	31	6.73913	3.81966e-10	1416807_AT, 1455950_X_AT, 1426713_S_AT, 1454620_X_AT, 1417452_A_AT, 1459986_A_AT, 1415762_X_AT, 1434231_X_AT, 1433721_X_AT, 1449598_AT, 1422660_AT, 1436760_A_AT, 1424736_AT, 1417317_S_AT, 1417713_AT, 1431766_X_AT, 1450150_A_AT, 1438655_A_AT, 1433510_X_AT, 1454859_A_AT, 1416519_AT, 1455578_X_AT, 1452285_A_AT, 1416243_A_AT, 1416404_S_AT, 1415876_A_AT, 1419364_A_AT, 1426380_AT, 1449243_A_AT, 1436840…	339	319	13588	3.89517	7.24971e-07	7.24971e-07	6.52708e-07
GOTERM_MF_FAT	GO:0005198~structural molecule activity	31	6.73913	1.84004e-06	1416807_AT, 1415926_AT, 1455950_X_AT, 1420930_S_AT, 1448371_AT, 1454620_X_AT, 1417822_AT, 1417452_A_AT, 1459986_A_AT, 1427446_S_AT, 1415762_X_AT, 1448402_AT, 1434231_X_AT, 1433721_X_AT, 1436760_A_AT, 1423952_A_AT, 1417317_S_AT, 1431766_X_AT, 1450150_A_AT, 1438655_A_AT, 1433510_X_AT, 1454859_A_AT, 1416519_AT, 1455578_X_AT, 1416243_A_AT, 1416404_S_AT, 1415876_A_AT, 1419364_A_AT, 1449243_A_AT, 14368…	343	450	13288	2.66879	0.000950851	0.000475539	0.00266216
GOTERM_BP_FAT	GO:0006796~phosphate metabolic process	31	6.73913	0.0412782	1425970_A_AT, 1439323_A_AT, 1448668_A_AT, 1419140_AT, 1419037_AT, 1452830_S_AT, 1421963_A_AT, 1429711_AT, 1422775_AT, 1427446_S_AT, 1418739_AT, 1423849_A_AT, 1453281_AT, 1433803_AT, 1417176_AT, 1419169_AT, 1423518_AT, 1420611_AT, 1417269_AT, 1452694_AT, 1425678_A_AT, 1460246_AT, 1417306_AT, 1425519_A_AT, 1438670_AT, 1426003_AT, 1423864_AT, 1435162_AT, 1416694_AT, 1428297_AT, 1424480_S_AT	339	866	13588	1.43483	1	0.697042	51.3412
GOTERM_BP_FAT	GO:0006793~phosphorus metabolic process	31	6.73913	0.0412782	1425970_A_AT, 1439323_A_AT, 1448668_A_AT, 1419140_AT, 1419037_AT, 1452830_S_AT, 1421963_A_AT, 1429711_AT, 1422775_AT, 1427446_S_AT, 1418739_AT, 1423849_A_AT, 1453281_AT, 1433803_AT, 1417176_AT, 1419169_AT, 1423518_AT, 1420611_AT, 1417269_AT, 1452694_AT, 1425678_A_AT, 1460246_AT, 1417306_AT, 1425519_A_AT, 1438670_AT, 1426003_AT, 1423864_AT, 1435162_AT, 1416694_AT, 1428297_AT, 1424480_S_AT	339	866	13588	1.43483	1	0.697042	51.3412
GOTERM_CC_FAT	GO:0031981~nuclear lumen	30	6.52174	0.0168179	1433685_A_AT, 1423508_AT, 1422679_S_AT, 1416724_X_AT, 1435950_AT, 1451727_AT, 1459916_AT, 1418391_AT, 1427902_AT, 1422566_AT, 1451770_S_AT, 1422569_AT, 1427022_AT, 1449343_S_AT, 1416736_AT, 1415771_AT, 1454859_A_AT, 1421197_A_AT, 1418861_AT, 1417875_AT, 1449550_AT, 1440963_AT, 1448866_AT, 1434608_AT, 1449243_A_AT, 1449261_AT, 1450986_AT, 1433809_AT, 1437851_X_AT, 1421819_A_AT	273	883	12504	1.55613	0.991192	0.256031	20.0797
SP_PIR_KEYWORDS	kinase	29	6.30435	0.00681098	1425970_A_AT, 1439323_A_AT, 1448668_A_AT, 1419140_AT, 1419037_AT, 1422775_AT, 1427446_S_AT, 1418739_AT, 1423849_A_AT, 1424496_AT, 1453281_AT, 1417649_AT, 1433803_AT, 1417176_AT, 1419169_AT, 1423518_AT, 1420611_AT, 1417269_AT, 1452694_AT, 1452169_A_AT, 1425678_A_AT, 1417306_AT, 1449019_AT, 1426003_AT, 1437974_A_AT, 1435162_AT, 1416694_AT, 1428297_AT, 1424480_S_AT	430	707	17854	1.70312	0.912825	0.126762	8.94862
UP_SEQ_FEATURE	compositionally biased region:Pro-rich	29	6.30435	0.0210002	1422622_AT, 1424145_AT, 1424371_AT, 1427446_S_AT, 1415730_AT, 1427902_AT, 1422566_AT, 1437543_AT, 1417649_AT, 1460691_AT, 1425346_AT, 1422629_S_AT, 1456048_AT, 1423502_AT, 1449186_AT, 1428871_AT, 1421197_A_AT, 1423750_A_AT, 1452718_AT, 1423532_AT, 1419628_AT, 1424195_A_AT, 1460246_AT, 1448866_AT, 1440963_AT, 1423416_AT, 1424597_AT, 1437235_X_AT, 1425822_A_AT	423	707	16021	1.55356	1	0.92191	30.0596
GOTERM_BP_FAT	GO:0006955~immune response	28	6.08696	4.93053e-05	1420394_S_AT, 1449131_S_AT, 1422932_A_AT, 1448668_A_AT, 1415960_AT, 1419529_AT, 1454620_X_AT, 1419594_AT, 1419307_AT, 1416016_AT, 1450696_AT, 1429562_AT, 1422566_AT, 1417925_AT, 1448550_AT, 1425763_X_AT, 1434438_AT, 1419491_AT, 1417314_AT, 1417025_AT, 1424195_A_AT, 1416714_AT, 1419083_AT, 1425519_A_AT, 1423047_AT, 1426507_AT, 1419412_AT, 1435221_AT	339	471	13588	2.38283	0.0893383	0.045714	0.0842201
GOTERM_BP_FAT	GO:0006357~regulation of transcription from RNA polymerase II promoter	28	6.08696	0.00313124	1454708_AT, 1460739_AT, 1416724_X_AT, 1416778_AT, 1459916_AT, 1460700_AT, 1449389_AT, 1418391_AT, 1423493_A_AT, 1417649_AT, 1422566_AT, 1417628_AT, 1449051_AT, 1460692_AT, 1449343_S_AT, 1439102_AT, 1454773_AT, 1418241_AT, 1418861_AT, 1416614_AT, 1418255_S_AT, 1419628_AT, 1432543_A_AT, 1449261_AT, 1417291_AT, 1419753_AT, 1416350_AT, 1435221_AT	339	616	13588	1.82194	0.9974	0.695926	5.21803
GOTERM_BP_FAT	GO:0010604~positive regulation of macromolecule metabolic process	28	6.08696	0.00451631	1454708_AT, 1423508_AT, 1415926_AT, 1449131_S_AT, 1460739_AT, 1416778_AT, 1423386_AT, 1417406_AT, 1460700_AT, 1434412_X_AT, 1423493_A_AT, 1419307_AT, 1422566_AT, 1448838_AT, 1449051_AT, 1448029_AT, 1416580_A_AT, 1449361_AT, 1454773_AT, 1418241_AT, 1418861_AT, 1418255_S_AT, 1419628_AT, 1417755_AT, 1432543_A_AT, 1460246_AT, 1416714_AT, 1449261_AT, 1417291_AT, 1433809_AT	339	633	13588	1.77301	0.999814	0.542067	7.44341
UP_SEQ_FEATURE	mutagenesis site	28	6.08696	0.0431829	1427138_AT, 1439323_A_AT, 1422168_A_AT, 1422932_A_AT, 1460495_S_AT, 1429711_AT, 1460700_AT, 1449389_AT, 1425916_AT, 1429819_AT, 1449051_AT, 1417176_AT, 1460692_AT, 1449343_S_AT, 1416736_AT, 1428842_A_AT, 1449036_AT, 1449186_AT, 1433963_A_AT, 1422638_S_AT, 1418861_AT, 1424195_A_AT, 1449550_AT, 1425519_A_AT, 1449522_AT, 1428367_AT, 1437974_A_AT, 1435221_AT	423	723	16021	1.46679	1	0.990347	52.4605
GOTERM_MF_FAT	GO:0003700~transcription factor activity	28	6.08696	0.0670244	1426464_AT, 1459916_AT, 1460700_AT, 1423493_A_AT, 1422566_AT, 1449051_AT, 1422569_AT, 1427162_A_AT, 1448029_AT, 1449343_S_AT, 1421322_A_AT, 1438211_S_AT, 1449361_AT, 1454773_AT, 1418255_S_AT, 1419628_AT, 1421911_AT, 1460246_AT, 1418616_AT, 1440963_AT, 1416714_AT, 1435362_AT, 1449261_AT, 1422318_AT, 1419753_AT, 1416350_AT, 1416958_AT, 1435221_AT	343	776	13288	1.39785	1	0.7483	63.3495
GOTERM_CC_FAT	GO:0005829~cytosol	27	5.86957	0.000163272	1422820_AT, 1420930_S_AT, 1452830_S_AT, 1451915_AT, 1416778_AT, 1423386_AT, 1459986_A_AT, 1424371_AT, 1453281_AT, 1423644_AT, 1450696_AT, 1424130_A_AT, 1417026_AT, 1417804_AT, 1420611_AT, 1428842_A_AT, 1417314_AT, 1416656_AT, 1448166_A_AT, 1416795_AT, 1460246_AT, 1416837_AT, 1449243_A_AT, 1437974_A_AT, 1451003_AT, 1421819_A_AT, 1418728_AT	273	549	12504	2.25257	0.0445346	0.0113246	0.21555
GOTERM_BP_FAT	GO:0016310~phosphorylation	27	5.86957	0.0352868	1425970_A_AT, 1439323_A_AT, 1448668_A_AT, 1419140_AT, 1452830_S_AT, 1419037_AT, 1422775_AT, 1427446_S_AT, 1418739_AT, 1423849_A_AT, 1453281_AT, 1433803_AT, 1417176_AT, 1419169_AT, 1423518_AT, 1420611_AT, 1417269_AT, 1452694_AT, 1425678_A_AT, 1460246_AT, 1417306_AT, 1425519_A_AT, 1426003_AT, 1423864_AT, 1435162_AT, 1428297_AT, 1424480_S_AT	339	718	13588	1.50728	1	0.672995	45.8754
GOTERM_BP_FAT	GO:0006952~defense response	26	5.65217	0.000145577	1448668_A_AT, 1449131_S_AT, 1415960_AT, 1419529_AT, 1436643_X_AT, 1419594_AT, 1460700_AT, 1436996_X_AT, 1427772_AT, 1416016_AT, 1429562_AT, 1417925_AT, 1449147_AT, 1448550_AT, 1434438_AT, 1419491_AT, 1437405_A_AT, 1417314_AT, 1416656_AT, 1460246_AT, 1416714_AT, 1425519_A_AT, 1423047_AT, 1417291_AT, 1428367_AT, 1437902_S_AT	339	448	13588	2.32622	0.241434	0.0879939	0.248473
SP_PIR_KEYWORDS	ubl conjugation	26	5.65217	0.000940992	1416891_AT, 1417039_A_AT, 1448668_A_AT, 1416415_A_AT, 1427446_S_AT, 1436645_A_AT, 1449389_AT, 1450875_AT, 1423281_AT, 1422566_AT, 1437543_AT, 1448838_AT, 1428842_A_AT, 1450726_AT, 1449036_AT, 1454773_AT, 1421197_A_AT, 1418861_AT, 1422521_AT, 1416641_AT, 1437586_AT, 1417755_AT, 1440963_AT, 1426788_A_AT, 1451003_AT, 1421819_A_AT, 1455348_X_AT, 1424480_S_AT	430	524	17854	2.0602	0.285443	0.0300918	1.28307
UP_SEQ_FEATURE	binding site:ATP	26	5.65217	0.00525365	1425970_A_AT, 1439323_A_AT, 1448668_A_AT, 1419140_AT, 1426713_S_AT, 1419037_AT, 1422775_AT, 1427446_S_AT, 1418739_AT, 1423849_A_AT, 1433803_AT, 1417176_AT, 1419169_AT, 1417227_AT, 1423518_AT, 1420611_AT, 1417269_AT, 1416641_AT, 1425678_A_AT, 1417306_AT, 1426003_AT, 1435162_AT, 1416694_AT, 1424480_S_AT, 1428297_AT, 1438386_X_AT	423	545	16021	1.80687	0.999858	0.7716	8.49105
SP_PIR_KEYWORDS	ribonucleoprotein	25	5.43478	3.00952e-08	1416807_AT, 1455950_X_AT, 1454620_X_AT, 1417452_A_AT, 1459986_A_AT, 1415762_X_AT, 1434231_X_AT, 1433721_X_AT, 1436760_A_AT, 1417317_S_AT, 1431766_X_AT, 1450150_A_AT, 1438655_A_AT, 1451294_S_AT, 1433510_X_AT, 1454859_A_AT, 1416519_AT, 1455578_X_AT, 1416243_A_AT, 1416404_S_AT, 1415876_A_AT, 1419364_A_AT, 1449243_A_AT, 1436840_X_AT, 1416948_AT, 1416217_A_AT, 1416088_A_AT, 1455348_X_AT, 1433688_X_AT	430	266	17854	3.90234	1.07439e-05	2.68599e-06	4.12817e-05
SP_PIR_KEYWORDS	rna-binding	25	5.43478	0.000716549	1452691_AT, 1426713_S_AT, 1436645_A_AT, 1415730_AT, 1423644_AT, 1451770_S_AT, 1422660_AT, 1456048_AT, 1424130_A_AT, 1427022_AT, 1416736_AT, 1451294_S_AT, 1415771_AT, 1422849_A_AT, 1423750_A_AT, 1437586_AT, 1417875_AT, 1448115_AT, 1426380_AT, 1434697_AT, 1449019_AT, 1427988_S_AT, 1434608_AT, 1437984_X_AT, 1433809_AT, 1437851_X_AT	430	485	17854	2.14025	0.22578	0.0252653	0.978428
GOTERM_BP_FAT	GO:0010557~positive regulation of macromolecule biosynthetic process	25	5.43478	0.00347761	1454708_AT, 1423508_AT, 1415926_AT, 1449131_S_AT, 1460739_AT, 1416778_AT, 1423386_AT, 1417406_AT, 1460700_AT, 1423493_A_AT, 1419307_AT, 1422566_AT, 1448838_AT, 1449051_AT, 1448029_AT, 1454773_AT, 1418241_AT, 1418255_S_AT, 1419628_AT, 1417755_AT, 1460246_AT, 1432543_A_AT, 1416714_AT, 1449261_AT, 1417291_AT, 1433809_AT	339	530	13588	1.89069	0.998656	0.667795	5.77921
GOTERM_BP_FAT	GO:0042127~regulation of cell proliferation	25	5.43478	0.00421412	1422168_A_AT, 1415926_AT, 1422622_AT, 1439405_X_AT, 1455713_X_AT, 1425354_A_AT, 1419307_AT, 1448838_AT, 1452039_A_AT, 1423518_AT, 1448029_AT, 1434745_AT, 1438211_S_AT, 1437226_X_AT, 1428069_AT, 1423750_A_AT, 1419628_AT, 1417755_AT, 1424195_A_AT, 1460246_AT, 1416837_AT, 1422495_A_AT, 1451912_A_AT, 1419149_AT, 1417226_AT, 1435221_AT	339	538	13588	1.86257	0.99967	0.589586	6.96213
GOTERM_BP_FAT	GO:0031328~positive regulation of cellular biosynthetic process	25	5.43478	0.00574697	1454708_AT, 1423508_AT, 1415926_AT, 1449131_S_AT, 1460739_AT, 1416778_AT, 1423386_AT, 1417406_AT, 1460700_AT, 1423493_A_AT, 1419307_AT, 1422566_AT, 1448838_AT, 1449051_AT, 1448029_AT, 1454773_AT, 1418241_AT, 1418255_S_AT, 1419628_AT, 1417755_AT, 1460246_AT, 1432543_A_AT, 1416714_AT, 1449261_AT, 1417291_AT, 1433809_AT	339	552	13588	1.81533	0.999982	0.568927	9.37935
GOTERM_BP_FAT	GO:0009891~positive regulation of biosynthetic process	25	5.43478	0.00643825	1454708_AT, 1423508_AT, 1415926_AT, 1449131_S_AT, 1460739_AT, 1416778_AT, 1423386_AT, 1417406_AT, 1460700_AT, 1423493_A_AT, 1419307_AT, 1422566_AT, 1448838_AT, 1449051_AT, 1448029_AT, 1454773_AT, 1418241_AT, 1418255_S_AT, 1419628_AT, 1417755_AT, 1460246_AT, 1432543_A_AT, 1416714_AT, 1449261_AT, 1417291_AT, 1433809_AT	339	557	13588	1.79904	0.999995	0.535227	10.45
GOTERM_MF_FAT	GO:0004672~protein kinase activity	25	5.43478	0.0159067	1425970_A_AT, 1439323_A_AT, 1448668_A_AT, 1419140_AT, 1452830_S_AT, 1419037_AT, 1422775_AT, 1427446_S_AT, 1418739_AT, 1423849_A_AT, 1433803_AT, 1417176_AT, 1419169_AT, 1423518_AT, 1420611_AT, 1417269_AT, 1417658_AT, 1425678_A_AT, 1417306_AT, 1426003_AT, 1423864_AT, 1435162_AT, 1418414_AT, 1428297_AT, 1424480_S_AT	343	583	13288	1.66126	0.999749	0.446855	20.7046
GOTERM_MF_FAT	GO:0003735~structural constituent of ribosome	24	5.21739	5.77461e-12	1416807_AT, 1455950_X_AT, 1454620_X_AT, 1417452_A_AT, 1459986_A_AT, 1415762_X_AT, 1434231_X_AT, 1433721_X_AT, 1436760_A_AT, 1417317_S_AT, 1431766_X_AT, 1438655_A_AT, 1450150_A_AT, 1433510_X_AT, 1454859_A_AT, 1416519_AT, 1455578_X_AT, 1416243_A_AT, 1416404_S_AT, 1415876_A_AT, 1419364_A_AT, 1449243_A_AT, 1436840_X_AT, 1416948_AT, 1416217_A_AT, 1416088_A_AT, 1455348_X_AT, 1433688_X_AT	343	151	13288	6.15743	2.98547e-09	2.98547e-09	8.35475e-09
GOTERM_CC_FAT	GO:0005840~ribosome	24	5.21739	2.76642e-11	1416807_AT, 1455950_X_AT, 1454620_X_AT, 1417452_A_AT, 1459986_A_AT, 1415762_X_AT, 1434231_X_AT, 1433721_X_AT, 1436760_A_AT, 1417317_S_AT, 1431766_X_AT, 1438655_A_AT, 1450150_A_AT, 1433510_X_AT, 1454859_A_AT, 1416519_AT, 1455578_X_AT, 1416243_A_AT, 1416404_S_AT, 1415876_A_AT, 1419364_A_AT, 1449243_A_AT, 1436840_X_AT, 1416948_AT, 1416217_A_AT, 1416088_A_AT, 1455348_X_AT, 1433688_X_AT	273	192	12504	5.72527	7.71831e-09	3.85916e-09	3.65584e-08
SP_PIR_KEYWORDS	ribosomal protein	24	5.21739	4.64761e-11	1416807_AT, 1455950_X_AT, 1454620_X_AT, 1417452_A_AT, 1459986_A_AT, 1415762_X_AT, 1434231_X_AT, 1433721_X_AT, 1436760_A_AT, 1417317_S_AT, 1431766_X_AT, 1438655_A_AT, 1450150_A_AT, 1433510_X_AT, 1454859_A_AT, 1416519_AT, 1455578_X_AT, 1416243_A_AT, 1416404_S_AT, 1415876_A_AT, 1419364_A_AT, 1449243_A_AT, 1436840_X_AT, 1416948_AT, 1416217_A_AT, 1416088_A_AT, 1455348_X_AT, 1433688_X_AT	430	177	17854	5.62996	1.65919e-08	5.53065e-09	6.37514e-08
GOTERM_BP_FAT	GO:0045935~positive regulation of nucleobase, nucleoside, nucleotide and nucleic acid metabolic process	24	5.21739	0.00443459	1454708_AT, 1423508_AT, 1415926_AT, 1460739_AT, 1416778_AT, 1423386_AT, 1460700_AT, 1417406_AT, 1423493_A_AT, 1422566_AT, 1448838_AT, 1449051_AT, 1448029_AT, 1449361_AT, 1454773_AT, 1418241_AT, 1418255_S_AT, 1419628_AT, 1417755_AT, 1460246_AT, 1432543_A_AT, 1416714_AT, 1449261_AT, 1417291_AT, 1433809_AT	339	510	13588	1.88624	0.999783	0.569823	7.3135
GOTERM_BP_FAT	GO:0051173~positive regulation of nitrogen compound metabolic process	24	5.21739	0.00640219	1454708_AT, 1423508_AT, 1415926_AT, 1460739_AT, 1416778_AT, 1423386_AT, 1460700_AT, 1417406_AT, 1423493_A_AT, 1422566_AT, 1448838_AT, 1449051_AT, 1448029_AT, 1449361_AT, 1454773_AT, 1418241_AT, 1418255_S_AT, 1419628_AT, 1417755_AT, 1460246_AT, 1432543_A_AT, 1416714_AT, 1449261_AT, 1417291_AT, 1433809_AT	339	526	13588	1.82886	0.999995	0.556339	10.3945
GOTERM_BP_FAT	GO:0006468~protein amino acid phosphorylation	24	5.21739	0.0494908	1425970_A_AT, 1439323_A_AT, 1448668_A_AT, 1419140_AT, 1452830_S_AT, 1419037_AT, 1425678_A_AT, 1422775_AT, 1427446_S_AT, 1418739_AT, 1423849_A_AT, 1417306_AT, 1425519_A_AT, 1433803_AT, 1417176_AT, 1426003_AT, 1423864_AT, 1435162_AT, 1419169_AT, 1423518_AT, 1420611_AT, 1424480_S_AT, 1428297_AT, 1417269_AT	339	640	13588	1.5031	1	0.727974	57.9936
GOTERM_BP_FAT	GO:0045941~positive regulation of transcription	23	5	0.00390101	1415926_AT, 1423508_AT, 1454708_AT, 1454773_AT, 1460739_AT, 1418241_AT, 1418255_S_AT, 1416778_AT, 1423386_AT, 1419628_AT, 1417406_AT, 1460700_AT, 1417755_AT, 1432543_A_AT, 1460246_AT, 1423493_A_AT, 1416714_AT, 1422566_AT, 1448838_AT, 1449051_AT, 1449261_AT, 1417291_AT, 1433809_AT, 1448029_AT	339	475	13588	1.94084	0.9994	0.653475	6.46095
GOTERM_BP_FAT	GO:0010628~positive regulation of gene expression	23	5	0.0053262	1415926_AT, 1423508_AT, 1454708_AT, 1454773_AT, 1460739_AT, 1418241_AT, 1418255_S_AT, 1416778_AT, 1423386_AT, 1419628_AT, 1417406_AT, 1460700_AT, 1417755_AT, 1432543_A_AT, 1460246_AT, 1423493_A_AT, 1416714_AT, 1422566_AT, 1448838_AT, 1449051_AT, 1449261_AT, 1417291_AT, 1433809_AT, 1448029_AT	339	488	13588	1.88914	0.99996	0.570305	8.72177
GOTERM_BP_FAT	GO:0008219~cell death	23	5	0.00818544	1417658_AT, 1450726_AT, 1415926_AT, 1417039_A_AT, 1449186_AT, 1433924_AT, 1460495_S_AT, 1421197_A_AT, 1422638_S_AT, 1454620_X_AT, 1436996_X_AT, 1417755_AT, 1424195_A_AT, 1416837_AT, 1428306_AT, 1420631_A_AT, 1429562_AT, 1448838_AT, 1449522_AT, 1417291_AT, 1449273_AT, 1460671_AT, 1420174_S_AT, 1428842_A_AT	339	507	13588	1.81834	1	0.579647	13.1032
GOTERM_BP_FAT	GO:0016265~death	23	5	0.0106503	1417658_AT, 1450726_AT, 1415926_AT, 1417039_A_AT, 1449186_AT, 1433924_AT, 1460495_S_AT, 1421197_A_AT, 1422638_S_AT, 1454620_X_AT, 1436996_X_AT, 1417755_AT, 1424195_A_AT, 1416837_AT, 1428306_AT, 1420631_A_AT, 1429562_AT, 1448838_AT, 1449522_AT, 1417291_AT, 1449273_AT, 1460671_AT, 1420174_S_AT, 1428842_A_AT	339	519	13588	1.7763	1	0.602975	16.7206
GOTERM_BP_FAT	GO:0042592~homeostatic process	23	5	0.0348215	1417559_AT, 1423739_X_AT, 1450645_AT, 1424637_S_AT, 1418241_AT, 1421197_A_AT, 1436643_X_AT, 1454620_X_AT, 1418255_S_AT, 1428942_AT, 1460700_AT, 1449389_AT, 1453281_AT, 1423644_AT, 1460246_AT, 1419307_AT, 1416837_AT, 1419083_AT, 1449243_A_AT, 1425382_A_AT, 1416521_AT, 1419412_AT, 1460671_AT	339	584	13588	1.5786	1	0.674097	45.4275
KEGG_PATHWAY	mmu03010:Ribosome	22	4.78261	1.36476e-13	1416807_AT, 1455950_X_AT, 1454620_X_AT, 1417452_A_AT, 1459986_A_AT, 1434231_X_AT, 1433721_X_AT, 1436760_A_AT, 1417317_S_AT, 1431766_X_AT, 1438655_A_AT, 1450150_A_AT, 1433510_X_AT, 1454859_A_AT, 1416519_AT, 1455578_X_AT, 1416243_A_AT, 1416404_S_AT, 1415876_A_AT, 1419364_A_AT, 1449243_A_AT, 1436840_X_AT, 1416217_A_AT, 1416088_A_AT, 1455348_X_AT, 1433688_X_AT	179	89	5738	7.92392	1.99212e-11	1.99212e-11	1.62181e-10
SP_PIR_KEYWORDS	repressor	22	4.78261	0.000535812	1426464_AT, 1423508_AT, 1423750_A_AT, 1418861_AT, 1419654_AT, 1416614_AT, 1451126_AT, 1455713_X_AT, 1418391_AT, 1418616_AT, 1460246_AT, 1423493_A_AT, 1440963_AT, 1427988_S_AT, 1425346_AT, 1422569_AT, 1419753_AT, 1416958_AT, 1448029_AT, 1450887_AT, 1435221_AT, 1449343_S_AT	430	391	17854	2.33622	0.174145	0.0210352	0.732477
INTERPRO	IPR000719:Protein kinase, core	22	4.78261	0.00652501	1425970_A_AT, 1439323_A_AT, 1448668_A_AT, 1419140_AT, 1419037_AT, 1425678_A_AT, 1422775_AT, 1427446_S_AT, 1418739_AT, 1423849_A_AT, 1417306_AT, 1433803_AT, 1417176_AT, 1426003_AT, 1423864_AT, 1435162_AT, 1419169_AT, 1420611_AT, 1423518_AT, 1424480_S_AT, 1428297_AT, 1417269_AT	419	491	17763	1.89952	0.996015	0.601823	9.62424
GOTERM_BP_FAT	GO:0010605~negative regulation of macromolecule metabolic process	22	4.78261	0.0153887	1425970_A_AT, 1423508_AT, 1449036_AT, 1439102_AT, 1416724_X_AT, 1418861_AT, 1416614_AT, 1451126_AT, 1435950_AT, 1459916_AT, 1429739_A_AT, 1418391_AT, 1460246_AT, 1424195_A_AT, 1416837_AT, 1417649_AT, 1422660_AT, 1419753_AT, 1460692_AT, 1448029_AT, 1435221_AT, 1449343_S_AT	339	506	13588	1.74272	1	0.601416	23.28
INTERPRO	IPR017441:Protein kinase, ATP binding site	21	4.56522	0.0075887	1425970_A_AT, 1439323_A_AT, 1448668_A_AT, 1419140_AT, 1419037_AT, 1425678_A_AT, 1422775_AT, 1427446_S_AT, 1418739_AT, 1423849_A_AT, 1417306_AT, 1433803_AT, 1426003_AT, 1417176_AT, 1435162_AT, 1419169_AT, 1420611_AT, 1423518_AT, 1424480_S_AT, 1428297_AT, 1417269_AT	419	467	17763	1.90636	0.998386	0.600871	11.1085
GOTERM_BP_FAT	GO:0006915~apoptosis	21	4.56522	0.0124459	1417658_AT, 1450726_AT, 1417039_A_AT, 1449186_AT, 1433924_AT, 1460495_S_AT, 1421197_A_AT, 1422638_S_AT, 1454620_X_AT, 1417755_AT, 1424195_A_AT, 1416837_AT, 1428306_AT, 1420631_A_AT, 1429562_AT, 1448838_AT, 1449522_AT, 1417291_AT, 1449273_AT, 1460671_AT, 1420174_S_AT, 1428842_A_AT	339	465	13588	1.81018	1	0.585379	19.2661
GOTERM_BP_FAT	GO:0012501~programmed cell death	21	4.56522	0.0148241	1417658_AT, 1450726_AT, 1417039_A_AT, 1449186_AT, 1433924_AT, 1460495_S_AT, 1421197_A_AT, 1422638_S_AT, 1454620_X_AT, 1417755_AT, 1424195_A_AT, 1416837_AT, 1428306_AT, 1420631_A_AT, 1429562_AT, 1448838_AT, 1449522_AT, 1417291_AT, 1449273_AT, 1460671_AT, 1420174_S_AT, 1428842_A_AT	339	473	13588	1.77957	1	0.599247	22.5247
UP_SEQ_FEATURE	compositionally biased region:Ser-rich	20	4.34783	0.0058777	1426893_AT, 1423508_AT, 1422679_S_AT, 1421197_A_AT, 1452718_AT, 1422521_AT, 1448261_AT, 1427446_S_AT, 1451434_S_AT, 1432543_A_AT, 1438912_AT, 1427902_AT, 1434261_AT, 1426788_A_AT, 1422629_S_AT, 1426673_AT, 1437851_X_AT, 1416350_AT, 1423502_AT, 1426834_S_AT	423	380	16021	1.99341	0.999951	0.757437	9.45333
GOTERM_BP_FAT	GO:0031327~negative regulation of cellular biosynthetic process	20	4.34783	0.011292	1423508_AT, 1449036_AT, 1439102_AT, 1416724_X_AT, 1418861_AT, 1416614_AT, 1451126_AT, 1435950_AT, 1459916_AT, 1429739_A_AT, 1418391_AT, 1460246_AT, 1424195_A_AT, 1423967_AT, 1417649_AT, 1419753_AT, 1460692_AT, 1448029_AT, 1435221_AT, 1449343_S_AT	339	430	13588	1.86431	1	0.592652	17.6388
GOTERM_BP_FAT	GO:0009890~negative regulation of biosynthetic process	20	4.34783	0.0123966	1423508_AT, 1449036_AT, 1439102_AT, 1416724_X_AT, 1418861_AT, 1416614_AT, 1451126_AT, 1435950_AT, 1459916_AT, 1429739_A_AT, 1418391_AT, 1460246_AT, 1424195_A_AT, 1423967_AT, 1417649_AT, 1419753_AT, 1460692_AT, 1448029_AT, 1435221_AT, 1449343_S_AT	339	434	13588	1.84712	1	0.597722	19.1972
UP_SEQ_FEATURE	domain:Protein kinase	20	4.34783	0.0478874	1425970_A_AT, 1439323_A_AT, 1448668_A_AT, 1419140_AT, 1419037_AT, 1425678_A_AT, 1422775_AT, 1427446_S_AT, 1418739_AT, 1423849_A_AT, 1426003_AT, 1417176_AT, 1423864_AT, 1435162_AT, 1419169_AT, 1420611_AT, 1423518_AT, 1424480_S_AT, 1428297_AT, 1417269_AT	423	476	16021	1.59137	1	0.987018	56.2483
GOTERM_BP_FAT	GO:0042981~regulation of apoptosis	20	4.34783	0.0972923	1422168_A_AT, 1415926_AT, 1417039_A_AT, 1449186_AT, 1460495_S_AT, 1454620_X_AT, 1448261_AT, 1460246_AT, 1424195_A_AT, 1429819_AT, 1416837_AT, 1425519_A_AT, 1429562_AT, 1436179_A_AT, 1452959_A_AT, 1460671_AT, 1448029_AT, 1449343_S_AT, 1420174_S_AT, 1428842_A_AT	339	553	13588	1.44964	1	0.859472	82.6066
GOTERM_BP_FAT	GO:0010629~negative regulation of gene expression	19	4.13043	0.0144709	1425970_A_AT, 1423508_AT, 1439102_AT, 1416724_X_AT, 1418861_AT, 1416614_AT, 1451126_AT, 1435950_AT, 1459916_AT, 1429739_A_AT, 1418391_AT, 1460246_AT, 1417649_AT, 1422660_AT, 1419753_AT, 1460692_AT, 1448029_AT, 1435221_AT, 1449343_S_AT	339	410	13588	1.85749	1	0.602363	22.0488
GOTERM_BP_FAT	GO:0010558~negative regulation of macromolecule biosynthetic process	19	4.13043	0.0171774	1423508_AT, 1449036_AT, 1439102_AT, 1416724_X_AT, 1418861_AT, 1416614_AT, 1451126_AT, 1435950_AT, 1459916_AT, 1429739_A_AT, 1418391_AT, 1460246_AT, 1424195_A_AT, 1417649_AT, 1419753_AT, 1460692_AT, 1448029_AT, 1435221_AT, 1449343_S_AT	339	418	13588	1.82194	1	0.598882	25.6272
GOTERM_BP_FAT	GO:0045934~negative regulation of nucleobase, nucleoside, nucleotide and nucleic acid metabolic process	18	3.91304	0.0208562	1423508_AT, 1439102_AT, 1416724_X_AT, 1418861_AT, 1416614_AT, 1451126_AT, 1435950_AT, 1459916_AT, 1429739_A_AT, 1418391_AT, 1460246_AT, 1423967_AT, 1417649_AT, 1419753_AT, 1460692_AT, 1448029_AT, 1435221_AT, 1449343_S_AT	339	397	13588	1.81735	1	0.605571	30.2436
GOTERM_BP_FAT	GO:0051172~negative regulation of nitrogen compound metabolic process	18	3.91304	0.023027	1423508_AT, 1439102_AT, 1416724_X_AT, 1418861_AT, 1416614_AT, 1451126_AT, 1435950_AT, 1459916_AT, 1429739_A_AT, 1418391_AT, 1460246_AT, 1423967_AT, 1417649_AT, 1419753_AT, 1460692_AT, 1448029_AT, 1435221_AT, 1449343_S_AT	339	401	13588	1.79922	1	0.601947	32.8397
GOTERM_CC_FAT	GO:0031967~organelle envelope	18	3.91304	0.0804722	1417559_AT, 1426084_A_AT, 1415926_AT, 1460495_S_AT, 1448609_AT, 1416656_AT, 1450643_S_AT, 1423787_AT, 1455713_X_AT, 1449550_AT, 1460316_AT, 1416837_AT, 1423883_AT, 1449019_AT, 1416766_AT, 1437974_A_AT, 1417227_AT, 1416694_AT, 1418728_AT, 1434420_X_AT	273	540	12504	1.52674	1	0.593535	67.0005
GOTERM_CC_FAT	GO:0031975~envelope	18	3.91304	0.0815112	1417559_AT, 1426084_A_AT, 1415926_AT, 1460495_S_AT, 1448609_AT, 1416656_AT, 1450643_S_AT, 1423787_AT, 1455713_X_AT, 1449550_AT, 1460316_AT, 1416837_AT, 1423883_AT, 1449019_AT, 1416766_AT, 1437974_A_AT, 1417227_AT, 1416694_AT, 1418728_AT, 1434420_X_AT	273	542	12504	1.52111	1	0.584635	67.4899
GOTERM_MF_FAT	GO:0008289~lipid binding	17	3.69565	0.0169674	1417648_S_AT, 1449131_S_AT, 1422932_A_AT, 1454773_AT, 1425553_S_AT, 1452169_A_AT, 1422638_S_AT, 1416778_AT, 1425552_AT, 1449550_AT, 1418031_AT, 1420834_AT, 1449051_AT, 1428242_AT, 1417804_AT, 1418295_S_AT, 1448550_AT, 1418728_AT	343	345	13288	1.90895	0.999856	0.445578	21.9323
GOTERM_BP_FAT	GO:0016481~negative regulation of transcription	17	3.69565	0.0244366	1423508_AT, 1439102_AT, 1416724_X_AT, 1418861_AT, 1416614_AT, 1451126_AT, 1435950_AT, 1459916_AT, 1429739_A_AT, 1418391_AT, 1460246_AT, 1417649_AT, 1419753_AT, 1460692_AT, 1448029_AT, 1435221_AT, 1449343_S_AT	339	372	13588	1.83173	1	0.594654	34.4766
GOTERM_CC_FAT	GO:0019898~extrinsic to membrane	17	3.69565	0.0522286	1448625_AT, 1456581_X_AT, 1416891_AT, 1450623_AT, 1455895_X_AT, 1420930_S_AT, 1439405_X_AT, 1435128_AT, 1424195_A_AT, 1426770_AT, 1433803_AT, 1416989_AT, 1416766_AT, 1424471_AT, 1437974_A_AT, 1417804_AT, 1428297_AT	273	472	12504	1.64966	1	0.463982	50.7806
GOTERM_BP_FAT	GO:0045893~positive regulation of transcription, DNA-dependent	17	3.69565	0.0560512	1454708_AT, 1454773_AT, 1460739_AT, 1418241_AT, 1418255_S_AT, 1416778_AT, 1419628_AT, 1460700_AT, 1460246_AT, 1423493_A_AT, 1432543_A_AT, 1416714_AT, 1422566_AT, 1449051_AT, 1449261_AT, 1417291_AT, 1448029_AT	339	416	13588	1.63799	1	0.758735	62.6822
GOTERM_BP_FAT	GO:0051254~positive regulation of RNA metabolic process	17	3.69565	0.0589543	1454708_AT, 1454773_AT, 1460739_AT, 1418241_AT, 1418255_S_AT, 1416778_AT, 1419628_AT, 1460700_AT, 1460246_AT, 1423493_A_AT, 1432543_A_AT, 1416714_AT, 1422566_AT, 1449051_AT, 1449261_AT, 1417291_AT, 1448029_AT	339	419	13588	1.62626	1	0.772039	64.5956
SP_PIR_KEYWORDS	Apoptosis	16	3.47826	0.0167123	1450726_AT, 1433924_AT, 1460495_S_AT, 1421197_A_AT, 1426012_A_AT, 1422638_S_AT, 1424195_A_AT, 1416837_AT, 1428306_AT, 1420631_A_AT, 1429562_AT, 1449522_AT, 1417291_AT, 1449273_AT, 1420174_S_AT, 1428842_A_AT	430	337	17854	1.97132	0.997562	0.206587	20.6404
INTERPRO	IPR017442:Serine/threonine protein kinase-related	16	3.47826	0.032018	1439323_A_AT, 1448668_A_AT, 1419140_AT, 1419037_AT, 1427446_S_AT, 1425678_A_AT, 1418739_AT, 1423849_A_AT, 1417176_AT, 1423864_AT, 1419169_AT, 1435162_AT, 1420611_AT, 1424480_S_AT, 1428297_AT, 1417269_AT	419	374	17763	1.81364	1	0.839749	39.5304
SP_PIR_KEYWORDS	immune response	15	3.26087	0.000149356	1420394_S_AT, 1449131_S_AT, 1419529_AT, 1417314_AT, 1417025_AT, 1424195_A_AT, 1419307_AT, 1416016_AT, 1450696_AT, 1425519_A_AT, 1429562_AT, 1423047_AT, 1422566_AT, 1449498_AT, 1434438_AT	430	184	17854	3.38486	0.0519271	0.00664333	0.204677
GOTERM_BP_FAT	GO:0030097~hemopoiesis	15	3.26087	0.00415699	1417559_AT, 1449131_S_AT, 1422932_A_AT, 1421197_A_AT, 1422828_AT, 1454620_X_AT, 1449389_AT, 1429739_A_AT, 1440963_AT, 1416837_AT, 1416714_AT, 1419083_AT, 1425519_A_AT, 1449243_A_AT, 1435221_AT	339	251	13588	2.39537	0.999632	0.627791	6.87087
GOTERM_BP_FAT	GO:0048534~hemopoietic or lymphoid organ development	15	3.26087	0.0108518	1417559_AT, 1449131_S_AT, 1422932_A_AT, 1421197_A_AT, 1422828_AT, 1454620_X_AT, 1449389_AT, 1429739_A_AT, 1440963_AT, 1416837_AT, 1416714_AT, 1419083_AT, 1425519_A_AT, 1449243_A_AT, 1435221_AT	339	281	13588	2.13964	1	0.593596	17.0101
GOTERM_BP_FAT	GO:0002520~immune system development	15	3.26087	0.0160001	1417559_AT, 1449131_S_AT, 1422932_A_AT, 1421197_A_AT, 1422828_AT, 1454620_X_AT, 1449389_AT, 1429739_A_AT, 1440963_AT, 1416837_AT, 1416714_AT, 1419083_AT, 1425519_A_AT, 1449243_A_AT, 1435221_AT	339	295	13588	2.0381	1	0.593596	24.0901
GOTERM_MF_FAT	GO:0008134~transcription factor binding	15	3.26087	0.0172229	1423508_AT, 1415926_AT, 1439102_AT, 1416724_X_AT, 1460739_AT, 1418861_AT, 1416614_AT, 1423386_AT, 1417314_AT, 1435950_AT, 1416656_AT, 1460700_AT, 1460246_AT, 1433809_AT, 1449343_S_AT	343	288	13288	2.01774	0.999874	0.42957	22.2253
INTERPRO	IPR008271:Serine/threonine protein kinase, active site	15	3.26087	0.0459869	1439323_A_AT, 1448668_A_AT, 1419140_AT, 1419037_AT, 1427446_S_AT, 1425678_A_AT, 1418739_AT, 1423849_A_AT, 1417176_AT, 1419169_AT, 1435162_AT, 1420611_AT, 1424480_S_AT, 1428297_AT, 1417269_AT	419	360	17763	1.76641	1	0.862851	51.6996
SP_PIR_KEYWORDS	serine/threonine-protein kinase	15	3.26087	0.0810186	1439323_A_AT, 1448668_A_AT, 1419140_AT, 1419037_AT, 1427446_S_AT, 1425678_A_AT, 1418739_AT, 1423849_A_AT, 1417176_AT, 1419169_AT, 1435162_AT, 1420611_AT, 1424480_S_AT, 1428297_AT, 1417269_AT	430	384	17854	1.62191	1	0.504139	68.6183
INTERPRO	IPR012677:Nucleotide-binding, alpha-beta plait	14	3.04348	0.00165149	1452691_AT, 1415771_AT, 1422849_A_AT, 1421197_A_AT, 1437586_AT, 1436645_A_AT, 1415730_AT, 1448115_AT, 1426380_AT, 1427988_S_AT, 1421046_A_AT, 1416948_AT, 1422660_AT, 1456048_AT, 1437851_X_AT	419	213	17763	2.78645	0.752168	0.502173	2.52261
GOTERM_BP_FAT	GO:0051094~positive regulation of developmental process	14	3.04348	0.00274801	1422168_A_AT, 1422622_AT, 1449131_S_AT, 1421197_A_AT, 1418255_S_AT, 1449389_AT, 1460246_AT, 1425354_A_AT, 1424195_A_AT, 1416837_AT, 1419083_AT, 1425519_A_AT, 1426003_AT, 1418728_AT	339	214	13588	2.62223	0.994608	0.729024	4.59344
UP_SEQ_FEATURE	compositionally biased region:Poly-Gly	14	3.04348	0.00398505	1421322_A_AT, 1417087_AT, 1422679_S_AT, 1420930_S_AT, 1428871_AT, 1435950_AT, 1449389_AT, 1434412_X_AT, 1451434_S_AT, 1437543_AT, 1434261_AT, 1416580_A_AT, 1427022_AT, 1416736_AT, 1423502_AT	423	211	16021	2.51301	0.998789	0.813451	6.50517
SP_PIR_KEYWORDS	DNA binding	14	3.04348	0.00984243	1421322_A_AT, 1423739_X_AT, 1415771_AT, 1454773_AT, 1419628_AT, 1459916_AT, 1449389_AT, 1416714_AT, 1449261_AT, 1449051_AT, 1422495_A_AT, 1426788_A_AT, 1422318_AT, 1427702_AT	430	258	17854	2.25307	0.970729	0.16185	12.6876
GOTERM_CC_FAT	GO:0005730~nucleolus	14	3.04348	0.0182859	1433685_A_AT, 1415771_AT, 1454859_A_AT, 1421197_A_AT, 1417875_AT, 1449550_AT, 1440963_AT, 1448866_AT, 1434608_AT, 1449243_A_AT, 1451770_S_AT, 1450986_AT, 1433809_AT, 1449343_S_AT	273	310	12504	2.06849	0.994195	0.261314	21.6423
GOTERM_BP_FAT	GO:0045892~negative regulation of transcription, DNA-dependent	14	3.04348	0.0448897	1439102_AT, 1416724_X_AT, 1418861_AT, 1451126_AT, 1416614_AT, 1459916_AT, 1418391_AT, 1460246_AT, 1417649_AT, 1419753_AT, 1460692_AT, 1448029_AT, 1435221_AT, 1449343_S_AT	339	308	13588	1.82194	1	0.71215	54.3803
GOTERM_BP_FAT	GO:0051253~negative regulation of RNA metabolic process	14	3.04348	0.0467099	1439102_AT, 1416724_X_AT, 1418861_AT, 1451126_AT, 1416614_AT, 1459916_AT, 1418391_AT, 1460246_AT, 1417649_AT, 1419753_AT, 1460692_AT, 1448029_AT, 1435221_AT, 1449343_S_AT	339	310	13588	1.81018	1	0.721621	55.8434
GOTERM_BP_FAT	GO:0009611~response to wounding	14	3.04348	0.0935426	1419529_AT, 1437405_A_AT, 1417314_AT, 1460700_AT, 1416837_AT, 1448748_AT, 1423047_AT, 1449051_AT, 1417925_AT, 1417291_AT, 1428367_AT, 1449147_AT, 1460671_AT, 1448550_AT	339	347	13588	1.61717	1	0.856543	81.3299
SP_PIR_KEYWORDS	protein biosynthesis	13	2.82609	0.000135225	1431766_X_AT, 1433510_X_AT, 1426713_S_AT, 1416519_AT, 1452285_A_AT, 1454620_X_AT, 1416404_S_AT, 1426380_AT, 1436760_A_AT, 1416217_A_AT, 1424736_AT, 1416088_A_AT, 1417713_AT, 1455348_X_AT	430	139	17854	3.88325	0.0471317	0.00687321	0.185329
INTERPRO	IPR000504:RNA recognition motif, RNP-1	13	2.82609	0.00455665	1452691_AT, 1415771_AT, 1422849_A_AT, 1421197_A_AT, 1437586_AT, 1436645_A_AT, 1415730_AT, 1448115_AT, 1426380_AT, 1427988_S_AT, 1421046_A_AT, 1422660_AT, 1456048_AT, 1437851_X_AT	419	212	17763	2.59962	0.978818	0.618502	6.81632
SMART	SM00360:RRM	13	2.82609	0.0106321	1452691_AT, 1415771_AT, 1422849_A_AT, 1421197_A_AT, 1437586_AT, 1436645_A_AT, 1415730_AT, 1448115_AT, 1426380_AT, 1427988_S_AT, 1421046_A_AT, 1422660_AT, 1456048_AT, 1437851_X_AT	243	212	9131	2.3042	0.864508	0.631908	12.4097
GOTERM_BP_FAT	GO:0001775~cell activation	13	2.82609	0.0203191	1415852_AT, 1422932_A_AT, 1449131_S_AT, 1419529_AT, 1422828_AT, 1454620_X_AT, 1429739_A_AT, 1453281_AT, 1416837_AT, 1425519_A_AT, 1448748_AT, 1448550_AT, 1435221_AT	339	246	13588	2.11819	1	0.604533	29.587
GOTERM_BP_FAT	GO:0008283~cell proliferation	13	2.82609	0.0209887	1450726_AT, 1415852_AT, 1416891_AT, 1454773_AT, 1419529_AT, 1454620_X_AT, 1425680_A_AT, 1417314_AT, 1416837_AT, 1419083_AT, 1425519_A_AT, 1460671_AT, 1455348_X_AT	339	247	13588	2.10961	1	0.599489	30.4048
GOTERM_MF_FAT	GO:0016564~transcription repressor activity	12	2.6087	0.0208103	1423508_AT, 1416724_X_AT, 1418861_AT, 1416614_AT, 1435950_AT, 1459916_AT, 1455713_X_AT, 1429739_A_AT, 1448029_AT, 1435221_AT, 1449343_S_AT, 1460246_AT	343	211	13288	2.20325	0.999981	0.472473	26.2333
GOTERM_BP_FAT	GO:0045321~leukocyte activation	12	2.6087	0.0213453	1415852_AT, 1416837_AT, 1425519_A_AT, 1449131_S_AT, 1422932_A_AT, 1422828_AT, 1419529_AT, 1454620_X_AT, 1429739_A_AT, 1448550_AT, 1453281_AT, 1435221_AT	339	219	13588	2.19631	1	0.589451	30.8367
GOTERM_BP_FAT	GO:0008285~negative regulation of cell proliferation	12	2.6087	0.0246703	1416837_AT, 1422168_A_AT, 1415926_AT, 1422622_AT, 1452039_A_AT, 1423750_A_AT, 1439405_X_AT, 1451912_A_AT, 1419628_AT, 1455713_X_AT, 1423518_AT, 1424195_A_AT	339	224	13588	2.14728	1	0.584382	34.7442
GOTERM_MF_FAT	GO:0042623~ATPase activity, coupled	12	2.6087	0.0296855	1418031_AT, 1416016_AT, 1434697_AT, 1434608_AT, 1439102_AT, 1422770_AT, 1451770_S_AT, 1437984_X_AT, 1433809_AT, 1417875_AT, 1427022_AT, 1423890_X_AT	343	223	13288	2.08469	1	0.52379	35.338
INTERPRO	IPR002290:Serine/threonine protein kinase	12	2.6087	0.0500721	1439323_A_AT, 1419037_AT, 1435162_AT, 1419169_AT, 1427446_S_AT, 1425678_A_AT, 1420611_AT, 1423849_A_AT, 1418739_AT, 1424480_S_AT, 1428297_AT, 1417269_AT	419	265	17763	1.91972	1	0.873125	54.7996
SP_PIR_KEYWORDS	ligase	12	2.6087	0.0918896	1449036_AT, 1426713_S_AT, 1452718_AT, 1416641_AT, 1425680_A_AT, 1437586_AT, 1450643_S_AT, 1436645_A_AT, 1434412_X_AT, 1417755_AT, 1460316_AT, 1423883_AT, 1448838_AT, 1417227_AT, 1419753_AT, 1460455_AT, 1416580_A_AT	430	290	17854	1.71811	1	0.511734	73.3446
SMART	SM00220:S_TKc	12	2.6087	0.0943319	1439323_A_AT, 1419037_AT, 1435162_AT, 1419169_AT, 1427446_S_AT, 1425678_A_AT, 1420611_AT, 1423849_A_AT, 1418739_AT, 1424480_S_AT, 1428297_AT, 1417269_AT	243	265	9131	1.70156	1	0.872382	70.7186
GOTERM_BP_FAT	GO:0009617~response to bacterium	11	2.3913	0.00590917	1427772_AT, 1419491_AT, 1416714_AT, 1429562_AT, 1448668_A_AT, 1417291_AT, 1436643_X_AT, 1419594_AT, 1436996_X_AT, 1448550_AT, 1460671_AT	339	157	13588	2.80833	0.999987	0.552237	9.63164
GOTERM_CC_FAT	GO:0048471~perinuclear region of cytoplasm	11	2.3913	0.0083672	1418031_AT, 1423281_AT, 1449036_AT, 1425553_S_AT, 1450623_AT, 1420834_AT, 1423864_AT, 1454620_X_AT, 1449273_AT, 1425552_AT, 1425354_A_AT, 1416736_AT	273	189	12504	2.66574	0.904083	0.208976	10.5096
GOTERM_CC_FAT	GO:0015629~actin cytoskeleton	11	2.3913	0.0142956	1418031_AT, 1454708_AT, 1433963_A_AT, 1420930_S_AT, 1448371_AT, 1437148_AT, 1427892_AT, 1427446_S_AT, 1436958_X_AT, 1448402_AT, 1449550_AT	273	205	12504	2.45768	0.981998	0.234953	17.3273
GOTERM_BP_FAT	GO:0046649~lymphocyte activation	11	2.3913	0.0213402	1415852_AT, 1416837_AT, 1425519_A_AT, 1449131_S_AT, 1422932_A_AT, 1422828_AT, 1419529_AT, 1454620_X_AT, 1429739_A_AT, 1453281_AT, 1435221_AT	339	191	13588	2.30842	1	0.597406	30.8306
SP_PIR_KEYWORDS	actin-binding	11	2.3913	0.0470806	1454708_AT, 1454673_AT, 1425553_S_AT, 1437148_AT, 1438609_X_AT, 1427892_AT, 1425552_AT, 1449550_AT, 1418031_AT, 1416889_AT, 1424597_AT, 1422629_S_AT, 1436958_X_AT	430	226	17854	2.02093	1	0.388533	48.3925
KEGG_PATHWAY	mmu04062:Chemokine signaling pathway	11	2.3913	0.055733	1422932_A_AT, 1450623_AT, 1417925_AT, 1419412_AT, 1460700_AT, 1417804_AT, 1420611_AT, 1423518_AT, 1424480_S_AT, 1453281_AT, 1421911_AT	179	182	5738	1.93744	0.999769	0.752273	49.4197
GOTERM_BP_FAT	GO:0000122~negative regulation of transcription from RNA polymerase II promoter	11	2.3913	0.0636275	1417649_AT, 1439102_AT, 1416724_X_AT, 1418861_AT, 1416614_AT, 1419753_AT, 1459916_AT, 1460692_AT, 1418391_AT, 1435221_AT, 1449343_S_AT	339	231	13588	1.9087	1	0.789806	67.4829
SP_PIR_KEYWORDS	mrna processing	11	2.3913	0.0650423	1451294_S_AT, 1427902_AT, 1452691_AT, 1422849_A_AT, 1423750_A_AT, 1437984_X_AT, 1433809_AT, 1451727_AT, 1437851_X_AT, 1415730_AT, 1416736_AT	430	240	17854	1.90304	1	0.459701	60.2486
GOTERM_BP_FAT	GO:0043066~negative regulation of apoptosis	11	2.3913	0.0767523	1416837_AT, 1422168_A_AT, 1425519_A_AT, 1415926_AT, 1436179_A_AT, 1454620_X_AT, 1460671_AT, 1448029_AT, 1449343_S_AT, 1460246_AT, 1420174_S_AT	339	239	13588	1.84481	1	0.824862	74.4522
GOTERM_BP_FAT	GO:0043069~negative regulation of programmed cell death	11	2.3913	0.0845194	1416837_AT, 1422168_A_AT, 1425519_A_AT, 1415926_AT, 1436179_A_AT, 1454620_X_AT, 1460671_AT, 1448029_AT, 1449343_S_AT, 1460246_AT, 1420174_S_AT	339	244	13588	1.807	1	0.844682	77.8866
GOTERM_BP_FAT	GO:0060548~negative regulation of cell death	11	2.3913	0.086322	1416837_AT, 1422168_A_AT, 1425519_A_AT, 1415926_AT, 1436179_A_AT, 1454620_X_AT, 1460671_AT, 1448029_AT, 1449343_S_AT, 1460246_AT, 1420174_S_AT	339	245	13588	1.79963	1	0.838432	78.6189
UP_SEQ_FEATURE	compositionally biased region:Arg-rich	10	2.17391	0.000601186	1426380_AT, 1427988_S_AT, 1426084_A_AT, 1438912_AT, 1427902_AT, 1448838_AT, 1437851_X_AT, 1423849_A_AT, 1417755_AT, 1417875_AT, 1415730_AT	423	90	16021	4.2083	0.636327	0.636327	1.00792
GOTERM_BP_FAT	GO:0002521~leukocyte differentiation	10	2.17391	0.00908426	1440963_AT, 1416837_AT, 1419083_AT, 1425519_A_AT, 1449131_S_AT, 1422932_A_AT, 1422828_AT, 1454620_X_AT, 1429739_A_AT, 1435221_AT	339	142	13588	2.82272	1	0.598126	14.4391
SP_PIR_KEYWORDS	ATP	10	2.17391	0.0108498	1416016_AT, 1433803_AT, 1419140_AT, 1419037_AT, 1437974_A_AT, 1433809_AT, 1435162_AT, 1419169_AT, 1420611_AT, 1423518_AT	430	151	17854	2.74973	0.979648	0.155768	13.8983
INTERPRO	IPR011991:Winged helix repressor DNA-binding	10	2.17391	0.0229525	1421322_A_AT, 1435362_AT, 1416714_AT, 1423508_AT, 1448748_AT, 1422318_AT, 1424471_AT, 1459916_AT, 1435221_AT, 1427162_A_AT	419	175	17763	2.4225	1	0.77854	30.158
GOTERM_BP_FAT	GO:0045597~positive regulation of cell differentiation	10	2.17391	0.0310244	1422168_A_AT, 1419083_AT, 1425519_A_AT, 1449131_S_AT, 1426003_AT, 1421197_A_AT, 1418255_S_AT, 1418728_AT, 1449389_AT, 1424195_A_AT	339	175	13588	2.29043	1	0.656361	41.6404
KEGG_PATHWAY	mmu04630:Jak-STAT signaling pathway	10	2.17391	0.04596	1421322_A_AT, 1417306_AT, 1433803_AT, 1419529_AT, 1418861_AT, 1460700_AT, 1424480_S_AT, 1453281_AT, 1421911_AT, 1434745_AT	179	152	5738	2.10894	0.998961	0.74687	42.8347
SP_PIR_KEYWORDS	methylation	10	2.17391	0.0866326	1415771_AT, 1451770_S_AT, 1422849_A_AT, 1448371_AT, 1422660_AT, 1433809_AT, 1427343_AT, 1423952_A_AT, 1455348_X_AT, 1449550_AT	430	221	17854	1.87878	1	0.505034	71.1482
UP_SEQ_FEATURE	domain:RRM	9	1.95652	0.00460246	1448115_AT, 1426380_AT, 1427988_S_AT, 1452691_AT, 1422849_A_AT, 1422660_AT, 1437586_AT, 1437851_X_AT, 1436645_A_AT, 1415730_AT	423	99	16021	3.44315	0.999573	0.788143	7.47669
INTERPRO	IPR000980:SH2 motif	9	1.95652	0.0047172	1417306_AT, 1433803_AT, 1422932_A_AT, 1417628_AT, 1460700_AT, 1422775_AT, 1423518_AT, 1421911_AT, 1424195_A_AT	419	111	17763	3.43733	0.981514	0.549838	7.04838
GOTERM_BP_FAT	GO:0031667~response to nutrient levels	9	1.95652	0.00797226	1416807_AT, 1420444_AT, 1434329_S_AT, 1423294_AT, 1449051_AT, 1418241_AT, 1417314_AT, 1416656_AT, 1418728_AT	339	115	13588	3.1369	1	0.590839	12.7835
SMART	SM00252:SH2	9	1.95652	0.00918217	1417306_AT, 1433803_AT, 1422932_A_AT, 1417628_AT, 1460700_AT, 1422775_AT, 1423518_AT, 1421911_AT, 1424195_A_AT	243	111	9131	3.04671	0.821826	0.821826	10.8052
GOTERM_BP_FAT	GO:0002252~immune effector process	9	1.95652	0.0134142	1425519_A_AT, 1415960_AT, 1419594_AT, 1417314_AT, 1448550_AT, 1425763_X_AT, 1434438_AT, 1435221_AT, 1424195_A_AT	339	126	13588	2.86304	1	0.599662	20.6082
GOTERM_BP_FAT	GO:0009991~response to extracellular stimulus	9	1.95652	0.0180562	1416807_AT, 1420444_AT, 1434329_S_AT, 1423294_AT, 1449051_AT, 1418241_AT, 1417314_AT, 1416656_AT, 1418728_AT	339	133	13588	2.71236	1	0.597516	26.7554
KEGG_PATHWAY	mmu04910:Insulin signaling pathway	9	1.95652	0.0641879	1422820_AT, 1438670_AT, 1425615_A_AT, 1454620_X_AT, 1437974_A_AT, 1420611_AT, 1424480_S_AT, 1453281_AT, 1424195_A_AT	179	138	5738	2.0906	0.999938	0.702016	54.5479
SP_PIR_KEYWORDS	mrna splicing	9	1.95652	0.0904148	1451294_S_AT, 1427902_AT, 1452691_AT, 1423750_A_AT, 1437984_X_AT, 1433809_AT, 1451727_AT, 1437851_X_AT, 1416736_AT	430	191	17854	1.95648	1	0.513162	72.7446
SP_PIR_KEYWORDS	ribosome	8	1.73913	7.73902e-07	1431766_X_AT, 1433510_X_AT, 1416519_AT, 1454620_X_AT, 1436760_A_AT, 1416217_A_AT, 1416088_A_AT, 1416404_S_AT, 1455348_X_AT	430	23	17854	14.4421	0.000276245	5.52551e-05	0.00106156
KEGG_PATHWAY	mmu04920:Adipocytokine signaling pathway	8	1.73913	0.00444512	1460316_AT, 1423883_AT, 1434329_S_AT, 1454773_AT, 1449051_AT, 1425615_A_AT, 1417291_AT, 1460700_AT, 1450643_S_AT, 1424480_S_AT	179	67	5738	3.82757	0.478181	0.277629	5.15741
UP_SEQ_FEATURE	domain:Helicase C-terminal	8	1.73913	0.00754349	1434697_AT, 1434608_AT, 1451770_S_AT, 1426860_AT, 1437984_X_AT, 1433809_AT, 1417875_AT, 1427022_AT	423	86	16021	3.52323	0.999997	0.796488	11.9755
INTERPRO	IPR014021:Helicase, superfamily 1 and 2, ATP-binding	8	1.73913	0.00886024	1434697_AT, 1434608_AT, 1451770_S_AT, 1426860_AT, 1437984_X_AT, 1433809_AT, 1417875_AT, 1427022_AT	419	99	17763	3.42576	0.999453	0.60895	12.8528
UP_SEQ_FEATURE	domain:Helicase ATP-binding	8	1.73913	0.00904931	1434697_AT, 1434608_AT, 1451770_S_AT, 1426860_AT, 1437984_X_AT, 1433809_AT, 1417875_AT, 1427022_AT	423	89	16021	3.40447	1	0.817118	14.1985
INTERPRO	IPR001650:DNA/RNA helicase, C-terminal	8	1.73913	0.00934025	1434697_AT, 1434608_AT, 1451770_S_AT, 1426860_AT, 1437984_X_AT, 1433809_AT, 1417875_AT, 1427022_AT	419	100	17763	3.3915	0.999637	0.585227	13.503
UP_SEQ_FEATURE	domain:SH2	8	1.73913	0.00959701	1433803_AT, 1422932_A_AT, 1417628_AT, 1460700_AT, 1422775_AT, 1423518_AT, 1421911_AT, 1424195_A_AT	423	90	16021	3.36664	1	0.802499	14.9939
GOTERM_BP_FAT	GO:0030099~myeloid cell differentiation	8	1.73913	0.00997544	1440963_AT, 1417559_AT, 1419083_AT, 1416714_AT, 1449243_A_AT, 1421197_A_AT, 1454620_X_AT, 1449389_AT	339	96	13588	3.34022	1	0.59591	15.7446
INTERPRO	IPR014001:DEAD-like helicase, N-terminal	8	1.73913	0.0108944	1434697_AT, 1434608_AT, 1451770_S_AT, 1426860_AT, 1437984_X_AT, 1433809_AT, 1417875_AT, 1427022_AT	419	103	17763	3.29272	0.999903	0.603284	15.577
SP_PIR_KEYWORDS	SH2 domain	8	1.73913	0.0121149	1417306_AT, 1433803_AT, 1422932_A_AT, 1460700_AT, 1422775_AT, 1423518_AT, 1421911_AT, 1424195_A_AT	430	103	17854	3.22493	0.987112	0.165823	15.3966
SMART	SM00490:HELICc	8	1.73913	0.0159081	1434697_AT, 1434608_AT, 1451770_S_AT, 1426860_AT, 1437984_X_AT, 1433809_AT, 1417875_AT, 1427022_AT	243	99	9131	3.03646	0.950149	0.631964	18.027
GOTERM_BP_FAT	GO:0045087~innate immune response	8	1.73913	0.0173547	1419491_AT, 1429562_AT, 1449131_S_AT, 1448668_A_AT, 1419529_AT, 1417314_AT, 1448550_AT, 1434438_AT	339	107	13588	2.99683	1	0.592642	25.8561
GOTERM_BP_FAT	GO:0042742~defense response to bacterium	8	1.73913	0.018176	1427772_AT, 1419491_AT, 1416714_AT, 1417291_AT, 1436643_X_AT, 1419594_AT, 1436996_X_AT, 1448550_AT	339	108	13588	2.96908	1	0.590452	26.9079
SMART	SM00487:DEXDc	8	1.73913	0.0193865	1434697_AT, 1434608_AT, 1451770_S_AT, 1426860_AT, 1437984_X_AT, 1433809_AT, 1417875_AT, 1427022_AT	243	103	9131	2.91853	0.97429	0.599572	21.5473
UP_SEQ_FEATURE	compositionally biased region:Asp/Glu-rich (acidic)	8	1.73913	0.0200192	1415771_AT, 1417649_AT, 1418861_AT, 1452718_AT, 1426788_A_AT, 1418255_S_AT, 1422569_AT, 1419628_AT	423	104	16021	2.91344	1	0.926938	28.8695
GOTERM_BP_FAT	GO:0048872~homeostasis of number of cells	8	1.73913	0.0226949	1417559_AT, 1416837_AT, 1419307_AT, 1449243_A_AT, 1421197_A_AT, 1454620_X_AT, 1449389_AT, 1453281_AT	339	113	13588	2.83771	1	0.60428	32.4486
GOTERM_BP_FAT	GO:0030098~lymphocyte differentiation	8	1.73913	0.023684	1416837_AT, 1425519_A_AT, 1449131_S_AT, 1422932_A_AT, 1422828_AT, 1454620_X_AT, 1429739_A_AT, 1435221_AT	339	114	13588	2.81281	1	0.59742	33.6074
GOTERM_BP_FAT	GO:0042110~T cell activation	8	1.73913	0.0257504	1416837_AT, 1425519_A_AT, 1449131_S_AT, 1422932_A_AT, 1422828_AT, 1419529_AT, 1454620_X_AT, 1429739_A_AT	339	116	13588	2.76432	1	0.593537	35.9682
SP_PIR_KEYWORDS	duplication	8	1.73913	0.0258408	1415852_AT, 1418805_AT, 1415771_AT, 1417291_AT, 1448261_AT, 1426673_AT, 1417314_AT, 1425763_X_AT	430	120	17854	2.76806	0.999913	0.275513	30.1709
SP_PIR_KEYWORDS	helicase	8	1.73913	0.0258408	1434697_AT, 1434608_AT, 1451770_S_AT, 1426860_AT, 1437984_X_AT, 1433809_AT, 1417875_AT, 1427022_AT	430	120	17854	2.76806	0.999913	0.275513	30.1709
GOTERM_MF_FAT	GO:0005516~calmodulin binding	8	1.73913	0.0278295	1418031_AT, 1437226_X_AT, 1422622_AT, 1420834_AT, 1427892_AT, 1418414_AT, 1427446_S_AT, 1449550_AT	343	114	13288	2.71863	1	0.517894	33.5253
SP_PIR_KEYWORDS	phosphotransferase	8	1.73913	0.0301836	1417176_AT, 1419037_AT, 1437974_A_AT, 1435162_AT, 1419169_AT, 1420611_AT, 1423518_AT, 1453281_AT	430	124	17854	2.67877	0.999982	0.305607	34.322
KEGG_PATHWAY	mmu04666:Fc gamma R-mediated phagocytosis	8	1.73913	0.0318643	1437226_X_AT, 1454673_AT, 1422932_A_AT, 1437148_AT, 1425763_X_AT, 1424480_S_AT, 1453281_AT, 1424195_A_AT	179	98	5738	2.61681	0.991155	0.693329	31.948
GOTERM_MF_FAT	GO:0004386~helicase activity	8	1.73913	0.0491036	1434697_AT, 1434608_AT, 1451770_S_AT, 1426860_AT, 1437984_X_AT, 1433809_AT, 1417875_AT, 1427022_AT	343	129	13288	2.40251	1	0.677543	51.7354
GOTERM_MF_FAT	GO:0008234~cysteine-type peptidase activity	8	1.73913	0.0831788	1448866_AT, 1418671_AT, 1452039_A_AT, 1452352_AT, 1428488_AT, 1427446_S_AT, 1452959_A_AT, 1425916_AT	343	146	13288	2.12277	1	0.776108	71.5337
GOTERM_BP_FAT	GO:0006260~DNA replication	8	1.73913	0.0853766	1448369_AT, 1417657_S_AT, 1426788_A_AT, 1416641_AT, 1427446_S_AT, 1423952_A_AT, 1449343_S_AT, 1423493_A_AT	339	152	13588	2.10961	1	0.84136	78.2377
KEGG_PATHWAY	mmu03040:Spliceosome	8	1.73913	0.0897757	1451294_S_AT, 1452691_AT, 1421197_A_AT, 1437984_X_AT, 1433809_AT, 1451727_AT, 1419803_S_AT, 1427022_AT	179	124	5738	2.06812	0.999999	0.782582	67.3077
INTERPRO	IPR011545:DNA/RNA helicase, DEAD/DEAH box type, N-terminal	7	1.52174	0.00179306	1434697_AT, 1434608_AT, 1451770_S_AT, 1437984_X_AT, 1433809_AT, 1417875_AT, 1427022_AT	419	55	17763	5.39557	0.780125	0.396434	2.73607
GOTERM_CC_FAT	GO:0033279~ribosomal subunit	7	1.52174	0.00305558	1431766_X_AT, 1449243_A_AT, 1416948_AT, 1459986_A_AT, 1416088_A_AT, 1415762_X_AT, 1416404_S_AT	273	66	12504	4.85781	0.574212	0.132641	3.96347
GOTERM_MF_FAT	GO:0019992~diacylglycerol binding	7	1.52174	0.00397787	1418031_AT, 1422932_A_AT, 1452169_A_AT, 1422638_S_AT, 1428242_AT, 1418295_S_AT, 1417804_AT	343	59	13288	4.59633	0.87263	0.255007	5.60358
SP_PIR_KEYWORDS	mitochondrion outer membrane	7	1.52174	0.00622373	1460316_AT, 1416837_AT, 1423883_AT, 1449019_AT, 1416766_AT, 1437974_A_AT, 1450643_S_AT, 1416694_AT, 1434420_X_AT	430	69	17854	4.21227	0.892344	0.122876	8.20735
GOTERM_CC_FAT	GO:0005741~mitochondrial outer membrane	7	1.52174	0.00785964	1460316_AT, 1416837_AT, 1423883_AT, 1449019_AT, 1416766_AT, 1437974_A_AT, 1450643_S_AT, 1416694_AT, 1434420_X_AT	273	80	12504	4.00769	0.889363	0.216991	9.90233
GOTERM_BP_FAT	GO:0007584~response to nutrient	7	1.52174	0.0115142	1416807_AT, 1434329_S_AT, 1423294_AT, 1418241_AT, 1417314_AT, 1416656_AT, 1418728_AT	339	76	13588	3.69182	1	0.584896	17.9545
GOTERM_CC_FAT	GO:0031968~organelle outer membrane	7	1.52174	0.0116548	1460316_AT, 1416837_AT, 1423883_AT, 1449019_AT, 1416766_AT, 1437974_A_AT, 1450643_S_AT, 1416694_AT, 1434420_X_AT	273	87	12504	3.68523	0.962024	0.257212	14.352
GOTERM_CC_FAT	GO:0019867~outer membrane	7	1.52174	0.0136214	1460316_AT, 1416837_AT, 1423883_AT, 1449019_AT, 1416766_AT, 1437974_A_AT, 1450643_S_AT, 1416694_AT, 1434420_X_AT	273	90	12504	3.56239	0.978214	0.254981	16.5769
GOTERM_MF_FAT	GO:0070035~purine NTP-dependent helicase activity	7	1.52174	0.0233951	1434697_AT, 1434608_AT, 1451770_S_AT, 1437984_X_AT, 1433809_AT, 1417875_AT, 1427022_AT	343	86	13288	3.1533	0.999995	0.493354	29.001
GOTERM_MF_FAT	GO:0008026~ATP-dependent helicase activity	7	1.52174	0.0233951	1434697_AT, 1434608_AT, 1451770_S_AT, 1437984_X_AT, 1433809_AT, 1417875_AT, 1427022_AT	343	86	13288	3.1533	0.999995	0.493354	29.001
GOTERM_BP_FAT	GO:0048511~rhythmic process	7	1.52174	0.035414	1426464_AT, 1416837_AT, 1438211_S_AT, 1422622_AT, 1417176_AT, 1416646_AT, 1438386_X_AT	339	98	13588	2.86304	1	0.668387	45.9971
GOTERM_CC_FAT	GO:0031252~cell leading edge	7	1.52174	0.0354433	1454673_AT, 1423864_AT, 1422521_AT, 1437148_AT, 1435128_AT, 1424480_S_AT, 1448402_AT	273	112	12504	2.86264	0.999958	0.395533	37.9287
SP_PIR_KEYWORDS	calmodulin-binding	7	1.52174	0.0379105	1418031_AT, 1437226_X_AT, 1422622_AT, 1427892_AT, 1418414_AT, 1427446_S_AT, 1449550_AT	430	103	17854	2.82181	0.999999	0.341703	41.1474
GOTERM_BP_FAT	GO:0032101~regulation of response to external stimulus	7	1.52174	0.0434824	1448748_AT, 1449051_AT, 1426003_AT, 1417291_AT, 1439405_X_AT, 1448550_AT, 1460671_AT	339	103	13588	2.72406	1	0.710861	53.2179
SP_PIR_KEYWORDS	Spliceosome	7	1.52174	0.0513545	1451294_S_AT, 1427902_AT, 1452691_AT, 1423750_A_AT, 1437984_X_AT, 1433809_AT, 1451727_AT	430	111	17854	2.61844	1	0.407146	51.4786
GOTERM_CC_FAT	GO:0005681~spliceosome	7	1.52174	0.0535836	1451294_S_AT, 1427902_AT, 1452691_AT, 1423750_A_AT, 1437984_X_AT, 1433809_AT, 1451727_AT	273	124	12504	2.58561	1	0.459148	51.7024
SP_PIR_KEYWORDS	tyrosine-protein kinase	7	1.52174	0.0610651	1425970_A_AT, 1417306_AT, 1433803_AT, 1426003_AT, 1422775_AT, 1423518_AT, 1423849_A_AT	430	116	17854	2.50557	1	0.446755	57.8654
GOTERM_CC_FAT	GO:0016604~nuclear body	7	1.52174	0.0897287	1427902_AT, 1422679_S_AT, 1435950_AT, 1451727_AT, 1437851_X_AT, 1427022_AT, 1416736_AT	273	142	12504	2.25785	1	0.608108	71.1304
INTERPRO	IPR014014:RNA helicase, DEAD-box type, Q motif	6	1.30435	0.001278	1434697_AT, 1434608_AT, 1437984_X_AT, 1433809_AT, 1417875_AT, 1427022_AT	419	35	17763	7.26751	0.660174	0.660174	1.95739
UP_SEQ_FEATURE	short sequence motif:Q motif	6	1.30435	0.00159913	1434697_AT, 1434608_AT, 1437984_X_AT, 1433809_AT, 1417875_AT, 1427022_AT	423	33	16021	6.88631	0.932247	0.59233	2.65995
GOTERM_CC_FAT	GO:0044445~cytosolic part	6	1.30435	0.0118223	1416837_AT, 1449243_A_AT, 1451915_AT, 1459986_A_AT, 1417026_AT, 1453281_AT	273	63	12504	4.36211	0.963777	0.241571	14.5435
GOTERM_BP_FAT	GO:0032870~cellular response to hormone stimulus	6	1.30435	0.0144348	1434329_S_AT, 1438670_AT, 1460700_AT, 1452959_A_AT, 1418728_AT, 1424480_S_AT	339	58	13588	4.14648	1	0.613883	21.9999
INTERPRO	IPR002219:Protein kinase C-like, phorbol ester/diacylglycerol binding	6	1.30435	0.0194851	1418031_AT, 1422932_A_AT, 1452169_A_AT, 1422638_S_AT, 1428242_AT, 1417804_AT	419	66	17763	3.85398	1	0.749421	26.2268
SP_PIR_KEYWORDS	zinc finger	6	1.30435	0.0211107	1454773_AT, 1422932_A_AT, 1433924_AT, 1449051_AT, 1425346_AT, 1427702_AT	430	66	17854	3.77463	0.999508	0.245815	25.3736
KEGG_PATHWAY	mmu04150:mTOR signaling pathway	6	1.30435	0.0251878	1428306_AT, 1426380_AT, 1454620_X_AT, 1418433_AT, 1424480_S_AT, 1453281_AT	179	54	5738	3.56176	0.975875	0.711052	26.1558
INTERPRO	IPR001781:Zinc finger, LIM-type	6	1.30435	0.030215	1416326_AT, 1454708_AT, 1437235_X_AT, 1454086_A_AT, 1423946_AT, 1460738_AT	419	74	17763	3.43733	1	0.842703	37.7658
SMART	SM00109:C1	6	1.30435	0.0302734	1418031_AT, 1422932_A_AT, 1452169_A_AT, 1422638_S_AT, 1428242_AT, 1417804_AT	243	66	9131	3.41601	0.996813	0.616378	31.6866
SP_PIR_KEYWORDS	LIM domain	6	1.30435	0.031018	1416326_AT, 1454708_AT, 1437235_X_AT, 1454086_A_AT, 1423946_AT, 1460738_AT	430	73	17854	3.41268	0.999987	0.30432	35.093
SP_PIR_KEYWORDS	innate immunity	6	1.30435	0.0343033	1429562_AT, 1449131_S_AT, 1419529_AT, 1449498_AT, 1417314_AT, 1434438_AT	430	75	17854	3.32167	0.999996	0.322547	38.0474
GOTERM_CC_FAT	GO:0045121~membrane raft	6	1.30435	0.0376976	1422820_AT, 1422622_AT, 1417291_AT, 1424145_AT, 1416778_AT, 1424130_A_AT	273	85	12504	3.2331	0.999978	0.399819	39.8187
GOTERM_BP_FAT	GO:0030217~T cell differentiation	6	1.30435	0.0407172	1425519_A_AT, 1449131_S_AT, 1422932_A_AT, 1422828_AT, 1454620_X_AT, 1429739_A_AT	339	76	13588	3.16442	1	0.702942	50.8524
SMART	SM00132:LIM	6	1.30435	0.0461437	1416326_AT, 1454708_AT, 1437235_X_AT, 1454086_A_AT, 1423946_AT, 1460738_AT	243	74	9131	3.04671	0.999854	0.668553	44.3235
GOTERM_CC_FAT	GO:0016607~nuclear speck	6	1.30435	0.0463562	1427902_AT, 1422679_S_AT, 1451727_AT, 1437851_X_AT, 1427022_AT, 1416736_AT	273	90	12504	3.05348	0.999998	0.43773	46.5944
GOTERM_BP_FAT	GO:0043523~regulation of neuron apoptosis	6	1.30435	0.0489717	1429819_AT, 1416837_AT, 1422168_A_AT, 1436179_A_AT, 1460671_AT, 1460246_AT	339	80	13588	3.00619	1	0.733832	57.5999
GOTERM_BP_FAT	GO:0009791~post-embryonic development	6	1.30435	0.0656235	1416837_AT, 1424637_S_AT, 1419140_AT, 1422495_A_AT, 1423644_AT, 1460246_AT	339	87	13588	2.76432	1	0.792179	68.6473
INTERPRO	IPR008266:Tyrosine protein kinase, active site	6	1.30435	0.0900021	1425970_A_AT, 1417306_AT, 1433803_AT, 1426003_AT, 1422775_AT, 1423518_AT	419	101	17763	2.51844	1	0.958581	76.7273
GOTERM_CC_FAT	GO:0005901~caveola	5	1.08696	0.00297161	1422820_AT, 1422622_AT, 1424145_AT, 1416778_AT, 1424130_A_AT	273	28	12504	8.17896	0.564087	0.153007	3.85651
GOTERM_CC_FAT	GO:0015935~small ribosomal subunit	5	1.08696	0.00338892	1431766_X_AT, 1449243_A_AT, 1459986_A_AT, 1416088_A_AT, 1416404_S_AT	273	29	12504	7.89693	0.612142	0.126548	4.38695
UP_SEQ_FEATURE	zinc finger region:Phorbol-ester/DAG-type	5	1.08696	0.0172841	1418031_AT, 1422932_A_AT, 1422638_S_AT, 1428242_AT, 1417804_AT	423	38	16021	4.98351	1	0.913173	25.4504
GOTERM_BP_FAT	GO:0030218~erythrocyte differentiation	5	1.08696	0.0310325	1417559_AT, 1449243_A_AT, 1421197_A_AT, 1454620_X_AT, 1449389_AT	339	48	13588	4.17527	1	0.649957	41.6487
INTERPRO	IPR002219:Protein kinase C, phorbol ester/diacylglycerol binding	5	1.08696	0.0337327	1418031_AT, 1422932_A_AT, 1452169_A_AT, 1422638_S_AT, 1428242_AT	419	52	17763	4.07633	1	0.836363	41.1652
GOTERM_BP_FAT	GO:0045637~regulation of myeloid cell differentiation	5	1.08696	0.037637	1419083_AT, 1421197_A_AT, 1454086_A_AT, 1449389_AT, 1424195_A_AT	339	51	13588	3.92967	1	0.685187	48.0849
GOTERM_BP_FAT	GO:0034101~erythrocyte homeostasis	5	1.08696	0.037637	1417559_AT, 1449243_A_AT, 1421197_A_AT, 1454620_X_AT, 1449389_AT	339	51	13588	3.92967	1	0.685187	48.0849
GOTERM_BP_FAT	GO:0051325~interphase	5	1.08696	0.037637	1417657_S_AT, 1454620_X_AT, 1423952_A_AT, 1449343_S_AT, 1434745_AT	339	51	13588	3.92967	1	0.685187	48.0849
GOTERM_BP_FAT	GO:0007631~feeding behavior	5	1.08696	0.037637	1423739_X_AT, 1422168_A_AT, 1460700_AT, 1460455_AT, 1418391_AT	339	51	13588	3.92967	1	0.685187	48.0849
GOTERM_CC_FAT	GO:0016459~myosin complex	5	1.08696	0.0435114	1418031_AT, 1448371_AT, 1427892_AT, 1427446_S_AT, 1449550_AT	273	61	12504	3.75428	0.999996	0.431167	44.4502
GOTERM_MF_FAT	GO:0003729~mRNA binding	5	1.08696	0.0498774	1421046_A_AT, 1422849_A_AT, 1451727_AT, 1423644_AT, 1460246_AT	343	54	13288	3.58709	1	0.667848	52.3005
GOTERM_BP_FAT	GO:0019221~cytokine-mediated signaling pathway	5	1.08696	0.050301	1448668_A_AT, 1433803_AT, 1417291_AT, 1460700_AT, 1450887_AT	339	56	13588	3.5788	1	0.729121	58.6013
SP_PIR_KEYWORDS	mRNA transport	5	1.08696	0.0559853	1415926_AT, 1437984_X_AT, 1423787_AT, 1416736_AT, 1449550_AT	430	60	17854	3.46008	1	0.42644	54.6286
GOTERM_BP_FAT	GO:0032844~regulation of homeostatic process	5	1.08696	0.0619143	1416837_AT, 1419412_AT, 1454086_A_AT, 1449389_AT, 1424195_A_AT	339	60	13588	3.34022	1	0.784664	66.4512
GOTERM_BP_FAT	GO:0051028~mRNA transport	5	1.08696	0.0682065	1415926_AT, 1437984_X_AT, 1423787_AT, 1416736_AT, 1449550_AT	339	62	13588	3.23247	1	0.801199	70.0959
GOTERM_BP_FAT	GO:0046660~female sex differentiation	5	1.08696	0.074816	1416837_AT, 1422622_AT, 1416646_AT, 1455713_X_AT, 1448029_AT	339	64	13588	3.13145	1	0.820253	73.521
GOTERM_MF_FAT	GO:0004197~cysteine-type endopeptidase activity	5	1.08696	0.0787972	1418671_AT, 1428488_AT, 1427446_S_AT, 1452959_A_AT, 1425916_AT	343	63	13288	3.07464	1	0.780292	69.5008
SP_PIR_KEYWORDS	Antimicrobial	5	1.08696	0.0808138	1427772_AT, 1419491_AT, 1436643_X_AT, 1436996_X_AT, 1448550_AT	430	68	17854	3.05301	1	0.511427	68.5222
GOTERM_BP_FAT	GO:0050658~RNA transport	5	1.08696	0.0817367	1415926_AT, 1437984_X_AT, 1423787_AT, 1416736_AT, 1449550_AT	339	66	13588	3.03656	1	0.837728	76.7095
GOTERM_BP_FAT	GO:0051236~establishment of RNA localization	5	1.08696	0.0817367	1415926_AT, 1437984_X_AT, 1423787_AT, 1416736_AT, 1449550_AT	339	66	13588	3.03656	1	0.837728	76.7095
GOTERM_BP_FAT	GO:0050657~nucleic acid transport	5	1.08696	0.0817367	1415926_AT, 1437984_X_AT, 1423787_AT, 1416736_AT, 1449550_AT	339	66	13588	3.03656	1	0.837728	76.7095
GOTERM_BP_FAT	GO:0006403~RNA localization	5	1.08696	0.0853116	1415926_AT, 1437984_X_AT, 1423787_AT, 1416736_AT, 1449550_AT	339	67	13588	2.99124	1	0.844307	78.2113
BIOCARTA	m_ifnaPathway:IFN alpha signaling pathway	4	0.869565	0.00332844	1421322_A_AT, 1417306_AT, 1433803_AT, 1421911_AT	50	8	1171	11.71	0.307009	0.307009	3.69676
GOTERM_MF_FAT	GO:0004198~calcium-dependent cysteine-type endopeptidase activity	4	0.869565	0.00610927	1418671_AT, 1427446_S_AT, 1452959_A_AT, 1425916_AT	343	15	13288	10.3308	0.95792	0.271537	8.48439
GOTERM_CC_FAT	GO:0022626~cytosolic ribosome	4	0.869565	0.00652141	1449243_A_AT, 1454859_A_AT, 1459986_A_AT, 1455348_X_AT	273	18	12504	10.1783	0.838852	0.204018	8.28306
INTERPRO	IPR003034:DNA-binding SAP	4	0.869565	0.0142925	1427988_S_AT, 1434551_AT, 1421197_A_AT, 1418861_AT, 1415765_AT	419	22	17763	7.70796	0.999995	0.668637	19.9507
UP_SEQ_FEATURE	domain:SAP	4	0.869565	0.0169657	1427988_S_AT, 1434551_AT, 1421197_A_AT, 1418861_AT, 1415765_AT	423	21	16021	7.21423	1	0.926939	25.0423
UP_SEQ_FEATURE	domain:G-patch	4	0.869565	0.0169657	1419013_AT, 1452691_AT, 1451434_S_AT, 1425354_A_AT	423	21	16021	7.21423	1	0.926939	25.0423
SMART	SM00513:SAP	4	0.869565	0.0195169	1427988_S_AT, 1434551_AT, 1421197_A_AT, 1418861_AT, 1415765_AT	243	22	9131	6.83202	0.974922	0.521524	21.6765
GOTERM_BP_FAT	GO:0045639~positive regulation of myeloid cell differentiation	4	0.869565	0.0234	1419083_AT, 1421197_A_AT, 1449389_AT, 1424195_A_AT	339	25	13588	6.41322	1	0.600349	33.2766
INTERPRO	IPR000629:RNA helicase, ATP-dependent, DEAD-box, conserved site	4	0.869565	0.0357383	1434697_AT, 1434608_AT, 1433809_AT, 1427022_AT	419	31	17763	5.47017	1	0.835818	43.0249
GOTERM_BP_FAT	GO:0002260~lymphocyte homeostasis	4	0.869565	0.0377326	1416837_AT, 1419307_AT, 1454620_X_AT, 1453281_AT	339	30	13588	5.34435	1	0.680393	48.1729
COG_ONTOLOGY	Carbohydrate transport and metabolism	4	0.869565	0.0396375	1452159_AT, 1437974_A_AT, 1424496_AT, 1448655_AT	50	32	2040	5.1	0.536266	0.536266	26.1481
GOTERM_BP_FAT	GO:0051705~behavioral interaction between organisms	4	0.869565	0.0410292	1423739_X_AT, 1460455_AT, 1418391_AT, 1460246_AT	339	31	13588	5.17195	1	0.700245	51.1248
BIOCARTA	m_rhoPathway:Rho cell motility signaling pathway	4	0.869565	0.041615	1448371_AT, 1435128_AT, 1455090_AT, 1448402_AT	50	19	1171	4.93053	0.99068	0.689293	38.1365
UP_SEQ_FEATURE	short sequence motif:DEAD box	4	0.869565	0.0435637	1434697_AT, 1434608_AT, 1433809_AT, 1427022_AT	423	30	16021	5.04996	1	0.987808	52.7782
GOTERM_BP_FAT	GO:0033077~T cell differentiation in the thymus	4	0.869565	0.0444661	1425519_A_AT, 1449131_S_AT, 1422828_AT, 1454620_X_AT	339	32	13588	5.01032	1	0.71383	54.0333
BIOCARTA	m_il6Pathway:IL 6 signaling pathway	4	0.869565	0.0538755	1433803_AT, 1419037_AT, 1418255_S_AT, 1460700_AT	50	21	1171	4.46095	0.997739	0.704292	46.5118
KEGG_PATHWAY	mmu05216:Thyroid cancer	4	0.869565	0.0594487	1454773_AT, 1448261_AT, 1436958_X_AT, 1428311_AT	179	29	5738	4.4215	0.99987	0.721494	51.7353
GOTERM_BP_FAT	GO:0007623~circadian rhythm	4	0.869565	0.0636879	1426464_AT, 1438211_S_AT, 1417176_AT, 1438386_X_AT	339	37	13588	4.33325	1	0.786044	67.5188
SP_PIR_KEYWORDS	heterodimer	4	0.869565	0.0708317	1417025_AT, 1448655_AT, 1423890_X_AT, 1418616_AT	430	40	17854	4.15209	1	0.472542	63.4953
SP_PIR_KEYWORDS	serine/threonine-specific protein kinase	4	0.869565	0.0708317	1419140_AT, 1417176_AT, 1435162_AT, 1420611_AT	430	40	17854	4.15209	1	0.472542	63.4953
GOTERM_BP_FAT	GO:0032103~positive regulation of response to external stimulus	4	0.869565	0.0722851	1426003_AT, 1417291_AT, 1439405_X_AT, 1448550_AT	339	39	13588	4.11104	1	0.816463	72.2556
GOTERM_BP_FAT	GO:0001776~leukocyte homeostasis	4	0.869565	0.0722851	1416837_AT, 1419307_AT, 1454620_X_AT, 1453281_AT	339	39	13588	4.11104	1	0.816463	72.2556
GOTERM_MF_FAT	GO:0004715~non-membrane spanning protein tyrosine kinase activity	4	0.869565	0.0831037	1417306_AT, 1433803_AT, 1422775_AT, 1423518_AT	343	40	13288	3.87405	1	0.787058	71.5
SP_PIR_KEYWORDS	transcription factor	4	0.869565	0.0840296	1421322_A_AT, 1418241_AT, 1422318_AT, 1418616_AT	430	43	17854	3.86241	1	0.501583	69.9997
GOTERM_BP_FAT	GO:0046651~lymphocyte proliferation	4	0.869565	0.0860892	1415852_AT, 1416837_AT, 1419529_AT, 1454620_X_AT	339	42	13588	3.81739	1	0.840742	78.5256
GOTERM_BP_FAT	GO:0032869~cellular response to insulin stimulus	4	0.869565	0.0909213	1438670_AT, 1452959_A_AT, 1418728_AT, 1424480_S_AT	339	43	13588	3.72861	1	0.851098	80.3855
GOTERM_BP_FAT	GO:0032943~mononuclear cell proliferation	4	0.869565	0.0909213	1415852_AT, 1416837_AT, 1419529_AT, 1454620_X_AT	339	43	13588	3.72861	1	0.851098	80.3855
GOTERM_BP_FAT	GO:0070661~leukocyte proliferation	4	0.869565	0.0909213	1415852_AT, 1416837_AT, 1419529_AT, 1454620_X_AT	339	43	13588	3.72861	1	0.851098	80.3855
INTERPRO	IPR019747:FERM conserved site	4	0.869565	0.0936473	1417306_AT, 1433803_AT, 1433963_A_AT, 1448402_AT	419	46	17763	3.68642	1	0.953747	78.1274
INTERPRO	IPR001628:Zinc finger, nuclear hormone receptor-type	4	0.869565	0.0983733	1426464_AT, 1454773_AT, 1449051_AT, 1416958_AT	419	47	17763	3.60798	1	0.950895	79.8254
KEGG_PATHWAY	mmu05340:Primary immunodeficiency	4	0.869565	0.0995156	1419307_AT, 1416016_AT, 1422828_AT, 1425763_X_AT	179	36	5738	3.56176	1	0.783553	71.2318
GOTERM_BP_FAT	GO:0045059~positive thymic T cell selection	3	0.652174	0.0156433	1425519_A_AT, 1449131_S_AT, 1422828_AT	339	8	13588	15.031	1	0.596201	23.6183
BIOCARTA	m_stat3Pathway:Stat3 Signaling Pathway	3	0.652174	0.015827	1417306_AT, 1433803_AT, 1460700_AT	50	5	1171	14.052	0.827074	0.584156	16.4936
GOTERM_BP_FAT	GO:0001967~suckling behavior	3	0.652174	0.0197853	1423739_X_AT, 1460455_AT, 1418391_AT	339	9	13588	13.3609	1	0.603507	28.9284
UP_SEQ_FEATURE	compositionally biased region:Ala/Pro-rich	3	0.652174	0.0220441	1422318_AT, 1416350_AT, 1432543_A_AT	423	9	16021	12.6249	1	0.917877	31.3052
GOTERM_BP_FAT	GO:0043368~positive T cell selection	3	0.652174	0.0243298	1425519_A_AT, 1449131_S_AT, 1422828_AT	339	10	13588	12.0248	1	0.600142	34.3538
PIR_SUPERFAMILY	PIRSF001321:ATP-dependent RNA helicase	3	0.652174	0.026264	1433809_AT, 1417875_AT, 1427022_AT	212	10	8136	11.5132	0.998676	0.998676	29.216
GOTERM_BP_FAT	GO:0045646~regulation of erythrocyte differentiation	3	0.652174	0.034537	1454086_A_AT, 1449389_AT, 1424195_A_AT	339	12	13588	10.0206	1	0.677186	45.152
INTERPRO	IPR001300:Peptidase C2, calpain	3	0.652174	0.0363043	1418671_AT, 1452959_A_AT, 1425916_AT	419	13	17763	9.78318	1	0.823412	43.5396
BIOCARTA	m_il22bppathway:IL22 Soluble Receptor Signaling Pathway	3	0.652174	0.0408852	1417306_AT, 1433803_AT, 1460700_AT	50	8	1171	8.7825	0.989866	0.783601	37.6022
INTERPRO	IPR011761:ATP-grasp fold	3	0.652174	0.041708	1452830_S_AT, 1427146_AT, 1417227_AT	419	14	17763	9.08438	1	0.849299	48.24
UP_SEQ_FEATURE	domain:Calpain catalytic	3	0.652174	0.0445689	1418671_AT, 1452959_A_AT, 1425916_AT	423	13	16021	8.74032	1	0.985883	53.6073
SMART	SM00230:CysPc	3	0.652174	0.0450187	1418671_AT, 1452959_A_AT, 1425916_AT	243	13	9131	8.67142	0.999818	0.707869	43.504
SMART	SM00720:calpain_III	3	0.652174	0.0450187	1418671_AT, 1452959_A_AT, 1425916_AT	243	13	9131	8.67142	0.999818	0.707869	43.504
GOTERM_BP_FAT	GO:0045061~thymic T cell selection	3	0.652174	0.0523322	1425519_A_AT, 1449131_S_AT, 1422828_AT	339	15	13588	8.01652	1	0.738773	60.0886
GOTERM_BP_FAT	GO:0001782~B cell homeostasis	3	0.652174	0.0523322	1416837_AT, 1419307_AT, 1453281_AT	339	15	13588	8.01652	1	0.738773	60.0886
INTERPRO	IPR014721:Ribosomal protein S5 domain 2-type fold	3	0.652174	0.0595311	1431766_X_AT, 1424736_AT, 1416404_S_AT	419	17	17763	7.48126	1	0.905072	61.2779
UP_SEQ_FEATURE	domain:LIM zinc-binding	3	0.652174	0.0725607	1416326_AT, 1423946_AT, 1460738_AT	423	17	16021	6.68377	1	0.998227	71.8869
INTERPRO	IPR000324:Vitamin D receptor	3	0.652174	0.0726031	1426464_AT, 1454773_AT, 1416958_AT	419	19	17763	6.69376	1	0.929394	68.8116
GOTERM_BP_FAT	GO:0006541~glutamine metabolic process	3	0.652174	0.0799056	1452830_S_AT, 1426658_X_AT, 1460246_AT	339	19	13588	6.32883	1	0.834068	75.903
GOTERM_BP_FAT	GO:0060444~branching involved in mammary gland duct morphogenesis	3	0.652174	0.0799056	1425680_A_AT, 1455713_X_AT, 1448029_AT	339	19	13588	6.32883	1	0.834068	75.903
SP_PIR_KEYWORDS	cell cycle control	3	0.652174	0.0823613	1417649_AT, 1419169_AT, 1434745_AT	430	20	17854	6.22814	1	0.502112	69.2414
GOTERM_MF_FAT	GO:0008013~beta-catenin binding	3	0.652174	0.0926006	1416891_AT, 1419037_AT, 1448261_AT	343	20	13288	5.81108	1	0.802218	75.4854
INTERPRO	IPR000467:D111/G-patch	3	0.652174	0.0937148	1419013_AT, 1452691_AT, 1425354_A_AT	419	22	17763	5.78097	1	0.948496	78.1525
GOTERM_BP_FAT	GO:0045058~T cell selection	3	0.652174	0.0950376	1425519_A_AT, 1449131_S_AT, 1422828_AT	339	21	13588	5.72609	1	0.858294	81.8491
GOTERM_BP_FAT	GO:0006477~protein amino acid sulfation	2	0.434783	0.0491328	1421332_AT, 1428367_AT	339	2	13588	40.0826	1	0.730154	57.7224
GOTERM_BP_FAT	GO:0031061~negative regulation of histone methylation	2	0.434783	0.0491328	1459916_AT, 1460246_AT	339	2	13588	40.0826	1	0.730154	57.7224
GOTERM_BP_FAT	GO:0051923~sulfation	2	0.434783	0.0491328	1421332_AT, 1428367_AT	339	2	13588	40.0826	1	0.730154	57.7224
GOTERM_MF_FAT	GO:0042134~rRNA primary transcript binding	2	0.434783	0.0508145	1422820_AT, 1424130_A_AT	343	2	13288	38.7405	1	0.659889	52.9767
INTERPRO	IPR008758:Peptidase S28	2	0.434783	0.0689517	1452190_AT, 1436480_AT	419	3	17763	28.2625	1	0.92732	66.8585
INTERPRO	IPR016251:Tyrosine-protein kinase, Jak/Tyk2	2	0.434783	0.0689517	1417306_AT, 1433803_AT	419	3	17763	28.2625	1	0.92732	66.8585
GOTERM_BP_FAT	GO:0048597~post-embryonic camera-type eye morphogenesis	2	0.434783	0.072789	1416837_AT, 1422495_A_AT	339	3	13588	26.7217	1	0.815023	72.512
GOTERM_BP_FAT	GO:0045655~regulation of monocyte differentiation	2	0.434783	0.072789	1421197_A_AT, 1424195_A_AT	339	3	13588	26.7217	1	0.815023	72.512
GOTERM_MF_FAT	GO:0003716~RNA polymerase I transcription termination factor activity	2	0.434783	0.0752478	1422820_AT, 1424130_A_AT	343	3	13288	25.827	1	0.776412	67.7558
GOTERM_MF_FAT	GO:0051425~PTB domain binding	2	0.434783	0.0752478	1415926_AT, 1424195_A_AT	343	3	13288	25.827	1	0.776412	67.7558
GOTERM_MF_FAT	GO:0003715~transcription termination factor activity	2	0.434783	0.0752478	1422820_AT, 1424130_A_AT	343	3	13288	25.827	1	0.776412	67.7558
PIR_SUPERFAMILY	PIRSF000636:tyrosine-protein kinase, Jak/Tyk2 type	2	0.434783	0.0758111	1417306_AT, 1433803_AT	212	3	8136	25.5849	1	0.999945	64.0682
PIR_SUPERFAMILY	PIRSF001214:multicatalytic endopeptidase complex chain C5	2	0.434783	0.0758111	1450696_AT, 1448166_A_AT	212	3	8136	25.5849	1	0.999945	64.0682
PIR_SUPERFAMILY	PIRSF000636:TyrPK_Jak	2	0.434783	0.0758111	1417306_AT, 1433803_AT	212	3	8136	25.5849	1	0.999945	64.0682
UP_SEQ_FEATURE	region of interest:Interaction with BRCA1	2	0.434783	0.0769628	1451770_S_AT, 1452039_A_AT	423	3	16021	25.2498	1	0.998362	74.0521
INTERPRO	IPR003019:Metallothionein superfamily, eukaryotic	2	0.434783	0.0908649	1450645_AT, 1428942_AT	419	4	17763	21.1969	1	0.954604	77.0661
INTERPRO	IPR009127:Janus kinase, JAK	2	0.434783	0.0908649	1417306_AT, 1433803_AT	419	4	17763	21.1969	1	0.954604	77.0661
INTERPRO	IPR000006:Metallothionein, vertebrate	2	0.434783	0.0908649	1450645_AT, 1428942_AT	419	4	17763	21.1969	1	0.954604	77.0661
INTERPRO	IPR018064:Metallothionein, vertebrate, metal binding site	2	0.434783	0.0908649	1450645_AT, 1428942_AT	419	4	17763	21.1969	1	0.954604	77.0661
INTERPRO	IPR002558:I/LWEQ	2	0.434783	0.0908649	1425553_S_AT, 1425552_AT, 1448402_AT	419	4	17763	21.1969	1	0.954604	77.0661
SP_PIR_KEYWORDS	metal-thiolate cluster	2	0.434783	0.0927114	1450645_AT, 1428942_AT	430	4	17854	20.7605	1	0.507796	73.6736
GOTERM_BP_FAT	GO:0048050~post-embryonic eye morphogenesis	2	0.434783	0.0958584	1416837_AT, 1422495_A_AT	339	4	13588	20.0413	1	0.857958	82.1284
GOTERM_BP_FAT	GO:0051897~positive regulation of protein kinase B signaling cascade	2	0.434783	0.0958584	1419083_AT, 1460671_AT	339	4	13588	20.0413	1	0.857958	82.1284
GOTERM_BP_FAT	GO:0048662~negative regulation of smooth muscle cell proliferation	2	0.434783	0.0958584	1422622_AT, 1423750_A_AT	339	4	13588	20.0413	1	0.857958	82.1284
GOTERM_MF_FAT	GO:0004690~cyclic nucleotide-dependent protein kinase activity	2	0.434783	0.099054	1435162_AT, 1420611_AT	343	4	13288	19.3703	1	0.814603	77.8906
PIR_SUPERFAMILY	PIRSF038172:mitogen-activated protein kinase kinase kinase kinase	2	0.434783	0.099788	1439323_A_AT, 1428297_AT	212	4	8136	19.1887	1	0.999838	74.4572
PIR_SUPERFAMILY	PIRSF002564:metallothionein	2	0.434783	0.099788	1450645_AT, 1428942_AT	212	4	8136	19.1887	1	0.999838	74.4572

## Sheet: phase_3_chart
Category	Term	Count	%	PValue	Genes	List Total	Pop Hits	Pop Total	Fold Enrichment	Bonferroni	Benjamini	FDR
SP_PIR_KEYWORDS	phosphoprotein	119	41.9014	0.000589784	1421225_A_AT, 1450902_AT, 1438115_A_AT, 1448042_S_AT, 1451081_A_AT, 1424338_AT, 1427336_AT, 1435780_AT, 1450919_AT, 1422271_AT, 1422470_AT, 1451100_A_AT, 1438832_X_AT, 1424384_A_AT, 1452145_AT, 1421090_AT, 1420879_A_AT, 1435306_A_AT, 1427888_A_AT, 1449505_AT, 1423549_AT, 1427231_AT, 1417960_AT, 1416832_AT, 1447969_AT, 1454647_AT, 1435417_AT, 1417380_AT, 1421844_AT, 1428575_AT, 1431773_AT, 1437420…	262	6311	17854	1.28494	0.162704	0.0574747	0.78566
SP_PIR_KEYWORDS	alternative splicing	78	27.4648	0.0587342	1425362_AT, 1421225_A_AT, 1433541_A_AT, 1460178_AT, 1424802_A_AT, 1450902_AT, 1451821_A_AT, 1427226_AT, 1438115_A_AT, 1427130_X_AT, 1423134_AT, 1425319_S_AT, 1451081_A_AT, 1420583_A_AT, 1416826_A_AT, 1435780_AT, 1420056_S_AT, 1451100_A_AT, 1438832_X_AT, 1425529_S_AT, 1421090_AT, 1418594_A_AT, 1417116_AT, 1437078_AT, 1427888_A_AT, 1425011_X_AT, 1425321_A_AT, 1451723_AT, 1451844_AT, 1426992_AT, 145…	262	4481	17854	1.18619	1	0.563146	55.4817
SP_PIR_KEYWORDS	nucleus	71	25	0.0195591	1452723_AT, 1449148_A_AT, 1424802_A_AT, 1434009_AT, 1450902_AT, 1451821_A_AT, 1427130_X_AT, 1448042_S_AT, 1425319_S_AT, 1451081_A_AT, 1420583_A_AT, 1416826_A_AT, 1420056_S_AT, 1419762_AT, 1418594_A_AT, 1452778_X_AT, 1415860_AT, 1428029_A_AT, 1417883_AT, 1450117_AT, 1449505_AT, 1428288_AT, 1421759_A_AT, 1426910_AT, 1416543_AT, 1416428_AT, 1422631_AT, 1451468_S_AT, 1437712_X_AT, 1417945_AT, 1416518…	262	3808	17854	1.27056	0.997383	0.41755	23.2098
SP_PIR_KEYWORDS	acetylation	62	21.831	2.98308e-06	1425362_AT, 1417506_AT, 1433541_A_AT, 1418310_A_AT, 1424802_A_AT, 1438795_X_AT, 1438115_A_AT, 1448739_X_AT, 1420878_A_AT, 1419762_AT, 1451100_A_AT, 1420879_A_AT, 1455001_X_AT, 1451471_AT, 1435306_A_AT, 1427888_A_AT, 1452778_X_AT, 1415860_AT, 1428029_A_AT, 1451844_AT, 1418034_AT, 1416726_S_AT, 1456135_S_AT, 1421759_A_AT, 1452895_AT, 1416772_AT, 1417008_AT, 1417499_AT, 1454647_AT, 1451468_S_AT, 144…	262	2325	17854	1.8172	0.000897504	0.000897504	0.00398824
SP_PIR_KEYWORDS	cytoplasm	57	20.0704	0.033966	1418310_A_AT, 1438795_X_AT, 1422402_A_AT, 1427226_AT, 1433613_AT, 1448739_X_AT, 1427130_X_AT, 1423134_AT, 1417036_AT, 1420878_A_AT, 1427336_AT, 1419762_AT, 1438832_X_AT, 1451100_A_AT, 1422811_AT, 1421090_AT, 1420879_A_AT, 1427888_A_AT, 1425321_A_AT, 1451723_AT, 1415860_AT, 1417883_AT, 1449505_AT, 1456135_S_AT, 1417960_AT, 1426910_AT, 1416543_AT, 1424416_AT, 1416428_AT, 1422631_AT, 1451468_S_AT, 1…	262	3029	17854	1.28236	0.99997	0.500141	36.9984
GOTERM_BP_FAT	GO:0045449~regulation of transcription	45	15.8451	0.0785464	1452723_AT, 1449148_A_AT, 1434009_AT, 1417945_AT, 1418071_S_AT, 1426164_A_AT, 1448042_S_AT, 1437420_AT, 1460652_AT, 1431773_AT, 1422482_AT, 1451081_A_AT, 1416534_AT, 1449544_A_AT, 1420583_A_AT, 1454758_A_AT, 1416826_A_AT, 1438033_AT, 1424712_AT, 1420056_S_AT, 1416149_AT, 1418594_A_AT, 1420029_AT, 1460714_AT, 1434736_AT, 1450578_AT, 1417817_A_AT, 1450117_AT, 1423401_AT, 1418291_AT, 1422693_A_AT, 1…	219	2227	13588	1.25373	1	0.86034	74.2904
SP_PIR_KEYWORDS	Transcription	42	14.7887	0.00202143	1452723_AT, 1449148_A_AT, 1434009_AT, 1417945_AT, 1418071_S_AT, 1426164_A_AT, 1448042_S_AT, 1437420_AT, 1460652_AT, 1422482_AT, 1451081_A_AT, 1416534_AT, 1420583_A_AT, 1454758_A_AT, 1416826_A_AT, 1438033_AT, 1424712_AT, 1420056_S_AT, 1416149_AT, 1418594_A_AT, 1420029_AT, 1460714_AT, 1434736_AT, 1450578_AT, 1417817_A_AT, 1450117_AT, 1422693_A_AT, 1423401_AT, 1418291_AT, 1452610_AT, 1428288_AT, 142…	262	1769	17854	1.61791	0.456142	0.114686	2.66909
GOTERM_BP_FAT	GO:0006350~transcription	42	14.7887	0.00946256	1452723_AT, 1449148_A_AT, 1434009_AT, 1417945_AT, 1418071_S_AT, 1426164_A_AT, 1448042_S_AT, 1437420_AT, 1460652_AT, 1422482_AT, 1451081_A_AT, 1416534_AT, 1420583_A_AT, 1454758_A_AT, 1416826_A_AT, 1438033_AT, 1424712_AT, 1420056_S_AT, 1416149_AT, 1418594_A_AT, 1420029_AT, 1460714_AT, 1434736_AT, 1450578_AT, 1417817_A_AT, 1450117_AT, 1422693_A_AT, 1423401_AT, 1418291_AT, 1452610_AT, 1428288_AT, 142…	219	1772	13588	1.47061	0.999999	0.830206	14.6039
SP_PIR_KEYWORDS	transcription regulation	41	14.4366	0.000277309	1452723_AT, 1449148_A_AT, 1434009_AT, 1417945_AT, 1418071_S_AT, 1426164_A_AT, 1448042_S_AT, 1437420_AT, 1460652_AT, 1431773_AT, 1422482_AT, 1451081_A_AT, 1416534_AT, 1420583_A_AT, 1454758_A_AT, 1416826_A_AT, 1438033_AT, 1420056_S_AT, 1416149_AT, 1418594_A_AT, 1420029_AT, 1460714_AT, 1434736_AT, 1450578_AT, 1417817_A_AT, 1450117_AT, 1422693_A_AT, 1423401_AT, 1452610_AT, 1428288_AT, 1423501_AT, 146…	262	1546	17854	1.80721	0.0800919	0.0408816	0.370121
SP_PIR_KEYWORDS	transport	40	14.0845	0.000746506	1449622_S_AT, 1448506_AT, 1451468_S_AT, 1421225_A_AT, 1418310_A_AT, 1450193_AT, 1423973_A_AT, 1423617_AT, 1449301_AT, 1451071_A_AT, 1449544_A_AT, 1416679_AT, 1424338_AT, 1424712_AT, 1436420_A_AT, 1422811_AT, 1421726_AT, 1417116_AT, 1431700_AT, 1437078_AT, 1425011_X_AT, 1416215_AT, 1415860_AT, 1424684_AT, 1449505_AT, 1435007_S_AT, 1418903_AT, 1423549_AT, 1422471_AT, 1438840_X_AT, 1417622_AT, 14196…	262	1571	17854	1.73507	0.20131	0.0546458	0.993469
GOTERM_CC_FAT	GO:0043232~intracellular non-membrane-bounded organelle	39	13.7324	0.0559963	1417373_A_AT, 1415855_AT, 1437712_X_AT, 1427700_X_AT, 1419070_AT, 1434009_AT, 1451821_A_AT, 1418071_S_AT, 1416518_AT, 1448739_X_AT, 1448042_S_AT, 1437420_AT, 1417036_AT, 1431773_AT, 1448855_AT, 1424712_AT, 1450919_AT, 1419762_AT, 1438832_X_AT, 1421090_AT, 1455001_X_AT, 1431700_AT, 1435306_A_AT, 1427888_A_AT, 1415991_A_AT, 1423749_S_AT, 1415860_AT, 1428029_A_AT, 1418034_AT, 1423549_AT, 1424922_A_A…	193	1919	12504	1.31668	1	0.544602	53.1849
GOTERM_CC_FAT	GO:0043228~non-membrane-bounded organelle	39	13.7324	0.0559963	1417373_A_AT, 1415855_AT, 1437712_X_AT, 1427700_X_AT, 1419070_AT, 1434009_AT, 1451821_A_AT, 1418071_S_AT, 1416518_AT, 1448739_X_AT, 1448042_S_AT, 1437420_AT, 1417036_AT, 1431773_AT, 1448855_AT, 1424712_AT, 1450919_AT, 1419762_AT, 1438832_X_AT, 1421090_AT, 1455001_X_AT, 1431700_AT, 1435306_A_AT, 1427888_A_AT, 1415991_A_AT, 1423749_S_AT, 1415860_AT, 1428029_A_AT, 1418034_AT, 1423549_AT, 1424922_A_A…	193	1919	12504	1.31668	1	0.544602	53.1849
GOTERM_MF_FAT	GO:0003677~DNA binding	38	13.3803	0.0539082	1452723_AT, 1449148_A_AT, 1424802_A_AT, 1434009_AT, 1451821_A_AT, 1417945_AT, 1416518_AT, 1426164_A_AT, 1460652_AT, 1422482_AT, 1451081_A_AT, 1420583_A_AT, 1454758_A_AT, 1438033_AT, 1424712_AT, 1416149_AT, 1426361_AT, 1418594_A_AT, 1420029_AT, 1460714_AT, 1434736_AT, 1450578_AT, 1428029_A_AT, 1450117_AT, 1422693_A_AT, 1423401_AT, 1452610_AT, 1428288_AT, 1423501_AT, 1424922_A_AT, 1421759_A_AT, 141…	213	1781	13288	1.33107	1	0.922282	54.5653
SP_PIR_KEYWORDS	dna-binding	33	11.6197	0.00811604	1452723_AT, 1449148_A_AT, 1424802_A_AT, 1434009_AT, 1451821_A_AT, 1417945_AT, 1416518_AT, 1426164_A_AT, 1460652_AT, 1451081_A_AT, 1420583_A_AT, 1438033_AT, 1424712_AT, 1416149_AT, 1420029_AT, 1460714_AT, 1434736_AT, 1450578_AT, 1428029_A_AT, 1450117_AT, 1422693_A_AT, 1423401_AT, 1452610_AT, 1428288_AT, 1423501_AT, 1421759_A_AT, 1416543_AT, 1423200_AT, 1460379_AT, 1419258_AT, 1450517_AT, 1447969_A…	262	1404	17854	1.6017	0.913956	0.23856	10.3227
SP_PIR_KEYWORDS	nucleotide-binding	33	11.6197	0.0531621	1449622_S_AT, 1460178_AT, 1417373_A_AT, 1450193_AT, 1438178_X_AT, 1433613_AT, 1423973_A_AT, 1437420_AT, 1422482_AT, 1423147_AT, 1452633_S_AT, 1451071_A_AT, 1416679_AT, 1438832_X_AT, 1422811_AT, 1416041_AT, 1420029_AT, 1451471_AT, 1435306_A_AT, 1434510_AT, 1421833_AT, 1426773_AT, 1424684_AT, 1454045_A_AT, 1416726_S_AT, 1460389_AT, 1437382_AT, 1434935_AT, 1422193_AT, 1424416_AT, 1422555_S_AT, 14486…	262	1631	17854	1.37878	1	0.542964	51.8263
SP_PIR_KEYWORDS	Secreted	30	10.5634	0.0420807	1448506_AT, 1415855_AT, 1416953_AT, 1419154_AT, 1449569_AT, 1421681_AT, 1421844_AT, 1454157_A_AT, 1422790_AT, 1426606_AT, 1422657_AT, 1415804_AT, 1449153_AT, 1425277_AT, 1418014_A_AT, 1417399_AT, 1451788_AT, 1417851_AT, 1424351_AT, 1424659_AT, 1434702_AT, 1451625_A_AT, 1417688_AT, 1448123_S_AT, 1438840_X_AT, 1449335_AT, 1438620_X_AT, 1460220_A_AT, 1460248_AT, 1455264_AT	262	1420	17854	1.43968	0.999998	0.532898	43.7178
GOTERM_MF_FAT	GO:0030528~transcription regulator activity	29	10.2113	0.0278771	1452723_AT, 1417945_AT, 1426164_A_AT, 1448042_S_AT, 1460652_AT, 1431773_AT, 1451081_A_AT, 1420583_A_AT, 1454758_A_AT, 1416826_A_AT, 1438033_AT, 1424712_AT, 1416149_AT, 1418594_A_AT, 1460714_AT, 1434736_AT, 1417817_A_AT, 1450117_AT, 1422693_A_AT, 1423401_AT, 1452610_AT, 1428288_AT, 1423501_AT, 1421759_A_AT, 1416543_AT, 1423200_AT, 1460379_AT, 1419258_AT, 1450517_AT, 1422631_AT	213	1206	13288	1.50014	0.999998	0.987024	33.1349
SP_PIR_KEYWORDS	transferase	28	9.85915	0.0766631	1415721_A_AT, 1425668_A_AT, 1433613_AT, 1436930_X_AT, 1418071_S_AT, 1437420_AT, 1423147_AT, 1452633_S_AT, 1418014_A_AT, 1425934_A_AT, 1418594_A_AT, 1416041_AT, 1434510_AT, 1423710_AT, 1415683_AT, 1449079_S_AT, 1421833_AT, 1417883_AT, 1451844_AT, 1454045_A_AT, 1460389_AT, 1426908_AT, 1437382_AT, 1434935_AT, 1448736_A_AT, 1455084_X_AT, 1416772_AT, 1417008_AT, 1418715_AT	262	1385	17854	1.37766	1	0.563019	65.5751
GOTERM_CC_FAT	GO:0031974~membrane-enclosed lumen	27	9.50704	0.0361783	1460178_AT, 1437712_X_AT, 1424802_A_AT, 1451821_A_AT, 1417945_AT, 1426164_A_AT, 1448042_S_AT, 1422482_AT, 1416826_A_AT, 1424712_AT, 1438832_X_AT, 1422470_AT, 1416149_AT, 1452145_AT, 1451471_AT, 1460714_AT, 1450578_AT, 1451274_AT, 1417817_A_AT, 1460389_AT, 1424922_A_AT, 1455129_AT, 1423827_S_AT, 1419258_AT, 1455288_AT, 1417499_AT, 1422631_AT	193	1174	12504	1.49	0.999957	0.538756	38.4504
GOTERM_CC_FAT	GO:0070013~intracellular organelle lumen	26	9.15493	0.0411133	1460178_AT, 1437712_X_AT, 1424802_A_AT, 1451821_A_AT, 1417945_AT, 1426164_A_AT, 1448042_S_AT, 1422482_AT, 1416826_A_AT, 1424712_AT, 1438832_X_AT, 1422470_AT, 1416149_AT, 1452145_AT, 1451471_AT, 1460714_AT, 1450578_AT, 1451274_AT, 1417817_A_AT, 1460389_AT, 1424922_A_AT, 1455129_AT, 1423827_S_AT, 1419258_AT, 1455288_AT, 1422631_AT	193	1133	12504	1.48674	0.999989	0.534238	42.4742
GOTERM_CC_FAT	GO:0043233~organelle lumen	26	9.15493	0.042215	1460178_AT, 1437712_X_AT, 1424802_A_AT, 1451821_A_AT, 1417945_AT, 1426164_A_AT, 1448042_S_AT, 1422482_AT, 1416826_A_AT, 1424712_AT, 1438832_X_AT, 1422470_AT, 1416149_AT, 1452145_AT, 1451471_AT, 1460714_AT, 1450578_AT, 1451274_AT, 1417817_A_AT, 1460389_AT, 1424922_A_AT, 1455129_AT, 1423827_S_AT, 1419258_AT, 1455288_AT, 1422631_AT	193	1136	12504	1.48281	0.999992	0.49975	43.3386
GOTERM_CC_FAT	GO:0031090~organelle membrane	23	8.09859	0.00640961	1416215_AT, 1438795_X_AT, 1449079_S_AT, 1435626_A_AT, 1451274_AT, 1422402_A_AT, 1426773_AT, 1438178_X_AT, 1415776_AT, 1427226_AT, 1425668_A_AT, 1435007_S_AT, 1418903_AT, 1422471_AT, 1416679_AT, 1448185_AT, 1419657_A_AT, 1455084_X_AT, 1437013_X_AT, 1416772_AT, 1422470_AT, 1424211_AT, 1417008_AT, 1417499_AT	193	809	12504	1.84192	0.827171	0.253661	8.12036
GOTERM_BP_FAT	GO:0008104~protein localization	21	7.39437	0.0185587	1437078_AT, 1451468_S_AT, 1425011_X_AT, 1416215_AT, 1418242_AT, 1415860_AT, 1450193_AT, 1424684_AT, 1449505_AT, 1423973_A_AT, 1423617_AT, 1422471_AT, 1438840_X_AT, 1434899_S_AT, 1420878_A_AT, 1424712_AT, 1436420_A_AT, 1454697_AT, 1426751_S_AT, 1417499_AT, 1434898_AT, 1420879_A_AT, 1421726_AT	219	753	13588	1.73036	1	0.752782	26.7326
GOTERM_CC_FAT	GO:0031981~nuclear lumen	21	7.39437	0.0517255	1460714_AT, 1437712_X_AT, 1424802_A_AT, 1450578_AT, 1417817_A_AT, 1451821_A_AT, 1417945_AT, 1426164_A_AT, 1448042_S_AT, 1424922_A_AT, 1460389_AT, 1422482_AT, 1455129_AT, 1423827_S_AT, 1416826_A_AT, 1424712_AT, 1419258_AT, 1455288_AT, 1422470_AT, 1416149_AT, 1422631_AT	193	883	12504	1.54081	0.999999	0.533793	50.3173
GOTERM_CC_FAT	GO:0031967~organelle envelope	20	7.04225	0.000648669	1418242_AT, 1415860_AT, 1451274_AT, 1426773_AT, 1438178_X_AT, 1415776_AT, 1449505_AT, 1435007_S_AT, 1416679_AT, 1449544_A_AT, 1424712_AT, 1419657_A_AT, 1436420_A_AT, 1455084_X_AT, 1416772_AT, 1426751_S_AT, 1422470_AT, 1424211_AT, 1417008_AT, 1417499_AT	193	540	12504	2.39954	0.162341	0.162341	0.850978
GOTERM_CC_FAT	GO:0031975~envelope	20	7.04225	0.000678234	1418242_AT, 1415860_AT, 1451274_AT, 1426773_AT, 1438178_X_AT, 1415776_AT, 1449505_AT, 1435007_S_AT, 1416679_AT, 1449544_A_AT, 1424712_AT, 1419657_A_AT, 1436420_A_AT, 1455084_X_AT, 1416772_AT, 1426751_S_AT, 1422470_AT, 1424211_AT, 1417008_AT, 1417499_AT	193	542	12504	2.39069	0.169079	0.0884514	0.889605
UP_SEQ_FEATURE	mutagenesis site	20	7.04225	0.0296326	1434886_AT, 1452778_X_AT, 1423749_S_AT, 1450578_AT, 1421833_AT, 1450193_AT, 1417817_A_AT, 1450117_AT, 1417945_AT, 1421844_AT, 1418071_S_AT, 1426992_AT, 1431773_AT, 1417960_AT, 1452895_AT, 1437369_AT, 1448670_AT, 1417008_AT, 1422811_AT, 1418594_A_AT	264	723	16021	1.67872	1	0.978543	37.4043
GOTERM_BP_FAT	GO:0010605~negative regulation of macromolecule metabolic process	19	6.69014	0.00134916	1460714_AT, 1417506_AT, 1451468_S_AT, 1417583_A_AT, 1438795_X_AT, 1417817_A_AT, 1450117_AT, 1417945_AT, 1448042_S_AT, 1431773_AT, 1434899_S_AT, 1451081_A_AT, 1421759_A_AT, 1455129_AT, 1423200_AT, 1460379_AT, 1460188_AT, 1460662_AT, 1422470_AT, 1434898_AT	219	506	13588	2.32978	0.866587	0.489025	2.2168
GOTERM_BP_FAT	GO:0006357~regulation of transcription from RNA polymerase II promoter	19	6.69014	0.0103921	1460714_AT, 1417817_A_AT, 1450117_AT, 1417945_AT, 1426164_A_AT, 1448042_S_AT, 1460652_AT, 1451081_A_AT, 1421759_A_AT, 1455129_AT, 1423200_AT, 1420583_A_AT, 1460379_AT, 1438033_AT, 1416826_A_AT, 1419258_AT, 1460662_AT, 1418594_A_AT, 1422631_AT	219	616	13588	1.91375	1	0.757541	15.9249
GOTERM_CC_FAT	GO:0012505~endomembrane system	18	6.33803	0.00363314	1416215_AT, 1418242_AT, 1450932_S_AT, 1438795_X_AT, 1449079_S_AT, 1421833_AT, 1415860_AT, 1435626_A_AT, 1422402_A_AT, 1427226_AT, 1449505_AT, 1425668_A_AT, 1452633_S_AT, 1449544_A_AT, 1434935_AT, 1424712_AT, 1436420_A_AT, 1448185_AT, 1426751_S_AT, 1422470_AT	193	535	12504	2.17977	0.629778	0.281951	4.68072
GOTERM_BP_FAT	GO:0010604~positive regulation of macromolecule metabolic process	17	5.98592	0.0486666	1415855_AT, 1417817_A_AT, 1450117_AT, 1417945_AT, 1426164_A_AT, 1460652_AT, 1437382_AT, 1426910_AT, 1421759_A_AT, 1416543_AT, 1423200_AT, 1420583_A_AT, 1438033_AT, 1424712_AT, 1419258_AT, 1418594_A_AT, 1422631_AT	219	633	13588	1.66631	1	0.851718	56.3259
GOTERM_BP_FAT	GO:0015031~protein transport	17	5.98592	0.0596601	1437078_AT, 1451468_S_AT, 1425011_X_AT, 1416215_AT, 1415860_AT, 1424684_AT, 1449505_AT, 1423973_A_AT, 1423617_AT, 1422471_AT, 1420878_A_AT, 1424712_AT, 1436420_A_AT, 1454697_AT, 1426751_S_AT, 1417499_AT, 1420879_A_AT, 1421726_AT	219	651	13588	1.62024	1	0.852224	63.9915
GOTERM_BP_FAT	GO:0045184~establishment of protein localization	17	5.98592	0.0629954	1437078_AT, 1451468_S_AT, 1425011_X_AT, 1416215_AT, 1415860_AT, 1424684_AT, 1449505_AT, 1423973_A_AT, 1423617_AT, 1422471_AT, 1420878_A_AT, 1424712_AT, 1436420_A_AT, 1454697_AT, 1426751_S_AT, 1417499_AT, 1420879_A_AT, 1421726_AT	219	656	13588	1.60789	1	0.839859	66.0545
GOTERM_BP_FAT	GO:0010629~negative regulation of gene expression	16	5.6338	0.00258641	1460714_AT, 1451468_S_AT, 1417583_A_AT, 1417817_A_AT, 1450117_AT, 1417945_AT, 1448042_S_AT, 1431773_AT, 1434899_S_AT, 1451081_A_AT, 1421759_A_AT, 1455129_AT, 1423200_AT, 1460379_AT, 1460662_AT, 1422470_AT, 1434898_AT	219	410	13588	2.42129	0.979014	0.61939	4.20905
SP_PIR_KEYWORDS	protein transport	16	5.6338	0.00334828	1437078_AT, 1451468_S_AT, 1425011_X_AT, 1416215_AT, 1415860_AT, 1424684_AT, 1449505_AT, 1423973_A_AT, 1423617_AT, 1422471_AT, 1424712_AT, 1436420_A_AT, 1454697_AT, 1426751_S_AT, 1417499_AT, 1421726_AT	262	461	17854	2.36512	0.635607	0.134301	4.38504
GOTERM_BP_FAT	GO:0031327~negative regulation of cellular biosynthetic process	15	5.28169	0.00958065	1460714_AT, 1417506_AT, 1417817_A_AT, 1450117_AT, 1417945_AT, 1448042_S_AT, 1431773_AT, 1434899_S_AT, 1451081_A_AT, 1451071_A_AT, 1421759_A_AT, 1455129_AT, 1423200_AT, 1460379_AT, 1460662_AT, 1434898_AT	219	430	13588	2.16438	0.999999	0.797277	14.7728
GOTERM_BP_FAT	GO:0009890~negative regulation of biosynthetic process	15	5.28169	0.0103782	1460714_AT, 1417506_AT, 1417817_A_AT, 1450117_AT, 1417945_AT, 1448042_S_AT, 1431773_AT, 1434899_S_AT, 1451081_A_AT, 1451071_A_AT, 1421759_A_AT, 1455129_AT, 1423200_AT, 1460379_AT, 1460662_AT, 1434898_AT	219	434	13588	2.14444	1	0.78913	15.9052
GOTERM_BP_FAT	GO:0055085~transmembrane transport	15	5.28169	0.0165536	1449622_S_AT, 1450193_AT, 1435007_S_AT, 1418903_AT, 1449301_AT, 1449544_A_AT, 1417622_AT, 1424712_AT, 1419657_A_AT, 1437013_X_AT, 1454697_AT, 1426751_S_AT, 1417499_AT, 1416832_AT, 1424211_AT	219	460	13588	2.02323	1	0.749325	24.2072
GOTERM_CC_FAT	GO:0044429~mitochondrial part	15	5.28169	0.031289	1451274_AT, 1426773_AT, 1438178_X_AT, 1415776_AT, 1435007_S_AT, 1416679_AT, 1455084_X_AT, 1419657_A_AT, 1416772_AT, 1422470_AT, 1438832_X_AT, 1417008_AT, 1417499_AT, 1424211_AT, 1451471_AT	193	524	12504	1.85461	0.99983	0.514803	34.2087
GOTERM_CC_FAT	GO:0005654~nucleoplasm	15	5.28169	0.0775563	1460714_AT, 1424802_A_AT, 1450578_AT, 1417817_A_AT, 1451821_A_AT, 1417945_AT, 1426164_A_AT, 1448042_S_AT, 1460389_AT, 1422482_AT, 1416826_A_AT, 1419258_AT, 1422470_AT, 1416149_AT, 1422631_AT	193	599	12504	1.62239	1	0.616424	65.4671
SP_PIR_KEYWORDS	repressor	14	4.92958	0.00513549	1450578_AT, 1434009_AT, 1450117_AT, 1423401_AT, 1423501_AT, 1418071_S_AT, 1448042_S_AT, 1460389_AT, 1451081_A_AT, 1417960_AT, 1421759_A_AT, 1423200_AT, 1454758_A_AT, 1416428_AT	262	391	17854	2.43998	0.787702	0.176112	6.65216
UP_SEQ_FEATURE	sequence variant	14	4.92958	0.00700163	1454647_AT, 1433541_A_AT, 1415991_A_AT, 1434510_AT, 1415855_AT, 1450578_AT, 1417883_AT, 1449544_A_AT, 1420583_A_AT, 1427336_AT, 1460220_A_AT, 1460188_AT, 1455001_X_AT, 1422631_AT	264	362	16021	2.34696	0.998129	0.876785	10.3652
GOTERM_BP_FAT	GO:0010558~negative regulation of macromolecule biosynthetic process	14	4.92958	0.0174668	1460714_AT, 1417506_AT, 1417817_A_AT, 1450117_AT, 1417945_AT, 1448042_S_AT, 1434899_S_AT, 1431773_AT, 1451081_A_AT, 1421759_A_AT, 1455129_AT, 1423200_AT, 1460379_AT, 1460662_AT, 1434898_AT	219	418	13588	2.07808	1	0.749357	25.3674
SP_PIR_KEYWORDS	activator	14	4.92958	0.0263582	1450578_AT, 1450117_AT, 1422693_A_AT, 1423501_AT, 1460389_AT, 1422482_AT, 1417960_AT, 1421759_A_AT, 1416543_AT, 1420583_A_AT, 1438033_AT, 1416826_A_AT, 1418594_A_AT, 1422631_AT	262	484	17854	1.97114	0.999678	0.461237	30.0319
SP_PIR_KEYWORDS	ubl conjugation	14	4.92958	0.0449869	1423749_S_AT, 1428029_A_AT, 1451274_AT, 1427226_AT, 1417945_AT, 1416726_S_AT, 1427231_AT, 1460652_AT, 1423200_AT, 1420583_A_AT, 1419762_AT, 1460662_AT, 1418594_A_AT, 1416041_AT	262	524	17854	1.82067	0.999999	0.517713	45.9584
GOTERM_BP_FAT	GO:0051173~positive regulation of nitrogen compound metabolic process	14	4.92958	0.0819079	1417817_A_AT, 1450117_AT, 1417945_AT, 1426164_A_AT, 1460652_AT, 1421759_A_AT, 1416543_AT, 1420583_A_AT, 1438033_AT, 1448736_A_AT, 1424712_AT, 1419258_AT, 1418594_A_AT, 1422631_AT	219	526	13588	1.65141	1	0.859364	75.8042
GOTERM_BP_FAT	GO:0010557~positive regulation of macromolecule biosynthetic process	14	4.92958	0.084971	1417817_A_AT, 1450117_AT, 1417945_AT, 1426164_A_AT, 1460652_AT, 1426910_AT, 1421759_A_AT, 1416543_AT, 1420583_A_AT, 1438033_AT, 1424712_AT, 1419258_AT, 1418594_A_AT, 1422631_AT	219	530	13588	1.63894	1	0.865663	77.1103
GOTERM_BP_FAT	GO:0003006~reproductive developmental process	13	4.57746	0.0011585	1415855_AT, 1450578_AT, 1450281_A_AT, 1448710_AT, 1422402_A_AT, 1451844_AT, 1421074_AT, 1427130_X_AT, 1437382_AT, 1454722_AT, 1460220_A_AT, 1438620_X_AT, 1418014_A_AT, 1422631_AT	219	264	13588	3.05528	0.822624	0.822624	1.90635
GOTERM_CC_FAT	GO:0031966~mitochondrial membrane	13	4.57746	0.0113926	1451274_AT, 1426773_AT, 1438178_X_AT, 1415776_AT, 1435007_S_AT, 1416679_AT, 1455084_X_AT, 1419657_A_AT, 1416772_AT, 1417008_AT, 1417499_AT, 1424211_AT, 1422470_AT	193	368	12504	2.28869	0.956196	0.323623	14.0075
GOTERM_BP_FAT	GO:0006928~cell motion	13	4.57746	0.0155454	1415855_AT, 1416953_AT, 1448710_AT, 1422402_A_AT, 1424659_AT, 1427231_AT, 1422471_AT, 1438840_X_AT, 1456135_S_AT, 1454722_AT, 1415804_AT, 1425277_AT, 1418014_A_AT	219	367	13588	2.1978	1	0.747174	22.9066
GOTERM_CC_FAT	GO:0005740~mitochondrial envelope	13	4.57746	0.0176086	1451274_AT, 1426773_AT, 1438178_X_AT, 1415776_AT, 1435007_S_AT, 1416679_AT, 1455084_X_AT, 1419657_A_AT, 1416772_AT, 1417008_AT, 1417499_AT, 1424211_AT, 1422470_AT	193	391	12504	2.15406	0.992171	0.356547	20.8625
GOTERM_BP_FAT	GO:0045934~negative regulation of nucleobase, nucleoside, nucleotide and nucleic acid metabolic process	13	4.57746	0.0264294	1460714_AT, 1417506_AT, 1417817_A_AT, 1450117_AT, 1417945_AT, 1448042_S_AT, 1431773_AT, 1451081_A_AT, 1421759_A_AT, 1455129_AT, 1423200_AT, 1460379_AT, 1460662_AT	219	397	13588	2.03172	1	0.837407	35.9018
GOTERM_BP_FAT	GO:0051172~negative regulation of nitrogen compound metabolic process	13	4.57746	0.0284942	1460714_AT, 1417506_AT, 1417817_A_AT, 1450117_AT, 1417945_AT, 1448042_S_AT, 1431773_AT, 1451081_A_AT, 1421759_A_AT, 1455129_AT, 1423200_AT, 1460379_AT, 1460662_AT	219	401	13588	2.01146	1	0.834224	38.1221
GOTERM_BP_FAT	GO:0051276~chromosome organization	13	4.57746	0.0301278	1452778_X_AT, 1417583_A_AT, 1428029_A_AT, 1416518_AT, 1418071_S_AT, 1448042_S_AT, 1437420_AT, 1431773_AT, 1422482_AT, 1417960_AT, 1423200_AT, 1420056_S_AT, 1422470_AT	219	404	13588	1.99652	1	0.83889	39.8273
GOTERM_BP_FAT	GO:0045941~positive regulation of transcription	13	4.57746	0.0814199	1417817_A_AT, 1450117_AT, 1417945_AT, 1426164_A_AT, 1460652_AT, 1421759_A_AT, 1416543_AT, 1420583_A_AT, 1438033_AT, 1424712_AT, 1419258_AT, 1418594_A_AT, 1422631_AT	219	475	13588	1.69809	1	0.861909	75.5897
GOTERM_CC_FAT	GO:0005624~membrane fraction	13	4.57746	0.0939998	1438795_X_AT, 1422402_A_AT, 1421074_AT, 1418903_AT, 1415678_AT, 1428788_AT, 1417960_AT, 1451071_A_AT, 1422193_AT, 1417622_AT, 1418653_AT, 1452145_AT, 1431700_AT	193	510	12504	1.65145	1	0.645312	72.7511
GOTERM_BP_FAT	GO:0010628~positive regulation of gene expression	13	4.57746	0.0942173	1417817_A_AT, 1450117_AT, 1417945_AT, 1426164_A_AT, 1460652_AT, 1421759_A_AT, 1416543_AT, 1420583_A_AT, 1438033_AT, 1424712_AT, 1419258_AT, 1418594_A_AT, 1422631_AT	219	488	13588	1.65286	1	0.87134	80.6625
GOTERM_CC_FAT	GO:0044451~nucleoplasm part	13	4.57746	0.0970876	1460714_AT, 1424802_A_AT, 1450578_AT, 1417817_A_AT, 1451821_A_AT, 1417945_AT, 1426164_A_AT, 1448042_S_AT, 1460389_AT, 1422482_AT, 1416826_A_AT, 1416149_AT, 1422631_AT	193	513	12504	1.64179	1	0.630559	73.9491
GOTERM_BP_FAT	GO:0045892~negative regulation of transcription, DNA-dependent	12	4.22535	0.0110848	1460714_AT, 1448042_S_AT, 1431773_AT, 1451081_A_AT, 1421759_A_AT, 1455129_AT, 1423200_AT, 1460379_AT, 1417817_A_AT, 1450117_AT, 1460662_AT, 1417945_AT	219	308	13588	2.41736	1	0.749904	16.8968
GOTERM_BP_FAT	GO:0051253~negative regulation of RNA metabolic process	12	4.22535	0.0116212	1460714_AT, 1448042_S_AT, 1431773_AT, 1451081_A_AT, 1421759_A_AT, 1455129_AT, 1423200_AT, 1460379_AT, 1417817_A_AT, 1450117_AT, 1460662_AT, 1417945_AT	219	310	13588	2.40177	1	0.738565	17.6421
GOTERM_BP_FAT	GO:0006325~chromatin organization	12	4.22535	0.0128262	1448042_S_AT, 1452778_X_AT, 1431773_AT, 1437420_AT, 1417583_A_AT, 1422482_AT, 1423200_AT, 1428029_A_AT, 1420056_S_AT, 1422470_AT, 1418071_S_AT, 1416518_AT	219	315	13588	2.36364	1	0.747349	19.2935
GOTERM_BP_FAT	GO:0016481~negative regulation of transcription	12	4.22535	0.0383833	1460714_AT, 1448042_S_AT, 1431773_AT, 1451081_A_AT, 1421759_A_AT, 1455129_AT, 1423200_AT, 1460379_AT, 1417817_A_AT, 1450117_AT, 1460662_AT, 1417945_AT	219	372	13588	2.00147	1	0.829594	47.7898
GOTERM_BP_FAT	GO:0045893~positive regulation of transcription, DNA-dependent	12	4.22535	0.0709658	1460652_AT, 1421759_A_AT, 1416543_AT, 1420583_A_AT, 1438033_AT, 1417817_A_AT, 1419258_AT, 1450117_AT, 1417945_AT, 1418594_A_AT, 1426164_A_AT, 1422631_AT	219	416	13588	1.78978	1	0.849463	70.5437
GOTERM_BP_FAT	GO:0051254~positive regulation of RNA metabolic process	12	4.22535	0.0752432	1460652_AT, 1421759_A_AT, 1416543_AT, 1420583_A_AT, 1438033_AT, 1417817_A_AT, 1419258_AT, 1450117_AT, 1417945_AT, 1418594_A_AT, 1426164_A_AT, 1422631_AT	219	419	13588	1.77696	1	0.857039	72.7165
UP_SEQ_FEATURE	topological domain:Lumenal	12	4.22535	0.0794405	1422471_AT, 1426908_AT, 1425011_X_AT, 1451071_A_AT, 1455129_AT, 1449079_S_AT, 1437013_X_AT, 1454697_AT, 1425934_A_AT, 1418014_A_AT, 1425668_A_AT, 1424574_AT	264	414	16021	1.759	1	0.994936	72.4486
GOTERM_BP_FAT	GO:0048732~gland development	11	3.87324	0.0013058	1460714_AT, 1438840_X_AT, 1418507_S_AT, 1454722_AT, 1422402_A_AT, 1438620_X_AT, 1460220_A_AT, 1451844_AT, 1418014_A_AT, 1421074_AT, 1422631_AT	219	197	13588	3.46448	0.857659	0.622718	2.14628
GOTERM_MF_FAT	GO:0046983~protein dimerization activity	11	3.87324	0.0464427	1427888_A_AT, 1434736_AT, 1416543_AT, 1438033_AT, 1448736_A_AT, 1417817_A_AT, 1460220_A_AT, 1426361_AT, 1422811_AT, 1422631_AT, 1427231_AT	213	340	13288	2.01834	1	0.956365	49.1861
GOTERM_CC_FAT	GO:0005694~chromosome	11	3.87324	0.0665497	1448042_S_AT, 1431773_AT, 1437420_AT, 1415991_A_AT, 1423749_S_AT, 1424712_AT, 1428029_A_AT, 1451821_A_AT, 1426751_S_AT, 1418071_S_AT, 1416518_AT	193	378	12504	1.88535	1	0.57454	59.628
UP_SEQ_FEATURE	DNA-binding region:Basic motif	10	3.52113	0.00101002	1434736_AT, 1416543_AT, 1449148_A_AT, 1438033_AT, 1450517_AT, 1416149_AT, 1418594_A_AT, 1423501_AT, 1426164_A_AT, 1422631_AT	264	154	16021	3.94062	0.594816	0.594816	1.56148
SP_PIR_KEYWORDS	DNA binding	10	3.52113	0.0138668	1421759_A_AT, 1420583_A_AT, 1460379_AT, 1454758_A_AT, 1450578_AT, 1419258_AT, 1422693_A_AT, 1417945_AT, 1423501_AT, 1422631_AT	262	258	17854	2.64128	0.985051	0.343158	17.0302
GOTERM_BP_FAT	GO:0048729~tissue morphogenesis	10	3.52113	0.0147538	1428788_AT, 1427700_X_AT, 1438795_X_AT, 1460379_AT, 1434009_AT, 1438620_X_AT, 1450117_AT, 1460220_A_AT, 1417945_AT, 1421074_AT	219	238	13588	2.60696	1	0.749936	21.8708
GOTERM_BP_FAT	GO:0060429~epithelium development	10	3.52113	0.0309417	1460714_AT, 1428788_AT, 1427700_X_AT, 1460379_AT, 1434009_AT, 1438620_X_AT, 1460220_A_AT, 1451844_AT, 1418014_A_AT, 1421074_AT	219	271	13588	2.28951	1	0.835299	40.6602
GOTERM_BP_FAT	GO:0006886~intracellular protein transport	10	3.52113	0.0341643	1422471_AT, 1451468_S_AT, 1420878_A_AT, 1425011_X_AT, 1416215_AT, 1415860_AT, 1436420_A_AT, 1417499_AT, 1449505_AT, 1420879_A_AT, 1421726_AT	219	276	13588	2.24803	1	0.822504	43.8533
GOTERM_BP_FAT	GO:0032268~regulation of cellular protein metabolic process	10	3.52113	0.0370465	1434899_S_AT, 1438840_X_AT, 1437382_AT, 1417960_AT, 1415855_AT, 1423200_AT, 1438795_X_AT, 1425211_AT, 1460188_AT, 1434898_AT, 1425232_X_AT	219	280	13588	2.21592	1	0.827972	46.5715
GOTERM_CC_FAT	GO:0005743~mitochondrial inner membrane	10	3.52113	0.0391199	1416679_AT, 1419657_A_AT, 1455084_X_AT, 1438178_X_AT, 1416772_AT, 1417499_AT, 1424211_AT, 1417008_AT, 1415776_AT, 1435007_S_AT	193	296	12504	2.18877	0.999981	0.54075	40.8791
GOTERM_CC_FAT	GO:0019866~organelle inner membrane	10	3.52113	0.0515072	1416679_AT, 1419657_A_AT, 1455084_X_AT, 1438178_X_AT, 1416772_AT, 1417499_AT, 1424211_AT, 1417008_AT, 1415776_AT, 1435007_S_AT	193	312	12504	2.07652	0.999999	0.551582	50.1664
GOTERM_BP_FAT	GO:0034613~cellular protein localization	10	3.52113	0.0523262	1422471_AT, 1451468_S_AT, 1420878_A_AT, 1425011_X_AT, 1416215_AT, 1415860_AT, 1436420_A_AT, 1417499_AT, 1449505_AT, 1420879_A_AT, 1421726_AT	219	299	13588	2.07511	1	0.845076	59.0334
GOTERM_BP_FAT	GO:0070727~cellular macromolecule localization	10	3.52113	0.0537456	1422471_AT, 1451468_S_AT, 1420878_A_AT, 1425011_X_AT, 1416215_AT, 1415860_AT, 1436420_A_AT, 1417499_AT, 1449505_AT, 1420879_A_AT, 1421726_AT	219	301	13588	2.06132	1	0.846379	60.0404
GOTERM_CC_FAT	GO:0044427~chromosomal part	10	3.52113	0.0561329	1448042_S_AT, 1431773_AT, 1437420_AT, 1415991_A_AT, 1423749_S_AT, 1424712_AT, 1428029_A_AT, 1426751_S_AT, 1418071_S_AT, 1416518_AT	193	318	12504	2.03734	1	0.52811	53.274
UP_SEQ_FEATURE	compositionally biased region:Gln-rich	9	3.16901	0.00112387	1434899_S_AT, 1424922_A_AT, 1452633_S_AT, 1420583_A_AT, 1434935_AT, 1454758_A_AT, 1450193_AT, 1434898_AT, 1418594_A_AT, 1416428_AT, 1422631_AT	264	126	16021	4.33469	0.634066	0.395075	1.73605
GOTERM_BP_FAT	GO:0000122~negative regulation of transcription from RNA polymerase II promoter	9	3.16901	0.0329884	1460714_AT, 1448042_S_AT, 1451081_A_AT, 1455129_AT, 1423200_AT, 1460379_AT, 1417817_A_AT, 1460662_AT, 1417945_AT	219	231	13588	2.41736	1	0.821974	42.7074
GOTERM_BP_FAT	GO:0016477~cell migration	9	3.16901	0.0399161	1422471_AT, 1438840_X_AT, 1415855_AT, 1416953_AT, 1454722_AT, 1422402_A_AT, 1448710_AT, 1415804_AT, 1418014_A_AT	219	240	13588	2.32671	1	0.832627	49.1547
GOTERM_BP_FAT	GO:0040008~regulation of growth	9	3.16901	0.0546004	1460714_AT, 1422790_AT, 1421759_A_AT, 1418507_S_AT, 1423200_AT, 1416953_AT, 1460220_A_AT, 1448670_AT, 1417399_AT	219	256	13588	2.18129	1	0.844577	60.6356
KEGG_PATHWAY	mmu04060:Cytokine-cytokine receptor interaction	9	3.16901	0.0588059	1437382_AT, 1421734_AT, 1417851_AT, 1415855_AT, 1448710_AT, 1460220_A_AT, 1451844_AT, 1415804_AT, 1421844_AT	100	244	5738	2.11648	0.999517	0.921562	50.4335
GOTERM_BP_FAT	GO:0035295~tube development	9	3.16901	0.0630801	1456135_S_AT, 1416953_AT, 1434009_AT, 1422402_A_AT, 1448710_AT, 1420056_S_AT, 1460220_A_AT, 1422555_S_AT, 1418014_A_AT	219	264	13588	2.11519	1	0.829248	66.1054
GOTERM_BP_FAT	GO:0048870~cell motility	9	3.16901	0.0873403	1422471_AT, 1438840_X_AT, 1415855_AT, 1416953_AT, 1454722_AT, 1422402_A_AT, 1448710_AT, 1415804_AT, 1418014_A_AT	219	284	13588	1.96624	1	0.865374	78.0748
GOTERM_BP_FAT	GO:0051674~localization of cell	9	3.16901	0.0873403	1422471_AT, 1438840_X_AT, 1415855_AT, 1416953_AT, 1454722_AT, 1422402_A_AT, 1448710_AT, 1415804_AT, 1418014_A_AT	219	284	13588	1.96624	1	0.865374	78.0748
GOTERM_BP_FAT	GO:0001655~urogenital system development	8	2.8169	0.0092121	1454722_AT, 1417817_A_AT, 1420056_S_AT, 1438620_X_AT, 1451844_AT, 1421074_AT, 1424659_AT, 1422631_AT	219	146	13588	3.39976	0.999999	0.860904	14.2447
GOTERM_CC_FAT	GO:0005635~nuclear envelope	8	2.8169	0.00932616	1449544_A_AT, 1418242_AT, 1415860_AT, 1424712_AT, 1436420_A_AT, 1426751_S_AT, 1422470_AT, 1449505_AT	193	153	12504	3.38759	0.92254	0.3061	11.6097
GOTERM_CC_FAT	GO:0000785~chromatin	8	2.8169	0.0137163	1448042_S_AT, 1431773_AT, 1437420_AT, 1415991_A_AT, 1424712_AT, 1428029_A_AT, 1418071_S_AT, 1416518_AT	193	165	12504	3.14122	0.976959	0.314117	16.6319
GOTERM_MF_FAT	GO:0016564~transcription repressor activity	8	2.8169	0.053142	1460714_AT, 1448042_S_AT, 1431773_AT, 1421759_A_AT, 1423200_AT, 1460379_AT, 1417817_A_AT, 1417945_AT	213	211	13288	2.36531	1	0.93901	54.0386
GOTERM_BP_FAT	GO:0034622~cellular macromolecular complex assembly	8	2.8169	0.0607818	1422471_AT, 1452778_X_AT, 1417373_A_AT, 1422402_A_AT, 1424712_AT, 1428029_A_AT, 1436420_A_AT, 1416518_AT	219	217	13588	2.2874	1	0.840307	64.6981
SP_PIR_KEYWORDS	peroxisome	7	2.46479	0.00285163	1422471_AT, 1454647_AT, 1460178_AT, 1416679_AT, 1422076_AT, 1460194_AT, 1417008_AT	262	96	17854	4.96891	0.576654	0.133472	3.74605
GOTERM_CC_FAT	GO:0005777~peroxisome	7	2.46479	0.00530202	1422471_AT, 1454647_AT, 1460178_AT, 1416679_AT, 1422076_AT, 1460194_AT, 1417008_AT	193	104	12504	4.3607	0.765735	0.251931	6.76221
GOTERM_CC_FAT	GO:0042579~microbody	7	2.46479	0.00530202	1422471_AT, 1454647_AT, 1460178_AT, 1416679_AT, 1422076_AT, 1460194_AT, 1417008_AT	193	104	12504	4.3607	0.765735	0.251931	6.76221
UP_SEQ_FEATURE	compositionally biased region:Lys-rich	7	2.46479	0.00701971	1434899_S_AT, 1437420_AT, 1424922_A_AT, 1421225_A_AT, 1450902_AT, 1422693_A_AT, 1423216_A_AT, 1434898_AT, 1452071_AT	264	103	16021	4.12426	0.99816	0.792876	10.3906
UP_SEQ_FEATURE	domain:Leucine-zipper	7	2.46479	0.0084073	1426910_AT, 1434736_AT, 1416543_AT, 1454758_A_AT, 1438033_AT, 1423501_AT, 1426164_A_AT	264	107	16021	3.97009	0.999473	0.778997	12.3211
UP_SEQ_FEATURE	domain:Helix-loop-helix motif	7	2.46479	0.00917033	1449148_A_AT, 1450517_AT, 1416149_AT, 1418594_A_AT, 1423501_AT, 1426164_A_AT, 1422631_AT	264	109	16021	3.89724	0.999735	0.746574	13.366
GOTERM_MF_FAT	GO:0019842~vitamin binding	7	2.46479	0.0129575	1418310_A_AT, 1451274_AT, 1455084_X_AT, 1451844_AT, 1460194_AT, 1428780_AT, 1451625_A_AT	213	121	13288	3.60905	0.997552	0.950522	16.945
KEGG_PATHWAY	mmu04142:Lysosome	7	2.46479	0.0164205	1450626_AT, 1433546_AT, 1449622_S_AT, 1452907_AT, 1437013_X_AT, 1421726_AT, 1427002_S_AT	100	119	5738	3.37529	0.875837	0.647633	17.4478
GOTERM_BP_FAT	GO:0006605~protein targeting	7	2.46479	0.0202922	1422471_AT, 1451468_S_AT, 1420878_A_AT, 1415860_AT, 1436420_A_AT, 1417499_AT, 1449505_AT, 1420879_A_AT	219	133	13588	3.26556	1	0.766959	28.8521
SP_PIR_KEYWORDS	Acyltransferase	7	2.46479	0.0265424	1415721_A_AT, 1423710_AT, 1415683_AT, 1416772_AT, 1417008_AT, 1418594_A_AT, 1418071_S_AT	262	155	17854	3.07752	0.999696	0.43919	30.2088
GOTERM_MF_FAT	GO:0003682~chromatin binding	7	2.46479	0.0379719	1448042_S_AT, 1431773_AT, 1437420_AT, 1415991_A_AT, 1417945_AT, 1418594_A_AT, 1418071_S_AT	213	155	13288	2.81739	1	0.948919	42.3682
GOTERM_BP_FAT	GO:0006163~purine nucleotide metabolic process	7	2.46479	0.0442262	1449622_S_AT, 1422790_AT, 1451071_A_AT, 1420583_A_AT, 1422193_AT, 1448736_A_AT, 1437013_X_AT	219	160	13588	2.7145	1	0.846599	52.815
GOTERM_BP_FAT	GO:0031399~regulation of protein modification process	7	2.46479	0.050053	1438840_X_AT, 1437382_AT, 1415855_AT, 1423200_AT, 1438795_X_AT, 1460188_AT, 1425232_X_AT	219	165	13588	2.63224	1	0.845661	57.3709
GOTERM_BP_FAT	GO:0002009~morphogenesis of an epithelium	7	2.46479	0.0602962	1428788_AT, 1427700_X_AT, 1460379_AT, 1434009_AT, 1438620_X_AT, 1460220_A_AT, 1421074_AT	219	173	13588	2.51052	1	0.849477	64.3938
GOTERM_BP_FAT	GO:0051186~cofactor metabolic process	7	2.46479	0.0730707	1423710_AT, 1422076_AT, 1417883_AT, 1452145_AT, 1433613_AT, 1418715_AT, 1436930_X_AT	219	182	13588	2.38637	1	0.853219	71.6325
GOTERM_BP_FAT	GO:0006631~fatty acid metabolic process	7	2.46479	0.0761664	1422471_AT, 1422076_AT, 1416772_AT, 1460194_AT, 1417008_AT, 1456530_X_AT, 1422811_AT	219	184	13588	2.36043	1	0.855969	73.1652
GOTERM_CC_FAT	GO:0005773~vacuole	7	2.46479	0.0940905	1450626_AT, 1433546_AT, 1449622_S_AT, 1452907_AT, 1422557_S_AT, 1437013_X_AT, 1424384_A_AT	193	204	12504	2.2231	1	0.631803	72.787
GOTERM_MF_FAT	GO:0008565~protein transporter activity	6	2.11268	0.00400374	1451468_S_AT, 1415860_AT, 1436420_A_AT, 1454697_AT, 1449505_AT, 1421726_AT	213	66	13288	5.67136	0.842673	0.842673	5.5511
GOTERM_CC_FAT	GO:0046930~pore complex	6	2.11268	0.0052351	1415860_AT, 1424712_AT, 1436420_A_AT, 1426751_S_AT, 1449505_AT, 1451625_A_AT	193	73	12504	5.32501	0.761393	0.30109	6.67956
GOTERM_BP_FAT	GO:0044087~regulation of cellular component biogenesis	6	2.11268	0.0141903	1427888_A_AT, 1454722_AT, 1418242_AT, 1422402_A_AT, 1456629_AT, 1422631_AT	219	89	13588	4.18285	1	0.758665	21.1255
INTERPRO	IPR001092:Basic helix-loop-helix dimerisation region bHLH	6	2.11268	0.0213294	1450517_AT, 1416149_AT, 1418594_A_AT, 1423501_AT, 1426164_A_AT, 1422631_AT	254	111	17763	3.78017	0.999998	0.987877	27.3438
SMART	SM00353:HLH	6	2.11268	0.0221859	1450517_AT, 1416149_AT, 1418594_A_AT, 1423501_AT, 1426164_A_AT, 1422631_AT	133	111	9131	3.71103	0.955779	0.646376	23.2323
GOTERM_BP_FAT	GO:0006333~chromatin assembly or disassembly	6	2.11268	0.0309847	1452778_X_AT, 1431773_AT, 1437420_AT, 1428029_A_AT, 1418071_S_AT, 1416518_AT	219	109	13588	3.41536	1	0.824353	40.704
GOTERM_BP_FAT	GO:0042060~wound healing	6	2.11268	0.0342569	1451788_AT, 1449335_AT, 1434510_AT, 1415804_AT, 1422555_S_AT, 1418014_A_AT	219	112	13588	3.32387	1	0.813189	43.9426
GOTERM_BP_FAT	GO:0001932~regulation of protein amino acid phosphorylation	6	2.11268	0.0453239	1438840_X_AT, 1437382_AT, 1415855_AT, 1438795_X_AT, 1460188_AT, 1425232_X_AT	219	121	13588	3.07664	1	0.845933	53.7068
INTERPRO	IPR003593:ATPase, AAA+ type, core	6	2.11268	0.0476424	1422482_AT, 1460178_AT, 1416679_AT, 1438178_X_AT, 1447969_AT, 1420029_AT	254	138	17763	3.04057	1	0.997507	51.4818
SMART	SM00382:AAA	6	2.11268	0.0495301	1422482_AT, 1460178_AT, 1416679_AT, 1438178_X_AT, 1447969_AT, 1420029_AT	133	138	9131	2.98496	0.999142	0.756395	45.0431
SP_PIR_KEYWORDS	lipid metabolism	6	2.11268	0.0495876	1438840_X_AT, 1454722_AT, 1416772_AT, 1417008_AT, 1422811_AT, 1421074_AT	262	136	17854	3.0064	1	0.534867	49.3372
GOTERM_BP_FAT	GO:0001763~morphogenesis of a branching structure	6	2.11268	0.0508536	1456135_S_AT, 1448710_AT, 1438620_X_AT, 1460220_A_AT, 1422555_S_AT, 1418014_A_AT	219	125	13588	2.97819	1	0.843401	57.9635
GOTERM_BP_FAT	GO:0048608~reproductive structure development	6	2.11268	0.0582988	1437382_AT, 1454722_AT, 1438620_X_AT, 1451844_AT, 1421074_AT, 1422631_AT	219	130	13588	2.86365	1	0.851447	63.116
GOTERM_BP_FAT	GO:0001525~angiogenesis	6	2.11268	0.0630501	1416953_AT, 1454722_AT, 1448710_AT, 1415804_AT, 1422555_S_AT, 1418014_A_AT	219	133	13588	2.79905	1	0.834601	66.0874
GOTERM_BP_FAT	GO:0006164~purine nucleotide biosynthetic process	6	2.11268	0.0697156	1449622_S_AT, 1422790_AT, 1451071_A_AT, 1422193_AT, 1448736_A_AT, 1437013_X_AT	219	137	13588	2.71733	1	0.849165	69.8785
GOTERM_BP_FAT	GO:0006732~coenzyme metabolic process	6	2.11268	0.0804148	1423710_AT, 1422076_AT, 1417883_AT, 1452145_AT, 1433613_AT, 1418715_AT	219	143	13588	2.60331	1	0.86267	75.1424
GOTERM_MF_FAT	GO:0003735~structural constituent of ribosome	6	2.11268	0.0942382	1451307_AT, 1415860_AT, 1419762_AT, 1418034_AT, 1455001_X_AT, 1448739_X_AT	213	151	13288	2.47887	1	0.920735	75.5626
GOTERM_BP_FAT	GO:0030850~prostate gland development	5	1.76056	0.00341462	1454722_AT, 1438620_X_AT, 1451844_AT, 1421074_AT, 1422631_AT	219	39	13588	7.95457	0.993924	0.639646	5.52128
GOTERM_CC_FAT	GO:0005643~nuclear pore	5	1.76056	0.0127124	1415860_AT, 1424712_AT, 1436420_A_AT, 1426751_S_AT, 1449505_AT	193	59	12504	5.49047	0.969582	0.321642	15.5072
GOTERM_MF_FAT	GO:0015294~solute:cation symporter activity	5	1.76056	0.0291675	1421225_A_AT, 1424338_AT, 1417622_AT, 1417116_AT, 1452071_AT, 1423549_AT	213	73	13288	4.27294	0.999999	0.96701	34.3873
GOTERM_CC_FAT	GO:0042470~melanosome	5	1.76056	0.0417218	1452778_X_AT, 1420878_A_AT, 1424684_AT, 1422555_S_AT, 1420879_A_AT, 1423549_AT	193	85	12504	3.81103	0.999991	0.516718	42.9532
GOTERM_CC_FAT	GO:0048770~pigment granule	5	1.76056	0.0417218	1452778_X_AT, 1420878_A_AT, 1424684_AT, 1422555_S_AT, 1420879_A_AT, 1423549_AT	193	85	12504	3.81103	0.999991	0.516718	42.9532
GOTERM_BP_FAT	GO:0017038~protein import	5	1.76056	0.0427638	1422471_AT, 1415860_AT, 1436420_A_AT, 1417499_AT, 1449505_AT	219	82	13588	3.78327	1	0.844807	51.6018
GOTERM_BP_FAT	GO:0030879~mammary gland development	5	1.76056	0.0494594	1418507_S_AT, 1422402_A_AT, 1460220_A_AT, 1451844_AT, 1418014_A_AT	219	86	13588	3.60731	1	0.849233	56.9263
GOTERM_MF_FAT	GO:0019955~cytokine binding	5	1.76056	0.0521205	1421734_AT, 1420462_AT, 1448710_AT, 1451844_AT, 1421844_AT	213	88	13288	3.5446	1	0.954249	53.3276
UP_SEQ_FEATURE	cross-link:Glycyl lysine isopeptide (Lys-Gly) (interchain with G-Cter in SUMO)	5	1.76056	0.0568488	1460652_AT, 1423749_S_AT, 1420583_A_AT, 1417945_AT, 1418594_A_AT	264	88	16021	3.44805	1	0.99466	59.8089
GOTERM_BP_FAT	GO:0048754~branching morphogenesis of a tube	5	1.76056	0.0624822	1456135_S_AT, 1448710_AT, 1460220_A_AT, 1422555_S_AT, 1418014_A_AT	219	93	13588	3.33579	1	0.842954	65.7445
SP_PIR_KEYWORDS	Sodium	5	1.76056	0.0644236	1421225_A_AT, 1451071_A_AT, 1417622_AT, 1450193_AT, 1417116_AT, 1452071_AT	262	103	17854	3.30801	1	0.551467	58.9479
GOTERM_BP_FAT	GO:0030155~regulation of cell adhesion	5	1.76056	0.0644767	1428788_AT, 1454722_AT, 1418242_AT, 1460220_A_AT, 1451844_AT	219	94	13588	3.3003	1	0.830639	66.9346
SP_PIR_KEYWORDS	Symport	5	1.76056	0.0758936	1421225_A_AT, 1424338_AT, 1417622_AT, 1417116_AT, 1452071_AT, 1423549_AT	262	109	17854	3.12592	1	0.571934	65.1896
SP_PIR_KEYWORDS	Sodium transport	5	1.76056	0.0799309	1421225_A_AT, 1451071_A_AT, 1417622_AT, 1450193_AT, 1417116_AT, 1452071_AT	262	111	17854	3.0696	1	0.566491	67.1688
GOTERM_MF_FAT	GO:0031402~sodium ion binding	5	1.76056	0.0825661	1421225_A_AT, 1451071_A_AT, 1417622_AT, 1450193_AT, 1417116_AT, 1452071_AT	213	103	13288	3.0284	1	0.929238	70.6764
GOTERM_CC_FAT	GO:0000775~chromosome, centromeric region	5	1.76056	0.0914655	1431773_AT, 1437420_AT, 1423749_S_AT, 1424712_AT, 1426751_S_AT	193	111	12504	2.91836	1	0.649177	71.7299
GOTERM_BP_FAT	GO:0051270~regulation of cell motion	5	1.76056	0.0933428	1454722_AT, 1448710_AT, 1460220_A_AT, 1422555_S_AT, 1418014_A_AT	219	107	13588	2.89933	1	0.872442	80.3501
SP_PIR_KEYWORDS	potassium	5	1.76056	0.0948765	1423147_AT, 1451071_A_AT, 1449544_A_AT, 1417622_AT, 1450193_AT	262	118	17854	2.8875	1	0.597169	73.625
GOTERM_BP_FAT	GO:0043623~cellular protein complex assembly	5	1.76056	0.0957814	1422471_AT, 1417373_A_AT, 1422402_A_AT, 1424712_AT, 1436420_A_AT	219	108	13588	2.87248	1	0.872268	81.2095
GOTERM_BP_FAT	GO:0042330~taxis	5	1.76056	0.0982498	1421734_AT, 1417851_AT, 1415804_AT, 1424659_AT, 1427231_AT	219	109	13588	2.84613	1	0.875709	82.0434
GOTERM_BP_FAT	GO:0006935~chemotaxis	5	1.76056	0.0982498	1421734_AT, 1417851_AT, 1415804_AT, 1424659_AT, 1427231_AT	219	109	13588	2.84613	1	0.875709	82.0434
GOTERM_BP_FAT	GO:0010741~negative regulation of protein kinase cascade	4	1.40845	0.00722026	1418507_S_AT, 1423200_AT, 1454722_AT, 1460188_AT	219	25	13588	9.92731	0.99998	0.835023	11.3367
KEGG_PATHWAY	mmu00601:Glycosphingolipid biosynthesis	4	1.40845	0.0077519	1449079_S_AT, 1425934_A_AT, 1418014_A_AT, 1425668_A_AT	100	24	5738	9.56333	0.624893	0.624893	8.61802
INTERPRO	IPR000014:PAS	4	1.40845	0.0104427	1449544_A_AT, 1460662_AT, 1418594_A_AT, 1422631_AT	254	32	17763	8.74163	0.998412	0.998412	14.404
SMART	SM00091:PAS	4	1.40845	0.0107863	1449544_A_AT, 1460662_AT, 1418594_A_AT, 1422631_AT	133	32	9131	8.58177	0.778522	0.778522	11.9968
INTERPRO	IPR001487:Bromodomain	4	1.40845	0.0178931	1437420_AT, 1424922_A_AT, 1450902_AT, 1451821_A_AT	254	39	17763	7.17262	0.999985	0.996085	23.4711
SMART	SM00297:BROMO	4	1.40845	0.0184748	1437420_AT, 1424922_A_AT, 1450902_AT, 1451821_A_AT	133	39	9131	7.04145	0.925131	0.726377	19.7277
SP_PIR_KEYWORDS	transcription factor	4	1.40845	0.024799	1421759_A_AT, 1420583_A_AT, 1419258_AT, 1422631_AT	262	43	17854	6.33907	0.999478	0.467346	28.519
GOTERM_MF_FAT	GO:0004896~cytokine receptor activity	4	1.40845	0.0573747	1421734_AT, 1420462_AT, 1451844_AT, 1421844_AT	213	55	13288	4.53709	1	0.915943	56.8786
GOTERM_BP_FAT	GO:0019221~cytokine-mediated signaling pathway	4	1.40845	0.0607532	1438795_X_AT, 1460188_AT, 1415804_AT, 1421844_AT	219	56	13588	4.43183	1	0.84592	64.6802
SP_PIR_KEYWORDS	chemotaxis	4	1.40845	0.062247	1421734_AT, 1417851_AT, 1424659_AT, 1427231_AT	262	62	17854	4.39645	1	0.568756	57.6525
SP_PIR_KEYWORDS	translocation	4	1.40845	0.0696813	1424712_AT, 1454697_AT, 1426751_S_AT, 1417499_AT	262	65	17854	4.19354	1	0.566637	61.9274
SP_PIR_KEYWORDS	vision	4	1.40845	0.0696813	1418310_A_AT, 1422193_AT, 1418304_AT, 1425232_X_AT	262	65	17854	4.19354	1	0.566637	61.9274
UP_SEQ_FEATURE	metal ion-binding site:Calcium	4	1.40845	0.0786673	1433546_AT, 1454157_A_AT, 1417399_AT, 1427002_S_AT	264	61	16021	3.97938	1	0.997766	72.0859
GOTERM_MF_FAT	GO:0016407~acetyltransferase activity	4	1.40845	0.0793148	1415721_A_AT, 1417008_AT, 1418594_A_AT, 1418071_S_AT	213	63	13288	3.96095	1	0.934199	69.1617
GOTERM_BP_FAT	GO:0043254~regulation of protein complex assembly	4	1.40845	0.0864071	1427888_A_AT, 1418242_AT, 1422402_A_AT, 1422631_AT	219	65	13588	3.81819	1	0.866336	77.6995
SP_PIR_KEYWORDS	carbohydrate metabolism	4	1.40845	0.0913262	1428788_AT, 1448470_AT, 1448444_AT, 1452145_AT	262	73	17854	3.73397	1	0.593767	72.2078
GOTERM_MF_FAT	GO:0016410~N-acyltransferase activity	4	1.40845	0.0914606	1415721_A_AT, 1415683_AT, 1418594_A_AT, 1418071_S_AT	213	67	13288	3.72448	1	0.936936	74.4739
GOTERM_BP_FAT	GO:0046068~cGMP metabolic process	3	1.05634	0.0265204	1422790_AT, 1420583_A_AT, 1422193_AT	219	16	13588	11.6336	1	0.825108	36.0011
GOTERM_MF_FAT	GO:0015296~anion:cation symporter activity	3	1.05634	0.032774	1421225_A_AT, 1417622_AT, 1452071_AT, 1423549_AT	213	18	13288	10.3975	1	0.953689	37.7732
SP_PIR_KEYWORDS	biological rhythms	3	1.05634	0.0372437	1434736_AT, 1438033_AT, 1460662_AT	262	21	17854	9.73501	0.999989	0.510332	39.7972
INTERPRO	IPR006207:Cystine knot, C-terminal	3	1.05634	0.0454034	1416953_AT, 1425277_AT, 1424659_AT	254	24	17763	8.74163	1	0.999201	49.7641
UP_SEQ_FEATURE	domain:CTCK	3	1.05634	0.0459304	1416953_AT, 1425277_AT, 1424659_AT	264	21	16021	8.66937	1	0.994775	51.9183
SMART	SM00041:CT	3	1.05634	0.0465282	1416953_AT, 1425277_AT, 1424659_AT	133	24	9131	8.58177	0.99867	0.809038	42.9625
INTERPRO	IPR001610:PAC motif	3	1.05634	0.0524878	1449544_A_AT, 1460662_AT, 1422631_AT	254	26	17763	8.0692	1	0.995984	55.0133
SMART	SM00086:PAC	3	1.05634	0.0537799	1449544_A_AT, 1460662_AT, 1422631_AT	133	26	9131	7.92163	0.99954	0.722145	47.87
GOTERM_BP_FAT	GO:0046128~purine ribonucleoside metabolic process	3	1.05634	0.0561227	1448736_A_AT, 1433613_AT, 1418715_AT	219	24	13588	7.75571	1	0.8464	61.675
GOTERM_BP_FAT	GO:0042278~purine nucleoside metabolic process	3	1.05634	0.0561227	1448736_A_AT, 1433613_AT, 1418715_AT	219	24	13588	7.75571	1	0.8464	61.675
INTERPRO	IPR013767:PAS fold	3	1.05634	0.0561678	1449544_A_AT, 1418594_A_AT, 1422631_AT	254	27	17763	7.77034	1	0.988165	57.5337
UP_SEQ_FEATURE	domain:PAC	3	1.05634	0.0584721	1449544_A_AT, 1460662_AT, 1422631_AT	264	24	16021	7.5857	1	0.992529	60.8729
SP_PIR_KEYWORDS	brain	3	1.05634	0.0627431	1427888_A_AT, 1424338_AT, 1417943_AT	262	28	17854	7.30125	1	0.55633	57.951
KEGG_PATHWAY	mmu00030:Pentose phosphate pathway	3	1.05634	0.0732713	1448470_AT, 1448444_AT, 1452145_AT	100	26	5738	6.62077	0.999931	0.909007	58.5724
INTERPRO	IPR018359:Bromodomain, conserved site	3	1.05634	0.0758165	1437420_AT, 1424922_A_AT, 1450902_AT	254	32	17763	6.55623	1	0.995387	68.9059
GOTERM_MF_FAT	GO:0016620~oxidoreductase activity, acting on the aldehyde or oxo group of donors, NAD or NADP as acceptor	3	1.05634	0.077652	1427336_AT, 1451274_AT, 1415776_AT	213	29	13288	6.45362	1	0.943099	68.3593
GOTERM_CC_FAT	GO:0044438~microbody part	3	1.05634	0.0816051	1422471_AT, 1460178_AT, 1416679_AT	193	31	12504	6.26976	1	0.620283	67.4109
GOTERM_CC_FAT	GO:0044439~peroxisomal part	3	1.05634	0.0816051	1422471_AT, 1460178_AT, 1416679_AT	193	31	12504	6.26976	1	0.620283	67.4109
GOTERM_BP_FAT	GO:0007595~lactation	3	1.05634	0.087976	1418507_S_AT, 1422402_A_AT, 1451844_AT	219	31	13588	6.00442	1	0.863476	78.327
SP_PIR_KEYWORDS	bromodomain	3	1.05634	0.0880221	1437420_AT, 1424922_A_AT, 1450902_AT	262	34	17854	6.0128	1	0.591247	70.8258
PIR_SUPERFAMILY	PIRSF002458:ADP,ATP carrier protein	3	1.05634	0.0948144	1419657_A_AT, 1424211_AT, 1435007_S_AT	147	29	8136	5.72555	1	0.972842	70.7165
GOTERM_BP_FAT	GO:0042094~interleukin-2 biosynthetic process	2	0.704225	0.0318309	1426910_AT, 1421844_AT	219	2	13588	62.0457	1	0.821598	41.558
PIR_SUPERFAMILY	PIRSF009355:pantothenate kinase, acetyl-CoA regulated, stand-alone type	2	0.704225	0.03557	1433613_AT, 1418715_AT	147	2	8136	55.3469	0.998578	0.998578	36.0154
SP_PIR_KEYWORDS	Vacuole	2	0.704225	0.0432201	1449622_S_AT, 1437013_X_AT	262	3	17854	45.43	0.999998	0.522323	44.6063
GOTERM_BP_FAT	GO:0032623~interleukin-2 production	2	0.704225	0.0473661	1426910_AT, 1421844_AT	219	3	13588	41.3638	1	0.851211	55.3239
GOTERM_BP_FAT	GO:0001561~fatty acid alpha-oxidation	2	0.704225	0.0473661	1422471_AT, 1460194_AT	219	3	13588	41.3638	1	0.851211	55.3239
GOTERM_BP_FAT	GO:0060055~angiogenesis involved in wound healing	2	0.704225	0.0473661	1415804_AT, 1418014_A_AT	219	3	13588	41.3638	1	0.851211	55.3239
GOTERM_BP_FAT	GO:0021794~thalamus development	2	0.704225	0.0473661	1423200_AT, 1450517_AT	219	3	13588	41.3638	1	0.851211	55.3239
UP_SEQ_FEATURE	compositionally biased region:Pro-rich (proline/acidic region (PAR))	2	0.704225	0.0484468	1434736_AT, 1438033_AT	264	3	16021	40.4571	1	0.992794	53.8558
PIR_SUPERFAMILY	PIRSF036317:slit protein	2	0.704225	0.0528809	1425277_AT, 1424659_AT	147	3	8136	36.898	0.999946	0.992678	48.8206
INTERPRO	IPR011602:Fumble	2	0.704225	0.0557713	1433613_AT, 1418715_AT	254	4	17763	34.9665	1	0.993485	57.2686
INTERPRO	IPR004567:Eukaryotic pantothenate kinase	2	0.704225	0.0557713	1433613_AT, 1418715_AT	254	4	17763	34.9665	1	0.993485	57.2686
GOTERM_MF_FAT	GO:0003945~N-acetyllactosamine synthase activity	2	0.704225	0.0623128	1425934_A_AT, 1418014_A_AT	213	4	13288	31.1925	1	0.915557	59.9853
GOTERM_MF_FAT	GO:0004594~pantothenate kinase activity	2	0.704225	0.0623128	1433613_AT, 1418715_AT	213	4	13288	31.1925	1	0.915557	59.9853
PIR_SUPERFAMILY	PIRSF000430:carnitine O-acetyltransferase	2	0.704225	0.0698832	1416772_AT, 1417008_AT	147	4	8136	27.6735	0.999998	0.98736	59.0643
SP_PIR_KEYWORDS	coenzyme a biosynthesis	2	0.704225	0.0709946	1433613_AT, 1418715_AT	262	5	17854	27.258	1	0.55999	62.6397
UP_SEQ_FEATURE	repeat:ARM 1; truncated	2	0.704225	0.0794384	1415860_AT, 1449505_AT	264	5	16021	24.2742	1	0.996628	72.4476
UP_SEQ_FEATURE	repeat:ARM 10; atypical	2	0.704225	0.0794384	1415860_AT, 1449505_AT	264	5	16021	24.2742	1	0.996628	72.4476
UP_SEQ_FEATURE	region of interest:NLS binding site (major)	2	0.704225	0.0794384	1415860_AT, 1449505_AT	264	5	16021	24.2742	1	0.996628	72.4476
UP_SEQ_FEATURE	region of interest:NLS binding site (minor)	2	0.704225	0.0794384	1415860_AT, 1449505_AT	264	5	16021	24.2742	1	0.996628	72.4476
PIR_SUPERFAMILY	PIRSF005673:pendulin	2	0.704225	0.0865823	1415860_AT, 1449505_AT	147	5	8136	22.1388	1	0.983393	67.2585
GOTERM_MF_FAT	GO:0016406~carnitine O-acyltransferase activity	2	0.704225	0.0920043	1416772_AT, 1417008_AT	213	6	13288	20.795	1	0.926999	74.6904
GOTERM_BP_FAT	GO:0050860~negative regulation of T cell receptor signaling pathway	2	0.704225	0.0924984	1426910_AT, 1460188_AT	219	6	13588	20.6819	1	0.873658	80.0441
GOTERM_BP_FAT	GO:0050858~negative regulation of antigen receptor-mediated signaling pathway	2	0.704225	0.0924984	1426910_AT, 1460188_AT	219	6	13588	20.6819	1	0.873658	80.0441
UP_SEQ_FEATURE	domain:IBB	2	0.704225	0.094555	1415860_AT, 1449505_AT	264	6	16021	20.2285	1	0.997315	78.7103
UP_SEQ_FEATURE	binding site:Carnitine	2	0.704225	0.094555	1416772_AT, 1417008_AT	264	6	16021	20.2285	1	0.997315	78.7103
INTERPRO	IPR002652:Importin-alpha-like, importin-beta-binding region	2	0.704225	0.0955566	1415860_AT, 1449505_AT	254	7	17763	19.9809	1	0.997902	77.4185
INTERPRO	IPR000542:Acyltransferase ChoActase/COT/CPT	2	0.704225	0.0955566	1416772_AT, 1417008_AT	254	7	17763	19.9809	1	0.997902	77.4185
INTERPRO	IPR003859:Metazoa galactosyltransferase	2	0.704225	0.0955566	1425934_A_AT, 1418014_A_AT	254	7	17763	19.9809	1	0.997902	77.4185

## Sheet: phase_4_chart
Category	Term	Count	%	PValue	Genes	List Total	Pop Hits	Pop Total	Fold Enrichment	Bonferroni	Benjamini	FDR
SP_PIR_KEYWORDS	phosphoprotein	129	46.4029	1.18958e-06	1456081_A_AT, 1425964_X_AT, 1434103_AT, 1424453_AT, 1415888_AT, 1423187_AT, 1423709_S_AT, 1452427_S_AT, 1424187_AT, 1454142_A_AT, 1415811_AT, 1421248_AT, 1450385_AT, 1460304_A_AT, 1415976_A_AT, 1450015_X_AT, 1416623_AT, 1425263_A_AT, 1434879_AT, 1423797_AT, 1422910_S_AT, 1427241_AT, 1423221_AT, 1452290_AT, 1418560_AT, 1450909_AT, 1450351_A_AT, 1437452_X_AT, 1452072_AT, 1417369_AT, 1450577_AT, 142…	258	6311	17854	1.41451	0.000350865	0.000116969	0.00158555
SP_PIR_KEYWORDS	acetylation	72	25.8993	2.87035e-10	1417285_A_AT, 1425964_X_AT, 1423767_AT, 1455211_A_AT, 1450194_A_AT, 1452143_AT, 1423322_AT, 1424453_AT, 1415888_AT, 1423187_AT, 1423709_S_AT, 1428090_AT, 1430290_AT, 1416288_AT, 1454142_A_AT, 1427276_AT, 1417286_AT, 1415811_AT, 1451095_AT, 1450385_AT, 1460304_A_AT, 1455789_X_AT, 1436816_AT, 1421874_A_AT, 1452782_A_AT, 1425263_A_AT, 1425641_AT, 1451192_A_AT, 1420900_A_AT, 1424465_AT, 1424018_AT, 1…	258	2325	17854	2.14302	8.46752e-08	8.46752e-08	3.82582e-07
SP_PIR_KEYWORDS	nucleus	66	23.741	0.0707458	1422285_AT, 1423767_AT, 1450194_A_AT, 1450832_AT, 1417425_AT, 1415888_AT, 1452596_AT, 1454142_A_AT, 1427276_AT, 1415811_AT, 1450385_AT, 1452203_AT, 1460304_A_AT, 1451251_AT, 1436816_AT, 1421908_A_AT, 1425263_A_AT, 1425641_AT, 1422910_S_AT, 1426806_AT, 1427241_AT, 1418888_A_AT, 1425993_A_AT, 1416703_AT, 1424018_AT, 1452688_AT, 1449503_AT, 1426896_AT, 1426413_AT, 1451080_AT, 1452333_AT, 1427819_AT,…	258	3808	17854	1.1994	1	0.56504	62.3927
SP_PIR_KEYWORDS	cytoplasm	60	21.5827	0.00788615	1456081_A_AT, 1452143_AT, 1424453_AT, 1415888_AT, 1423709_S_AT, 1448332_AT, 1427276_AT, 1450385_AT, 1455789_X_AT, 1416204_AT, 1451251_AT, 1415976_A_AT, 1450419_AT, 1425263_A_AT, 1452196_A_AT, 1423797_AT, 1418888_A_AT, 1449630_S_AT, 1425993_A_AT, 1416703_AT, 1424018_AT, 1416531_AT, 1449503_AT, 1454184_A_AT, 1426413_AT, 1437913_AT, 1417771_A_AT, 1450351_A_AT, 1418186_AT, 1416681_AT, 1416147_AT, 141…	258	3029	17854	1.37078	0.903251	0.191303	10.0152
GOTERM_MF_FAT	GO:0000166~nucleotide binding	51	18.3453	0.000493659	1456081_A_AT, 1415888_AT, 1423709_S_AT, 1449324_AT, 1427276_AT, 1451095_AT, 1421248_AT, 1455789_X_AT, 1454814_S_AT, 1416204_AT, 1434879_AT, 1423797_AT, 1422910_S_AT, 1420900_A_AT, 1423221_AT, 1427241_AT, 1449630_S_AT, 1416703_AT, 1425993_A_AT, 1422905_S_AT, 1454184_A_AT, 1452333_AT, 1418504_AT, 1450165_AT, 1450275_X_AT, 1417771_A_AT, 1416147_AT, 1437452_X_AT, 1427345_A_AT, 1417258_AT, 1423405_AT,…	194	2183	13288	1.6002	0.185287	0.185287	0.690026
GOTERM_CC_FAT	GO:0005739~mitochondrion	43	15.4676	5.48688e-07	1448331_AT, 1417285_A_AT, 1427819_AT, 1418504_AT, 1452111_AT, 1423080_AT, 1437452_X_AT, 1455211_A_AT, 1417369_AT, 1417916_A_AT, 1452941_AT, 1420835_AT, 1449059_A_AT, 1428090_AT, 1430290_AT, 1417286_AT, 1448987_AT, 1417193_AT, 1417154_AT, 1416204_AT, 1450419_AT, 1450015_X_AT, 1451405_AT, 1421874_A_AT, 1452782_A_AT, 1436909_AT, 1448337_AT, 1454716_X_AT, 1415916_A_AT, 1450111_A_AT, AFFX-GAPDHMUR/M32…	181	1322	12504	2.24702	0.000136065	4.53572e-05	0.000711895
GOTERM_MF_FAT	GO:0017076~purine nucleotide binding	42	15.1079	0.00408138	1452333_AT, 1456081_A_AT, 1418504_AT, 1450165_AT, 1450275_X_AT, 1417771_A_AT, 1416147_AT, 1423405_AT, 1417258_AT, 1426801_AT, 1424474_A_AT, 1435369_AT, 1421987_AT, 1423709_S_AT, 1451920_A_AT, 1416362_A_AT, 1449324_AT, 1433966_X_AT, 1417334_AT, 1427276_AT, 1448987_AT, 1451095_AT, 1421248_AT, 1455789_X_AT, 1454814_S_AT, 1417136_S_AT, 1460212_AT, 1451405_AT, 1434879_AT, 1423797_AT, 1415916_A_AT, 142…	194	1871	13288	1.53756	0.816811	0.19116	5.57358
GOTERM_MF_FAT	GO:0032555~purine ribonucleotide binding	39	14.0288	0.0101684	1452333_AT, 1456081_A_AT, 1418504_AT, 1450165_AT, 1450275_X_AT, 1417771_A_AT, 1416147_AT, 1417258_AT, 1423405_AT, 1426801_AT, 1424474_A_AT, 1435369_AT, 1421987_AT, 1423709_S_AT, 1451920_A_AT, 1416362_A_AT, 1433966_X_AT, 1417334_AT, 1427276_AT, 1451095_AT, 1421248_AT, 1455789_X_AT, 1454814_S_AT, 1417136_S_AT, 1460212_AT, 1451405_AT, 1434879_AT, 1423797_AT, 1415916_A_AT, 1422910_S_AT, 1427241_AT, 1…	194	1796	13288	1.48736	0.985614	0.375794	13.3522
GOTERM_MF_FAT	GO:0032553~ribonucleotide binding	39	14.0288	0.0101684	1452333_AT, 1456081_A_AT, 1418504_AT, 1450165_AT, 1450275_X_AT, 1417771_A_AT, 1416147_AT, 1417258_AT, 1423405_AT, 1426801_AT, 1424474_A_AT, 1435369_AT, 1421987_AT, 1423709_S_AT, 1451920_A_AT, 1416362_A_AT, 1433966_X_AT, 1417334_AT, 1427276_AT, 1451095_AT, 1421248_AT, 1455789_X_AT, 1454814_S_AT, 1417136_S_AT, 1460212_AT, 1451405_AT, 1434879_AT, 1423797_AT, 1415916_A_AT, 1422910_S_AT, 1427241_AT, 1…	194	1796	13288	1.48736	0.985614	0.375794	13.3522
GOTERM_MF_FAT	GO:0030554~adenyl nucleotide binding	38	13.6691	0.00128265	1452333_AT, 1456081_A_AT, 1418504_AT, 1450275_X_AT, 1450165_AT, 1417771_A_AT, 1416147_AT, 1417258_AT, 1423405_AT, 1424474_A_AT, 1435369_AT, 1421987_AT, 1423709_S_AT, 1451920_A_AT, 1416362_A_AT, 1449324_AT, 1433966_X_AT, 1417334_AT, 1427276_AT, 1448987_AT, 1451095_AT, 1421248_AT, 1455789_X_AT, 1454814_S_AT, 1417136_S_AT, 1451405_AT, 1434879_AT, 1423797_AT, 1415916_A_AT, 1422910_S_AT, 1427241_AT, 1…	194	1535	13288	1.69564	0.412949	0.233807	1.78369
GOTERM_MF_FAT	GO:0001883~purine nucleoside binding	38	13.6691	0.00149288	1452333_AT, 1456081_A_AT, 1418504_AT, 1450275_X_AT, 1450165_AT, 1417771_A_AT, 1416147_AT, 1417258_AT, 1423405_AT, 1424474_A_AT, 1435369_AT, 1421987_AT, 1423709_S_AT, 1451920_A_AT, 1416362_A_AT, 1449324_AT, 1433966_X_AT, 1417334_AT, 1427276_AT, 1448987_AT, 1451095_AT, 1421248_AT, 1455789_X_AT, 1454814_S_AT, 1417136_S_AT, 1451405_AT, 1434879_AT, 1423797_AT, 1415916_A_AT, 1422910_S_AT, 1427241_AT, 1…	194	1548	13288	1.6814	0.462059	0.186711	2.0732
GOTERM_MF_FAT	GO:0001882~nucleoside binding	38	13.6691	0.00167459	1452333_AT, 1456081_A_AT, 1418504_AT, 1450275_X_AT, 1450165_AT, 1417771_A_AT, 1416147_AT, 1417258_AT, 1423405_AT, 1424474_A_AT, 1435369_AT, 1421987_AT, 1423709_S_AT, 1451920_A_AT, 1416362_A_AT, 1449324_AT, 1433966_X_AT, 1417334_AT, 1427276_AT, 1448987_AT, 1451095_AT, 1421248_AT, 1455789_X_AT, 1454814_S_AT, 1417136_S_AT, 1451405_AT, 1434879_AT, 1423797_AT, 1415916_A_AT, 1422910_S_AT, 1427241_AT, 1…	194	1558	13288	1.67061	0.501193	0.159606	2.3228
SP_PIR_KEYWORDS	nucleotide-binding	38	13.6691	0.00371992	1452333_AT, 1456081_A_AT, 1418504_AT, 1450275_X_AT, 1417771_A_AT, 1416147_AT, 1437452_X_AT, 1417258_AT, 1426801_AT, 1424474_A_AT, 1415888_AT, 1421987_AT, 1423709_S_AT, 1451920_A_AT, 1433966_X_AT, 1417334_AT, 1427276_AT, 1451095_AT, 1421248_AT, 1455789_X_AT, 1454814_S_AT, 1417136_S_AT, 1460212_AT, 1451405_AT, 1434879_AT, 1423797_AT, 1415916_A_AT, 1422910_S_AT, 1415990_AT, 1427241_AT, 1420900_A_AT,…	258	1631	17854	1.6123	0.666937	0.114992	4.84608
SP_PIR_KEYWORDS	transport	37	13.3094	0.00358534	1448331_AT, 1434537_AT, 1417285_A_AT, 1423080_AT, 1416328_A_AT, 1455211_A_AT, 1437452_X_AT, 1451825_A_AT, 1434103_AT, 1417916_A_AT, 1423322_AT, 1424024_AT, 1420835_AT, 1423187_AT, 1425841_AT, 1449324_AT, 1425659_AT, 1449904_AT, 1417286_AT, 1450385_AT, 1423045_AT, 1426341_AT, 1417154_AT, 1451251_AT, 1436816_AT, 1452782_A_AT, 1436909_AT, 1421518_AT, 1421263_AT, 1425948_A_AT, 1415990_AT, 1448284_A_A…	258	1571	17854	1.62983	0.653397	0.124051	4.67461
GOTERM_MF_FAT	GO:0005524~ATP binding	35	12.5899	0.00300691	1452333_AT, 1456081_A_AT, 1418504_AT, 1450275_X_AT, 1450165_AT, 1417771_A_AT, 1416147_AT, 1417258_AT, 1423405_AT, 1424474_A_AT, 1435369_AT, 1421987_AT, 1423709_S_AT, 1451920_A_AT, 1416362_A_AT, 1433966_X_AT, 1417334_AT, 1427276_AT, 1451095_AT, 1421248_AT, 1455789_X_AT, 1454814_S_AT, 1417136_S_AT, 1451405_AT, 1434879_AT, 1423797_AT, 1415916_A_AT, 1422910_S_AT, 1427241_AT, 1420900_A_AT, 1449630_S_A…	194	1443	13288	1.66134	0.713422	0.22116	4.13494
GOTERM_MF_FAT	GO:0032559~adenyl ribonucleotide binding	35	12.5899	0.00362606	1452333_AT, 1456081_A_AT, 1418504_AT, 1450275_X_AT, 1450165_AT, 1417771_A_AT, 1416147_AT, 1417258_AT, 1423405_AT, 1424474_A_AT, 1435369_AT, 1421987_AT, 1423709_S_AT, 1451920_A_AT, 1416362_A_AT, 1433966_X_AT, 1417334_AT, 1427276_AT, 1451095_AT, 1421248_AT, 1455789_X_AT, 1454814_S_AT, 1417136_S_AT, 1451405_AT, 1434879_AT, 1423797_AT, 1415916_A_AT, 1422910_S_AT, 1427241_AT, 1420900_A_AT, 1449630_S_A…	194	1460	13288	1.642	0.778548	0.193752	4.96641
GOTERM_CC_FAT	GO:0031090~organelle membrane	33	11.8705	1.46118e-07	1448331_AT, 1417285_A_AT, 1427819_AT, 1423080_AT, 1424821_AT, 1437452_X_AT, 1455211_A_AT, 1451825_A_AT, 1417916_A_AT, 1424453_AT, 1421781_AT, 1420835_AT, 1423187_AT, 1435101_AT, 1448438_AT, 1449324_AT, 1417286_AT, 1417193_AT, 1426343_AT, 1421248_AT, 1417154_AT, 1452016_AT, 1424716_AT, 1451251_AT, 1426575_AT, 1436909_AT, 1422158_AT, 1454716_X_AT, 1425948_A_AT, 1415990_AT, 1448284_A_AT, 1425834_A_A…	181	809	12504	2.81797	3.62367e-05	3.62367e-05	0.000189582
SP_PIR_KEYWORDS	mitochondrion	32	11.5108	4.10831e-07	1448331_AT, 1417285_A_AT, 1427819_AT, 1418504_AT, 1452111_AT, 1423080_AT, 1455211_A_AT, 1437452_X_AT, 1417916_A_AT, 1452941_AT, 1420835_AT, 1449059_A_AT, 1428090_AT, 1417286_AT, 1448987_AT, 1417193_AT, 1417154_AT, 1451405_AT, 1421874_A_AT, 1452782_A_AT, 1436909_AT, 1454716_X_AT, 1450111_A_AT, 1416881_AT, 1451552_AT, 1425948_A_AT, 1415990_AT, 1448284_A_AT, 1425834_A_AT, 1449108_AT, 1418560_AT, 144…	258	790	17854	2.8031	0.000121188	6.05957e-05	0.000547585
SP_PIR_KEYWORDS	atp-binding	30	10.7914	0.010962	1456081_A_AT, 1452333_AT, 1418504_AT, 1450275_X_AT, 1417771_A_AT, 1416147_AT, 1417258_AT, 1424474_A_AT, 1421987_AT, 1423709_S_AT, 1451920_A_AT, 1433966_X_AT, 1417334_AT, 1427276_AT, 1451095_AT, 1421248_AT, 1455789_X_AT, 1454814_S_AT, 1417136_S_AT, 1451405_AT, 1434879_AT, 1423797_AT, 1415916_A_AT, 1422910_S_AT, 1427241_AT, 1449630_S_AT, 1425993_A_AT, 1416703_AT, 1415740_AT, 1418487_AT, 1460670_AT,…	258	1287	17854	1.61309	0.961289	0.23736	13.6634
GOTERM_CC_FAT	GO:0031974~membrane-enclosed lumen	27	9.71223	0.0175407	1452111_AT, 1423767_AT, 1455211_A_AT, 1419185_A_AT, 1417916_A_AT, 1420991_AT, 1417425_AT, 1449059_A_AT, 1448987_AT, 1452094_AT, 1417193_AT, 1423045_AT, 1460304_A_AT, 1422169_A_AT, 1421874_A_AT, 1451405_AT, 1421908_A_AT, 1416881_AT, 1419576_AT, 1448183_A_AT, 1424693_AT, 1415740_AT, 1452047_AT, 1449108_AT, 1418560_AT, 1448274_AT, 1451042_A_AT	181	1174	12504	1.58879	0.987583	0.188593	20.515
GOTERM_CC_FAT	GO:0044429~mitochondrial part	25	8.99281	4.9168e-07	1448331_AT, 1427819_AT, 1417285_A_AT, 1452111_AT, 1423080_AT, 1455211_A_AT, 1437452_X_AT, 1417916_A_AT, 1420835_AT, 1449059_A_AT, 1448987_AT, 1417286_AT, 1417193_AT, 1417154_AT, 1421874_A_AT, 1451405_AT, 1436909_AT, 1454716_X_AT, 1425948_A_AT, 1415990_AT, 1448284_A_AT, 1425834_A_AT, 1449108_AT, 1418560_AT, 1448274_AT, 1428076_S_AT, 1426586_AT	181	524	12504	3.29594	0.000121929	6.09665e-05	0.000637931
GOTERM_CC_FAT	GO:0070013~intracellular organelle lumen	24	8.63309	0.0578696	1452111_AT, 1422169_A_AT, 1423767_AT, 1451405_AT, 1421874_A_AT, 1421908_A_AT, 1419185_A_AT, 1420991_AT, 1417425_AT, 1416881_AT, 1419576_AT, 1449059_A_AT, 1448183_A_AT, 1424693_AT, 1415740_AT, 1448987_AT, 1449108_AT, 1417193_AT, 1452094_AT, 1418560_AT, 1448274_AT, 1423045_AT, 1460304_A_AT, 1451042_A_AT	181	1133	12504	1.46336	1	0.379291	53.8574
GOTERM_CC_FAT	GO:0043233~organelle lumen	24	8.63309	0.0592639	1452111_AT, 1422169_A_AT, 1423767_AT, 1451405_AT, 1421874_A_AT, 1421908_A_AT, 1419185_A_AT, 1420991_AT, 1417425_AT, 1416881_AT, 1419576_AT, 1449059_A_AT, 1448183_A_AT, 1424693_AT, 1415740_AT, 1448987_AT, 1449108_AT, 1417193_AT, 1452094_AT, 1418560_AT, 1448274_AT, 1423045_AT, 1460304_A_AT, 1451042_A_AT	181	1136	12504	1.4595	1	0.377162	54.7356
GOTERM_CC_FAT	GO:0031967~organelle envelope	23	8.27338	1.01483e-05	1448331_AT, 1427819_AT, 1417285_A_AT, 1423080_AT, 1437452_X_AT, 1455211_A_AT, 1417916_A_AT, 1420835_AT, 1417286_AT, 1417193_AT, 1450385_AT, 1417154_AT, 1452016_AT, 1424716_AT, 1436816_AT, 1436909_AT, 1454716_X_AT, 1425948_A_AT, 1415990_AT, 1448284_A_AT, 1425834_A_AT, 1452047_AT, 1428076_S_AT, 1426586_AT, 1449503_AT	181	540	12504	2.94242	0.00251363	0.000629002	0.0131662
GOTERM_CC_FAT	GO:0031975~envelope	23	8.27338	1.07545e-05	1448331_AT, 1427819_AT, 1417285_A_AT, 1423080_AT, 1437452_X_AT, 1455211_A_AT, 1417916_A_AT, 1420835_AT, 1417286_AT, 1417193_AT, 1450385_AT, 1417154_AT, 1452016_AT, 1424716_AT, 1436816_AT, 1436909_AT, 1454716_X_AT, 1425948_A_AT, 1415990_AT, 1448284_A_AT, 1425834_A_AT, 1452047_AT, 1428076_S_AT, 1426586_AT, 1449503_AT	181	542	12504	2.93156	0.00266357	0.000533282	0.0139525
GOTERM_CC_FAT	GO:0005783~endoplasmic reticulum	22	7.91367	0.00914877	1452016_AT, 1424716_AT, 1427819_AT, 1450015_X_AT, 1422169_A_AT, 1426575_AT, 1420722_AT, 1448456_AT, 1422158_AT, 1424453_AT, 1421781_AT, 1424024_AT, 1435101_AT, 1452754_AT, 1448438_AT, 1424693_AT, 1449324_AT, 1426830_A_AT, 1422905_S_AT, 1426343_AT, 1419024_AT, 1452094_AT, 1424499_S_AT	181	838	12504	1.81363	0.897648	0.113049	11.2412
GOTERM_CC_FAT	GO:0012505~endomembrane system	21	7.55396	8.78302e-05	1452016_AT, 1424716_AT, 1427819_AT, 1451251_AT, 1426575_AT, 1436816_AT, 1424821_AT, 1451825_A_AT, 1421192_A_AT, 1422158_AT, 1424453_AT, 1421781_AT, 1423187_AT, 1435101_AT, 1448438_AT, 1449324_AT, 1422905_S_AT, 1426343_AT, 1452047_AT, 1450385_AT, 1421248_AT, 1449503_AT	181	535	12504	2.71166	0.0215473	0.003107	0.113896
GOTERM_BP_FAT	GO:0055114~oxidation reduction	21	7.55396	0.00343022	1451650_AT, 1416204_AT, 1448331_AT, 1417285_A_AT, 1424716_AT, 1417369_AT, 1452782_A_AT, 1415916_A_AT, 1452941_AT, 1418061_AT, AFFX-GAPDHMUR/M32599_3_AT, 1448284_A_AT, 1449324_AT, 1418888_A_AT, 1422905_S_AT, 1417286_AT, 1448987_AT, 1452094_AT, 1417193_AT, 1449108_AT, 1418560_AT, 1428076_S_AT	209	672	13588	2.0317	0.992501	0.457534	5.5154
GOTERM_BP_FAT	GO:0008104~protein localization	20	7.19424	0.0222488	1451251_AT, 1418504_AT, 1423080_AT, 1436816_AT, 1455211_A_AT, 1451825_A_AT, 1452143_AT, 1451255_AT, 1417916_A_AT, 1452196_A_AT, 1423322_AT, 1424024_AT, 1435101_AT, 1423187_AT, 1448438_AT, 1420900_A_AT, 1425659_AT, 1449904_AT, 1450368_A_AT, 1450385_AT, 1449503_AT	209	753	13588	1.72681	1	0.644259	31.0298
SP_PIR_KEYWORDS	endoplasmic reticulum	18	6.47482	0.0193194	1452016_AT, 1424716_AT, 1427819_AT, 1450015_X_AT, 1420722_AT, 1448456_AT, 1422158_AT, 1424024_AT, 1435101_AT, 1452754_AT, 1448438_AT, 1424693_AT, 1449324_AT, 1426830_A_AT, 1422905_S_AT, 1426343_AT, 1419024_AT, 1452094_AT, 1424499_S_AT	258	678	17854	1.83721	0.996833	0.287182	22.8967
GOTERM_BP_FAT	GO:0015031~protein transport	18	6.47482	0.0223296	1451251_AT, 1418504_AT, 1423080_AT, 1436816_AT, 1455211_A_AT, 1452143_AT, 1451825_A_AT, 1451255_AT, 1417916_A_AT, 1423322_AT, 1424024_AT, 1435101_AT, 1423187_AT, 1448438_AT, 1420900_A_AT, 1425659_AT, 1449904_AT, 1450385_AT, 1449503_AT	209	651	13588	1.79763	1	0.633929	31.1237
GOTERM_BP_FAT	GO:0045184~establishment of protein localization	18	6.47482	0.0238285	1451251_AT, 1418504_AT, 1423080_AT, 1436816_AT, 1455211_A_AT, 1452143_AT, 1451825_A_AT, 1451255_AT, 1417916_A_AT, 1423322_AT, 1424024_AT, 1435101_AT, 1423187_AT, 1448438_AT, 1420900_A_AT, 1425659_AT, 1449904_AT, 1450385_AT, 1449503_AT	209	656	13588	1.78393	1	0.635808	32.8467
GOTERM_CC_FAT	GO:0031966~mitochondrial membrane	17	6.11511	8.27365e-05	1448331_AT, 1427819_AT, 1417285_A_AT, 1423080_AT, 1455211_A_AT, 1437452_X_AT, 1436909_AT, 1417916_A_AT, 1454716_X_AT, 1420835_AT, 1425948_A_AT, 1415990_AT, 1448284_A_AT, 1425834_A_AT, 1417286_AT, 1417193_AT, 1428076_S_AT, 1426586_AT, 1417154_AT	181	368	12504	3.19133	0.0203104	0.00341408	0.107294
GOTERM_CC_FAT	GO:0005740~mitochondrial envelope	17	6.11511	0.000166918	1448331_AT, 1427819_AT, 1417285_A_AT, 1423080_AT, 1455211_A_AT, 1437452_X_AT, 1436909_AT, 1417916_A_AT, 1454716_X_AT, 1420835_AT, 1425948_A_AT, 1415990_AT, 1448284_A_AT, 1425834_A_AT, 1417286_AT, 1417193_AT, 1428076_S_AT, 1426586_AT, 1417154_AT	181	391	12504	3.0036	0.040554	0.00458935	0.216353
GOTERM_BP_FAT	GO:0046907~intracellular transport	17	6.11511	0.000985914	1427819_AT, 1451251_AT, 1418504_AT, 1423080_AT, 1436816_AT, 1455211_A_AT, 1418258_S_AT, 1452143_AT, 1451825_A_AT, 1417916_A_AT, 1435101_AT, 1423187_AT, 1448438_AT, 1425659_AT, 1450385_AT, 1423045_AT, 1449503_AT, 1417154_AT	209	431	13588	2.56437	0.754543	0.208722	1.61544
SP_PIR_KEYWORDS	transit peptide	17	6.11511	0.00101175	1418504_AT, 1452111_AT, 1451405_AT, 1452782_A_AT, 1454716_X_AT, 1452941_AT, 1450111_A_AT, 1449059_A_AT, 1451552_AT, 1428090_AT, 1448284_A_AT, 1425834_A_AT, 1448987_AT, 1449108_AT, 1417193_AT, 1418560_AT, 1448274_AT	258	457	17854	2.57424	0.258156	0.0485511	1.34015
UP_SEQ_FEATURE	transit peptide:Mitochondrion	17	6.11511	0.00262271	1418504_AT, 1452111_AT, 1451405_AT, 1452782_A_AT, 1454716_X_AT, 1452941_AT, 1450111_A_AT, 1449059_A_AT, 1451552_AT, 1428090_AT, 1448284_A_AT, 1425834_A_AT, 1448987_AT, 1449108_AT, 1417193_AT, 1418560_AT, 1448274_AT	259	449	16021	2.34203	0.877012	0.649304	3.94971
GOTERM_BP_FAT	GO:0042981~regulation of apoptosis	16	5.7554	0.023034	1426413_AT, 1427819_AT, 1437913_AT, 1422169_A_AT, 1426575_AT, 1421192_A_AT, 1421867_AT, 1448456_AT, 1437593_X_AT, 1425281_A_AT, 1416881_AT, 1418254_AT, 1422263_AT, 1448183_A_AT, 1451737_AT, 1417193_AT	209	553	13588	1.88107	1	0.634168	31.9386
GOTERM_BP_FAT	GO:0043067~regulation of programmed cell death	16	5.7554	0.0254106	1426413_AT, 1427819_AT, 1437913_AT, 1422169_A_AT, 1426575_AT, 1421192_A_AT, 1421867_AT, 1448456_AT, 1437593_X_AT, 1425281_A_AT, 1416881_AT, 1418254_AT, 1422263_AT, 1448183_A_AT, 1451737_AT, 1417193_AT	209	560	13588	1.85755	1	0.638728	34.6213
GOTERM_BP_FAT	GO:0010941~regulation of cell death	16	5.7554	0.0264836	1426413_AT, 1427819_AT, 1437913_AT, 1422169_A_AT, 1426575_AT, 1421192_A_AT, 1421867_AT, 1448456_AT, 1437593_X_AT, 1425281_A_AT, 1416881_AT, 1418254_AT, 1422263_AT, 1448183_A_AT, 1451737_AT, 1417193_AT	209	563	13588	1.84765	1	0.634255	35.7997
GOTERM_BP_FAT	GO:0009057~macromolecule catabolic process	16	5.7554	0.0773277	1424983_A_AT, 1451080_AT, 1448724_AT, 1450275_X_AT, 1417771_A_AT, 1416681_AT, 1448456_AT, 1434879_AT, 1435101_AT, 1448438_AT, 1427914_A_AT, 1424693_AT, 1427188_AT, 1415811_AT, 1415740_AT, 1452047_AT, 1423045_AT	209	654	13588	1.59057	1	0.842522	73.5209
GOTERM_CC_FAT	GO:0005743~mitochondrial inner membrane	15	5.39568	9.64516e-05	1448331_AT, 1417285_A_AT, 1455211_A_AT, 1437452_X_AT, 1436909_AT, 1417916_A_AT, 1454716_X_AT, 1420835_AT, 1425948_A_AT, 1415990_AT, 1448284_A_AT, 1425834_A_AT, 1417286_AT, 1417193_AT, 1428076_S_AT, 1426586_AT, 1417154_AT	181	296	12504	3.50082	0.0236373	0.00298568	0.125069
GOTERM_CC_FAT	GO:0019866~organelle inner membrane	15	5.39568	0.000167798	1448331_AT, 1417285_A_AT, 1455211_A_AT, 1437452_X_AT, 1436909_AT, 1417916_A_AT, 1454716_X_AT, 1420835_AT, 1425948_A_AT, 1415990_AT, 1448284_A_AT, 1425834_A_AT, 1417286_AT, 1417193_AT, 1428076_S_AT, 1426586_AT, 1417154_AT	181	312	12504	3.32129	0.0407633	0.0041531	0.217492
GOTERM_BP_FAT	GO:0030163~protein catabolic process	15	5.39568	0.0468351	1424983_A_AT, 1451080_AT, 1448724_AT, 1450275_X_AT, 1417771_A_AT, 1416681_AT, 1448456_AT, 1434879_AT, 1435101_AT, 1448438_AT, 1427914_A_AT, 1424693_AT, 1427188_AT, 1415811_AT, 1415740_AT, 1452047_AT	209	556	13588	1.75398	1	0.773476	54.7054
GOTERM_BP_FAT	GO:0044265~cellular macromolecule catabolic process	15	5.39568	0.0847834	1424983_A_AT, 1451080_AT, 1448724_AT, 1450275_X_AT, 1416681_AT, 1448456_AT, 1434879_AT, 1435101_AT, 1448438_AT, 1427914_A_AT, 1424693_AT, 1427188_AT, 1415811_AT, 1415740_AT, 1452047_AT, 1423045_AT	209	609	13588	1.60134	1	0.860714	76.8407
GOTERM_BP_FAT	GO:0006091~generation of precursor metabolites and energy	14	5.03597	0.000193356	1448331_AT, 1417285_A_AT, 1416328_A_AT, 1452782_A_AT, 1452941_AT, AFFX-GAPDHMUR/M32599_3_AT, 1448284_A_AT, 1449324_AT, 1421239_AT, 1420997_A_AT, 1417286_AT, 1449108_AT, 1417193_AT, 1418560_AT, 1428076_S_AT	209	261	13588	3.48736	0.240706	0.240706	0.31877
GOTERM_CC_FAT	GO:0016023~cytoplasmic membrane-bounded vesicle	14	5.03597	0.00690432	1418520_AT, 1451251_AT, 1450419_AT, 1422169_A_AT, 1422967_A_AT, 1423405_AT, 1451825_A_AT, 1420479_A_AT, 1421192_A_AT, 1448337_AT, 1450941_AT, 1423255_AT, 1421248_AT, 1455789_X_AT	181	414	12504	2.33614	0.820613	0.101823	8.59692
GOTERM_CC_FAT	GO:0031988~membrane-bounded vesicle	14	5.03597	0.00774945	1418520_AT, 1451251_AT, 1450419_AT, 1422169_A_AT, 1422967_A_AT, 1423405_AT, 1451825_A_AT, 1420479_A_AT, 1421192_A_AT, 1448337_AT, 1450941_AT, 1423255_AT, 1421248_AT, 1455789_X_AT	181	420	12504	2.30276	0.854757	0.107288	9.60102
SP_PIR_KEYWORDS	protein transport	14	5.03597	0.0164879	1451251_AT, 1423080_AT, 1436816_AT, 1455211_A_AT, 1451825_A_AT, 1417916_A_AT, 1423322_AT, 1424024_AT, 1423187_AT, 1420900_A_AT, 1425659_AT, 1449904_AT, 1450385_AT, 1449503_AT	258	461	17854	2.10157	0.992587	0.295538	19.8761
GOTERM_CC_FAT	GO:0031410~cytoplasmic vesicle	14	5.03597	0.0320389	1418520_AT, 1451251_AT, 1450419_AT, 1422169_A_AT, 1422967_A_AT, 1423405_AT, 1451825_A_AT, 1420479_A_AT, 1421192_A_AT, 1448337_AT, 1450941_AT, 1423255_AT, 1421248_AT, 1455789_X_AT	181	508	12504	1.90386	0.999689	0.266997	34.4591
GOTERM_CC_FAT	GO:0031982~vesicle	14	5.03597	0.0370963	1418520_AT, 1451251_AT, 1450419_AT, 1422169_A_AT, 1422967_A_AT, 1423405_AT, 1451825_A_AT, 1420479_A_AT, 1421192_A_AT, 1448337_AT, 1450941_AT, 1423255_AT, 1421248_AT, 1455789_X_AT	181	519	12504	1.86351	0.999915	0.293348	38.7656
SP_PIR_KEYWORDS	ubl conjugation	14	5.03597	0.0406208	1426896_AT, 1451080_AT, 1424821_AT, 1450194_A_AT, 1449858_AT, 1421867_AT, 1425941_A_AT, 1415888_AT, 1416881_AT, 1422910_S_AT, 1448183_A_AT, 1451737_AT, 1415811_AT, 1434419_S_AT	258	524	17854	1.8489	0.999995	0.441521	42.4622
GOTERM_BP_FAT	GO:0044257~cellular protein catabolic process	14	5.03597	0.0693879	1424983_A_AT, 1451080_AT, 1450275_X_AT, 1448724_AT, 1416681_AT, 1448456_AT, 1434879_AT, 1435101_AT, 1448438_AT, 1427914_A_AT, 1424693_AT, 1427188_AT, 1415811_AT, 1415740_AT, 1452047_AT	209	537	13588	1.69497	1	0.823715	69.4968
SP_PIR_KEYWORDS	oxidoreductase	14	5.03597	0.0709506	1451650_AT, 1416204_AT, 1424716_AT, 1417369_AT, 1454716_X_AT, 1415916_A_AT, AFFX-GAPDHMUR/M32599_3_AT, 1449324_AT, 1418888_A_AT, 1448987_AT, 1422905_S_AT, 1417193_AT, 1452094_AT, 1418560_AT	258	572	17854	1.69374	1	0.552499	62.503
GOTERM_BP_FAT	GO:0043066~negative regulation of apoptosis	13	4.67626	0.000316494	1426413_AT, 1427819_AT, 1437913_AT, 1426575_AT, 1422169_A_AT, 1448456_AT, 1437593_X_AT, 1421192_A_AT, 1425281_A_AT, 1418254_AT, 1422263_AT, 1451737_AT, 1417193_AT	209	239	13588	3.53635	0.362856	0.201787	0.521279
GOTERM_BP_FAT	GO:0043069~negative regulation of programmed cell death	13	4.67626	0.000381783	1426413_AT, 1427819_AT, 1437913_AT, 1426575_AT, 1422169_A_AT, 1448456_AT, 1437593_X_AT, 1421192_A_AT, 1425281_A_AT, 1418254_AT, 1422263_AT, 1451737_AT, 1417193_AT	209	244	13588	3.46388	0.41944	0.127105	0.628493
GOTERM_BP_FAT	GO:0060548~negative regulation of cell death	13	4.67626	0.000396826	1426413_AT, 1427819_AT, 1437913_AT, 1426575_AT, 1422169_A_AT, 1448456_AT, 1437593_X_AT, 1421192_A_AT, 1425281_A_AT, 1418254_AT, 1422263_AT, 1451737_AT, 1417193_AT	209	245	13588	3.44974	0.431749	0.106884	0.653181
GOTERM_BP_FAT	GO:0055085~transmembrane transport	13	4.67626	0.0509651	1416328_A_AT, 1436816_AT, 1455211_A_AT, 1437452_X_AT, 1436909_AT, 1417916_A_AT, 1421518_AT, 1420835_AT, 1425841_AT, 1425948_A_AT, 1415990_AT, 1431740_AT, 1426586_AT, 1417154_AT	209	460	13588	1.83736	1	0.781328	57.8392
GOTERM_BP_FAT	GO:0043632~modification-dependent macromolecule catabolic process	13	4.67626	0.0907552	1424983_A_AT, 1451080_AT, 1450275_X_AT, 1448724_AT, 1416681_AT, 1434879_AT, 1435101_AT, 1448438_AT, 1427914_A_AT, 1424693_AT, 1427188_AT, 1415811_AT, 1415740_AT, 1452047_AT	209	508	13588	1.66375	1	0.871617	79.2133
GOTERM_BP_FAT	GO:0019941~modification-dependent protein catabolic process	13	4.67626	0.0907552	1424983_A_AT, 1451080_AT, 1450275_X_AT, 1448724_AT, 1416681_AT, 1434879_AT, 1435101_AT, 1448438_AT, 1427914_A_AT, 1424693_AT, 1427188_AT, 1415811_AT, 1415740_AT, 1452047_AT	209	508	13588	1.66375	1	0.871617	79.2133
GOTERM_CC_FAT	GO:0005829~cytosol	13	4.67626	0.0986466	1416204_AT, 1456081_A_AT, 1427819_AT, 1417771_A_AT, 1416681_AT, 1417258_AT, 1421867_AT, 1419185_A_AT, 1423797_AT, 1424453_AT, 1451737_AT, 1417334_AT, 1423255_AT, 1455789_X_AT	181	549	12504	1.63584	1	0.511036	74.0113
GOTERM_CC_FAT	GO:0044432~endoplasmic reticulum part	12	4.31655	0.00051548	1424716_AT, 1427819_AT, 1422169_A_AT, 1422158_AT, 1424453_AT, 1421781_AT, 1435101_AT, 1448438_AT, 1449324_AT, 1424693_AT, 1422905_S_AT, 1426343_AT, 1452094_AT	181	231	12504	3.58872	0.120034	0.0115574	0.666752
GOTERM_BP_FAT	GO:0033554~cellular response to stress	12	4.31655	0.0470026	1451080_AT, 1427819_AT, 1425941_A_AT, 1435101_AT, 1422910_S_AT, 1452427_S_AT, 1448183_A_AT, 1448438_AT, 1426806_AT, 1449324_AT, 1416703_AT, 1415811_AT, 1417193_AT, 1452203_AT	209	404	13588	1.93112	1	0.767446	54.8367
SP_PIR_KEYWORDS	mitochondrion inner membrane	11	3.95683	0.00032832	1448331_AT, 1417285_A_AT, 1455211_A_AT, 1436909_AT, 1417916_A_AT, 1454716_X_AT, 1420835_AT, 1425948_A_AT, 1448284_A_AT, 1417286_AT, 1426586_AT, 1428076_S_AT, 1417154_AT	258	183	17854	4.15966	0.0923262	0.0239267	0.436725
GOTERM_BP_FAT	GO:0034613~cellular protein localization	11	3.95683	0.0169772	1435101_AT, 1418504_AT, 1423080_AT, 1448438_AT, 1455211_A_AT, 1425659_AT, 1452143_AT, 1451825_A_AT, 1417916_A_AT, 1450368_A_AT, 1450385_AT, 1449503_AT	209	299	13588	2.39183	1	0.653591	24.6266
GOTERM_BP_FAT	GO:0070727~cellular macromolecule localization	11	3.95683	0.0176646	1435101_AT, 1418504_AT, 1423080_AT, 1448438_AT, 1455211_A_AT, 1425659_AT, 1452143_AT, 1451825_A_AT, 1417916_A_AT, 1450368_A_AT, 1450385_AT, 1449503_AT	209	301	13588	2.37594	1	0.63766	25.4921
KEGG_PATHWAY	mmu05016:Huntington's disease	10	3.59712	0.00438219	1448331_AT, 1417285_A_AT, 1422169_A_AT, 1415990_AT, 1437452_X_AT, 1448284_A_AT, 1452596_AT, 1417286_AT, 1417193_AT, 1454716_X_AT, 1428076_S_AT	101	183	5738	3.10447	0.419918	0.419918	4.94497
GOTERM_BP_FAT	GO:0009628~response to abiotic stimulus	10	3.59712	0.0153135	1451080_AT, 1427819_AT, 1425964_X_AT, 1422943_A_AT, 1460212_AT, 1426806_AT, 1417193_AT, 1424453_AT, 1425281_A_AT, 1452203_AT, 1422263_AT, 1426341_AT	209	251	13588	2.59021	1	0.685441	22.4925
GOTERM_BP_FAT	GO:0006886~intracellular protein transport	10	3.59712	0.0264094	1435101_AT, 1418504_AT, 1423080_AT, 1448438_AT, 1455211_A_AT, 1425659_AT, 1452143_AT, 1451825_A_AT, 1417916_A_AT, 1450385_AT, 1449503_AT	209	276	13588	2.35559	1	0.643018	35.7188
GOTERM_BP_FAT	GO:0022900~electron transport chain	9	3.23741	0.000320966	1448331_AT, 1417285_A_AT, 1448284_A_AT, 1452782_A_AT, 1449324_AT, 1417286_AT, 1417193_AT, 1449108_AT, 1428076_S_AT, 1452941_AT	209	112	13588	5.22437	0.366901	0.141335	0.528625
GOTERM_CC_FAT	GO:0005789~endoplasmic reticulum membrane	9	3.23741	0.00159163	1435101_AT, 1427819_AT, 1424716_AT, 1448438_AT, 1449324_AT, 1422905_S_AT, 1422158_AT, 1426343_AT, 1424453_AT, 1421781_AT	181	152	12504	4.09043	0.326347	0.032384	2.04551
GOTERM_CC_FAT	GO:0042175~nuclear envelope-endoplasmic reticulum network	9	3.23741	0.00219527	1435101_AT, 1427819_AT, 1424716_AT, 1448438_AT, 1449324_AT, 1422905_S_AT, 1422158_AT, 1426343_AT, 1424453_AT, 1421781_AT	181	160	12504	3.88591	0.420173	0.0410584	2.81113
GOTERM_CC_FAT	GO:0031980~mitochondrial lumen	9	3.23741	0.00246919	1449059_A_AT, 1452111_AT, 1421874_A_AT, 1451405_AT, 1448987_AT, 1417193_AT, 1449108_AT, 1418560_AT, 1448274_AT	181	163	12504	3.81439	0.45834	0.0428489	3.15673
GOTERM_CC_FAT	GO:0005759~mitochondrial matrix	9	3.23741	0.00246919	1449059_A_AT, 1452111_AT, 1421874_A_AT, 1451405_AT, 1448987_AT, 1417193_AT, 1449108_AT, 1418560_AT, 1448274_AT	181	163	12504	3.81439	0.45834	0.0428489	3.15673
SP_PIR_KEYWORDS	ligase	9	3.23741	0.0591883	1456081_A_AT, 1423709_S_AT, 1450275_X_AT, 1451405_AT, 1416681_AT, 1433966_X_AT, 1415811_AT, 1434879_AT, 1423797_AT, 1451095_AT, 1415916_A_AT	258	290	17854	2.14763	1	0.527606	55.6571
UP_SEQ_FEATURE	short sequence motif:Nuclear localization signal	9	3.23741	0.096051	1426413_AT, 1448183_A_AT, 1451920_A_AT, 1421908_A_AT, 1420479_A_AT, 1436207_AT, 1450385_AT, 1415888_AT, 1449503_AT	259	289	16021	1.92635	1	0.993504	78.7661
UP_SEQ_FEATURE	domain:Leucine-zipper	8	2.8777	0.00171983	1433899_X_AT, 1450194_A_AT, 1421908_A_AT, 1437593_X_AT, 1420886_A_AT, 1419185_A_AT, 1425281_A_AT, 1454184_A_AT	259	107	16021	4.62483	0.746807	0.746807	2.60677
GOTERM_BP_FAT	GO:0006457~protein folding	8	2.8777	0.00338276	1434196_AT, 1418504_AT, 1416362_A_AT, 1416288_AT, 1460179_AT, 1449324_AT, 1425993_A_AT, 1417258_AT, 1455789_X_AT	209	127	13588	4.09539	0.991975	0.498081	5.44107
GOTERM_BP_FAT	GO:0006511~ubiquitin-dependent protein catabolic process	8	2.8777	0.00598572	1424983_A_AT, 1435101_AT, 1451080_AT, 1448438_AT, 1427914_A_AT, 1416681_AT, 1424693_AT, 1415740_AT, 1427188_AT	209	141	13588	3.68876	0.999806	0.481926	9.43717
SP_PIR_KEYWORDS	Chaperone	8	2.8777	0.00608228	1434196_AT, 1418504_AT, 1435160_AT, 1416288_AT, 1460179_AT, 1455211_A_AT, 1423714_AT, 1417258_AT, 1455789_X_AT	258	150	17854	3.69075	0.83466	0.164709	7.80984
GOTERM_BP_FAT	GO:0019637~organophosphate metabolic process	8	2.8777	0.0187261	1422243_AT, 1416204_AT, 1451737_AT, 1450015_X_AT, 1426575_AT, 1425834_A_AT, 1448456_AT, 1424453_AT	209	176	13588	2.9552	1	0.644894	26.8103
GOTERM_BP_FAT	GO:0048732~gland development	8	2.8777	0.0320703	1422285_AT, 1422243_AT, 1419576_AT, 1427819_AT, 1416362_A_AT, 1416681_AT, 1420886_A_AT, 1421867_AT	209	197	13588	2.64018	1	0.677647	41.6193
SP_PIR_KEYWORDS	electron transport	7	2.51799	0.00323936	1448331_AT, 1417285_A_AT, 1448284_A_AT, 1452782_A_AT, 1449324_AT, 1417286_AT, 1449108_AT, 1428076_S_AT	258	100	17854	4.84411	0.616019	0.127801	4.2325
GOTERM_BP_FAT	GO:0033365~protein localization in organelle	7	2.51799	0.0037268	1423080_AT, 1455211_A_AT, 1452143_AT, 1417916_A_AT, 1450368_A_AT, 1450385_AT, 1449503_AT	209	97	13588	4.69176	0.995092	0.446096	5.97858
GOTERM_BP_FAT	GO:0006820~anion transport	7	2.51799	0.0148942	1421263_AT, 1434537_AT, 1425841_AT, 1415990_AT, 1437452_X_AT, 1448456_AT, 1426341_AT	209	130	13588	3.50077	1	0.694914	21.9458
GOTERM_BP_FAT	GO:0006605~protein targeting	7	2.51799	0.0164987	1418504_AT, 1423080_AT, 1455211_A_AT, 1452143_AT, 1417916_A_AT, 1450385_AT, 1449503_AT	209	133	13588	3.42181	1	0.676353	24.0185
GOTERM_BP_FAT	GO:0016053~organic acid biosynthetic process	7	2.51799	0.0213521	1452016_AT, 1420722_AT, 1433966_X_AT, 1451095_AT, 1415673_AT, 1415916_A_AT, 1416531_AT, 1426341_AT	209	141	13588	3.22766	1	0.666352	29.9779
GOTERM_BP_FAT	GO:0046394~carboxylic acid biosynthetic process	7	2.51799	0.0213521	1452016_AT, 1420722_AT, 1433966_X_AT, 1451095_AT, 1415673_AT, 1415916_A_AT, 1416531_AT, 1426341_AT	209	141	13588	3.22766	1	0.666352	29.9779
GOTERM_CC_FAT	GO:0005635~nuclear envelope	7	2.51799	0.0232685	1452016_AT, 1427819_AT, 1424716_AT, 1436816_AT, 1452047_AT, 1450385_AT, 1449503_AT	181	153	12504	3.16065	0.997088	0.21595	26.322
KEGG_PATHWAY	mmu00190:Oxidative phosphorylation	7	2.51799	0.0253665	1448331_AT, 1417285_A_AT, 1416328_A_AT, 1448284_A_AT, 1423255_AT, 1417286_AT, 1454716_X_AT, 1428076_S_AT	101	130	5738	3.0591	0.958665	0.796689	25.6731
KEGG_PATHWAY	mmu05012:Parkinson's disease	7	2.51799	0.0279851	1448331_AT, 1417285_A_AT, 1415990_AT, 1437452_X_AT, 1448284_A_AT, 1417286_AT, 1454716_X_AT, 1428076_S_AT	101	133	5738	2.9901	0.97039	0.690629	27.9467
SP_PIR_KEYWORDS	nad	7	2.51799	0.0357697	1416204_AT, 1424716_AT, 1415990_AT, 1437452_X_AT, 1417369_AT, 1426830_A_AT, AFFX-GAPDHMUR/M32599_3_AT	258	169	17854	2.86634	0.999978	0.449521	38.4612
GOTERM_BP_FAT	GO:0006644~phospholipid metabolic process	7	2.51799	0.0394713	1422243_AT, 1451737_AT, 1450015_X_AT, 1426575_AT, 1425834_A_AT, 1448456_AT, 1424453_AT	209	163	13588	2.79203	1	0.736483	48.5683
GOTERM_BP_FAT	GO:0006631~fatty acid metabolic process	7	2.51799	0.0638501	1452016_AT, 1456081_A_AT, 1420722_AT, 1417369_AT, 1425834_A_AT, 1416703_AT, 1448987_AT, 1423797_AT	209	184	13588	2.47337	1	0.835826	66.3575
KEGG_PATHWAY	mmu05010:Alzheimer's disease	7	2.51799	0.0970816	1448331_AT, 1417285_A_AT, 1448284_A_AT, 1417286_AT, 1450368_A_AT, 1454716_X_AT, 1428076_S_AT, AFFX-GAPDHMUR/M32599_3_AT	101	182	5738	2.18507	0.999997	0.836188	69.2494
SP_PIR_KEYWORDS	stress response	6	2.15827	0.000453781	1425964_X_AT, 1418504_AT, 1422943_A_AT, 1435160_AT, 1416147_AT, 1425993_A_AT, 1455789_X_AT	258	45	17854	9.22687	0.125319	0.0264238	0.603145
GOTERM_MF_FAT	GO:0051082~unfolded protein binding	6	2.15827	0.00346178	1434196_AT, 1418504_AT, 1423080_AT, 1416288_AT, 1460179_AT, 1417258_AT, 1455789_X_AT	194	70	13288	5.87099	0.762866	0.213258	4.74645
GOTERM_CC_FAT	GO:0031968~organelle outer membrane	6	2.15827	0.00835225	1427819_AT, 1424716_AT, 1423080_AT, 1415990_AT, 1437452_X_AT, 1425834_A_AT	181	87	12504	4.76434	0.875077	0.109132	10.311
GOTERM_BP_FAT	GO:0017038~protein import	6	2.15827	0.00843048	1423080_AT, 1455211_A_AT, 1452143_AT, 1417916_A_AT, 1450385_AT, 1449503_AT	209	82	13588	4.75715	0.999994	0.552342	13.0454
GOTERM_CC_FAT	GO:0019867~outer membrane	6	2.15827	0.00959942	1427819_AT, 1424716_AT, 1423080_AT, 1415990_AT, 1437452_X_AT, 1425834_A_AT	181	90	12504	4.60552	0.908568	0.112732	11.7635
GOTERM_BP_FAT	GO:0051789~response to protein stimulus	6	2.15827	0.0107413	1435101_AT, 1427819_AT, 1428112_AT, 1448438_AT, 1449324_AT, 1417334_AT, 1421867_AT	209	87	13588	4.48375	1	0.617545	16.3315
GOTERM_BP_FAT	GO:0006913~nucleocytoplasmic transport	6	2.15827	0.0159267	1418504_AT, 1436816_AT, 1452143_AT, 1450385_AT, 1423045_AT, 1449503_AT	209	96	13588	4.0634	1	0.681174	23.2856
GOTERM_BP_FAT	GO:0007005~mitochondrion organization	6	2.15827	0.0165898	1427819_AT, 1423080_AT, 1455211_A_AT, 1448456_AT, 1417193_AT, 1417916_A_AT	209	97	13588	4.02151	1	0.66136	24.1345
GOTERM_BP_FAT	GO:0051169~nuclear transport	6	2.15827	0.0172709	1418504_AT, 1436816_AT, 1452143_AT, 1450385_AT, 1423045_AT, 1449503_AT	209	98	13588	3.98047	1	0.644309	24.9975
GOTERM_CC_FAT	GO:0031300~intrinsic to organelle membrane	6	2.15827	0.0228116	1435101_AT, 1426575_AT, 1448438_AT, 1424821_AT, 1449324_AT, 1422905_S_AT, 1421781_AT	181	112	12504	3.70087	0.996729	0.220277	25.8735
SP_PIR_KEYWORDS	growth factor	6	2.15827	0.0367272	1422243_AT, 1428112_AT, 1422169_A_AT, 1420997_A_AT, 1422144_AT, 1415888_AT	258	127	17854	3.26936	0.999984	0.42416	39.2707
GOTERM_MF_FAT	GO:0008509~anion transmembrane transporter activity	6	2.15827	0.0410685	1421263_AT, 1434537_AT, 1425841_AT, 1415990_AT, 1437452_X_AT, 1426341_AT	194	130	13288	3.1613	1	0.824538	44.4593
GOTERM_MF_FAT	GO:0008083~growth factor activity	6	2.15827	0.0547526	1422243_AT, 1428112_AT, 1422169_A_AT, 1420997_A_AT, 1422144_AT, 1415888_AT	194	141	13288	2.91467	1	0.857347	54.5975
SP_PIR_KEYWORDS	prenylation	6	2.15827	0.0587415	1434196_AT, 1420900_A_AT, 1416288_AT, 1460179_AT, 1420479_A_AT, 1448332_AT, 1419024_AT	258	145	17854	2.86351	1	0.539968	55.3756
INTERPRO	IPR011990:Tetratricopeptide-like helical	6	2.15827	0.0619306	1451251_AT, 1451192_A_AT, 1416362_A_AT, 1448537_AT, 1452094_AT, 1452688_AT	252	150	17763	2.81952	1	0.939381	60.8429
GOTERM_BP_FAT	GO:0006006~glucose metabolic process	6	2.15827	0.0640159	1416204_AT, 1421239_AT, 1420997_A_AT, 1416703_AT, 1418560_AT, AFFX-GAPDHMUR/M32599_3_AT	209	140	13588	2.78633	1	0.830939	66.4558
GOTERM_BP_FAT	GO:0009314~response to radiation	6	2.15827	0.0687858	1451080_AT, 1427819_AT, 1460212_AT, 1426806_AT, 1417193_AT, 1452203_AT, 1426341_AT	209	143	13588	2.72787	1	0.831429	69.1694
KEGG_PATHWAY	mmu04722:Neurotrophin signaling pathway	6	2.15827	0.0757684	1450183_A_AT, 1427819_AT, 1451737_AT, 1422169_A_AT, 1416703_AT, 1454184_A_AT	101	130	5738	2.62209	0.999943	0.858302	59.7416
GOTERM_BP_FAT	GO:0006839~mitochondrial transport	5	1.79856	0.00378808	1427819_AT, 1423080_AT, 1455211_A_AT, 1417916_A_AT, 1417154_AT	209	42	13588	7.7398	0.995504	0.417512	6.07402
UP_SEQ_FEATURE	lipid moiety-binding region:S-farnesyl cysteine	5	1.79856	0.00630896	1434196_AT, 1416288_AT, 1460179_AT, 1420479_A_AT, 1448332_AT, 1419024_AT	259	46	16021	6.7236	0.993594	0.814277	9.25508
SP_PIR_KEYWORDS	respiratory chain	5	1.79856	0.0121834	1448331_AT, 1417285_A_AT, 1448284_A_AT, 1417286_AT, 1454716_X_AT, 1428076_S_AT	258	62	17854	5.58077	0.973115	0.242829	15.0737
SP_PIR_KEYWORDS	mitochondrion outer membrane	5	1.79856	0.0174724	1427819_AT, 1423080_AT, 1415990_AT, 1437452_X_AT, 1425834_A_AT	258	69	17854	5.01461	0.994483	0.277469	20.9385
GOTERM_CC_FAT	GO:0046930~pore complex	5	1.79856	0.0209393	1436816_AT, 1415990_AT, 1437452_X_AT, 1450385_AT, 1449503_AT	181	73	12504	4.7317	0.994742	0.21223	24.0096
GOTERM_CC_FAT	GO:0005741~mitochondrial outer membrane	5	1.79856	0.0281808	1427819_AT, 1423080_AT, 1415990_AT, 1437452_X_AT, 1425834_A_AT	181	80	12504	4.31768	0.999166	0.246908	30.9876
UP_SEQ_FEATURE	nucleotide phosphate-binding region:NAD	5	1.79856	0.0301127	1416204_AT, 1415990_AT, 1437452_X_AT, 1417369_AT, AFFX-GAPDHMUR/M32599_3_AT	259	73	16021	4.23679	1	0.969365	37.4485
GOTERM_CC_FAT	GO:0031301~integral to organelle membrane	5	1.79856	0.0394376	1435101_AT, 1426575_AT, 1448438_AT, 1424821_AT, 1449324_AT, 1421781_AT	181	89	12504	3.88106	0.999954	0.291135	40.6696
SMART	SM00028:TPR	5	1.79856	0.0499474	1451251_AT, 1451192_A_AT, 1416362_A_AT, 1448537_AT, 1452094_AT	114	112	9131	3.57574	0.997094	0.946096	44.1617
SP_PIR_KEYWORDS	Flavoprotein	5	1.79856	0.0615817	1451650_AT, 1424716_AT, 1449324_AT, 1422905_S_AT, 1448987_AT	258	103	17854	3.3593	1	0.527634	57.1374
KEGG_PATHWAY	mmu04210:Apoptosis	5	1.79856	0.0645768	1427819_AT, 1451737_AT, 1450368_A_AT, 1426542_AT, 1454184_A_AT	101	87	5738	3.26505	0.999746	0.873744	53.7387
SP_PIR_KEYWORDS	FAD	5	1.79856	0.0726157	1451650_AT, 1424716_AT, 1449324_AT, 1422905_S_AT, 1448987_AT	258	109	17854	3.17438	1	0.548084	63.3889
INTERPRO	IPR019734:Tetratricopeptide repeat	5	1.79856	0.0744523	1451251_AT, 1451192_A_AT, 1416362_A_AT, 1448537_AT, 1452094_AT	252	112	17763	3.14679	1	0.947137	67.8471
INTERPRO	IPR013026:Tetratricopeptide region	5	1.79856	0.078315	1451251_AT, 1451192_A_AT, 1416362_A_AT, 1448537_AT, 1452094_AT	252	114	17763	3.09158	1	0.945267	69.7599
UP_SEQ_FEATURE	domain:EGF-like 1	5	1.79856	0.0920042	1452754_AT, 1416623_AT, 1422571_AT, 1419387_S_AT, 1418061_AT	259	106	16021	2.91779	1	0.995919	77.2597
KEGG_PATHWAY	mmu04620:Toll-like receptor signaling pathway	5	1.79856	0.0935872	1451737_AT, 1449640_AT, 1449858_AT, 1416703_AT, 1454184_A_AT	101	99	5738	2.86929	0.999995	0.868759	67.8468
GOTERM_MF_FAT	GO:0046982~protein heterodimerization activity	5	1.79856	0.0996492	1426413_AT, 1427819_AT, 1448183_A_AT, 1427276_AT, 1419185_A_AT	194	121	13288	2.83037	1	0.945207	77.053
INTERPRO	IPR013126:Heat shock protein 70	4	1.43885	0.000422988	1418504_AT, 1416147_AT, 1425993_A_AT, 1455789_X_AT	252	11	17763	25.632	0.21428	0.21428	0.618545
INTERPRO	IPR001023:Heat shock protein Hsp70	4	1.43885	0.000422988	1418504_AT, 1416147_AT, 1425993_A_AT, 1455789_X_AT	252	11	17763	25.632	0.21428	0.21428	0.618545
INTERPRO	IPR018181:Heat shock protein 70, conserved site	4	1.43885	0.000717989	1418504_AT, 1416147_AT, 1425993_A_AT, 1455789_X_AT	252	13	17763	21.6886	0.335952	0.185109	1.04782
GOTERM_BP_FAT	GO:0030518~steroid hormone receptor signaling pathway	4	1.43885	0.00383662	1416362_A_AT, 1416681_AT, 1416288_AT, 1460179_AT, 1421867_AT	209	21	13588	12.3837	0.995805	0.392026	6.14955
GOTERM_BP_FAT	GO:0007006~mitochondrial membrane organization	4	1.43885	0.00709112	1427819_AT, 1455211_A_AT, 1448456_AT, 1417916_A_AT	209	26	13588	10.0022	0.99996	0.515112	11.0857
GOTERM_BP_FAT	GO:0030522~intracellular receptor-mediated signaling pathway	4	1.43885	0.0126509	1416362_A_AT, 1416681_AT, 1416288_AT, 1460179_AT, 1421867_AT	209	32	13588	8.12679	1	0.655773	18.9585
GOTERM_BP_FAT	GO:0030335~positive regulation of cell migration	4	1.43885	0.0187461	1427819_AT, 1451737_AT, 1448183_A_AT, 1419024_AT	209	37	13588	7.02858	1	0.631409	26.8349
GOTERM_BP_FAT	GO:0015711~organic anion transport	4	1.43885	0.0215653	1434537_AT, 1425841_AT, 1448456_AT, 1426341_AT	209	39	13588	6.66814	1	0.644714	30.2294
GOTERM_BP_FAT	GO:0051272~positive regulation of cell motion	4	1.43885	0.0246035	1427819_AT, 1451737_AT, 1448183_A_AT, 1419024_AT	209	41	13588	6.34286	1	0.637065	33.7216
GOTERM_BP_FAT	GO:0040017~positive regulation of locomotion	4	1.43885	0.0295708	1427819_AT, 1451737_AT, 1448183_A_AT, 1419024_AT	209	44	13588	5.9104	1	0.665795	39.0797
GOTERM_BP_FAT	GO:0008652~cellular amino acid biosynthetic process	4	1.43885	0.0295708	1433966_X_AT, 1451095_AT, 1415673_AT, 1415916_A_AT, 1426341_AT	209	44	13588	5.9104	1	0.665795	39.0797
INTERPRO	IPR001993:Mitochondrial substrate carrier	4	1.43885	0.0318906	1425948_A_AT, 1436909_AT, 1426586_AT, 1420835_AT, 1417154_AT	252	49	17763	5.75413	1	0.953993	37.831
UP_SEQ_FEATURE	repeat:Solcar 3	4	1.43885	0.0336767	1425948_A_AT, 1436909_AT, 1426586_AT, 1420835_AT, 1417154_AT	259	44	16021	5.62338	1	0.952043	40.8841
INTERPRO	IPR018108:Mitochondrial substrate/solute carrier	4	1.43885	0.037103	1425948_A_AT, 1436909_AT, 1426586_AT, 1420835_AT, 1417154_AT	252	52	17763	5.42216	1	0.953982	42.5634
GOTERM_CC_FAT	GO:0031227~intrinsic to endoplasmic reticulum membrane	4	1.43885	0.0387654	1435101_AT, 1448438_AT, 1449324_AT, 1422905_S_AT, 1421781_AT	181	52	12504	5.31407	0.999945	0.295441	40.1286
UP_SEQ_FEATURE	repeat:Solcar 2	4	1.43885	0.0398208	1425948_A_AT, 1436909_AT, 1426586_AT, 1420835_AT, 1417154_AT	259	47	16021	5.26444	1	0.960942	46.3961
UP_SEQ_FEATURE	repeat:Solcar 1	4	1.43885	0.0398208	1425948_A_AT, 1436909_AT, 1426586_AT, 1420835_AT, 1417154_AT	259	47	16021	5.26444	1	0.960942	46.3961
GOTERM_BP_FAT	GO:0045637~regulation of myeloid cell differentiation	4	1.43885	0.0430503	1451737_AT, 1448183_A_AT, 1424821_AT, 1416703_AT	209	51	13588	5.09917	1	0.759286	51.6426
GOTERM_BP_FAT	GO:0006986~response to unfolded protein	4	1.43885	0.0496177	1435101_AT, 1428112_AT, 1448438_AT, 1449324_AT, 1417334_AT	209	54	13588	4.81588	1	0.779038	56.8398
GOTERM_BP_FAT	GO:0044275~cellular carbohydrate catabolic process	4	1.43885	0.0641135	1416204_AT, 1420997_A_AT, 1418560_AT, AFFX-GAPDHMUR/M32599_3_AT	209	60	13588	4.33429	1	0.825762	66.5135
GOTERM_BP_FAT	GO:0034504~protein localization in nucleus	4	1.43885	0.0666999	1452143_AT, 1450368_A_AT, 1450385_AT, 1449503_AT	209	61	13588	4.26324	1	0.832573	68.0091
GOTERM_CC_FAT	GO:0070469~respiratory chain	4	1.43885	0.0670512	1448331_AT, 1417285_A_AT, 1448284_A_AT, 1417286_AT, 1428076_S_AT	181	65	12504	4.25125	1	0.406423	59.3633
GOTERM_BP_FAT	GO:0001505~regulation of neurotransmitter levels	4	1.43885	0.0693334	1423405_AT, 1448456_AT, 1421248_AT, 1423322_AT	209	62	13588	4.19447	1	0.828667	69.4674
GOTERM_BP_FAT	GO:0046164~alcohol catabolic process	4	1.43885	0.0775106	1416204_AT, 1420997_A_AT, 1418560_AT, AFFX-GAPDHMUR/M32599_3_AT	209	65	13588	4.00088	1	0.838558	73.6074
GOTERM_MF_FAT	GO:0005253~anion channel activity	4	1.43885	0.0788663	1421263_AT, 1425841_AT, 1415990_AT, 1437452_X_AT	194	69	13288	3.97072	1	0.927378	68.3987
GOTERM_BP_FAT	GO:0030521~androgen receptor signaling pathway	3	1.07914	0.0046555	1416362_A_AT, 1416681_AT, 1416288_AT, 1460179_AT	209	7	13588	27.8633	0.998699	0.425205	7.41525
GOTERM_CC_FAT	GO:0043209~myelin sheath	3	1.07914	0.00545055	1427819_AT, 1423221_AT, 1425263_A_AT	181	8	12504	25.9061	0.742164	0.0863998	6.84559
UP_SEQ_FEATURE	short sequence motif:BH1	3	1.07914	0.010675	1427819_AT, 1437913_AT, 1416881_AT	259	10	16021	18.5571	0.999809	0.882477	15.1843
UP_SEQ_FEATURE	short sequence motif:BH2	3	1.07914	0.0129097	1427819_AT, 1437913_AT, 1416881_AT	259	11	16021	16.8701	0.999969	0.874294	18.0769
SP_PIR_KEYWORDS	molecular chaperone	3	1.07914	0.0167581	1425993_A_AT, 1417258_AT, 1455789_X_AT	258	14	17854	14.8289	0.993164	0.282777	20.1689
INTERPRO	IPR002475:BCL2-like apoptosis inhibitor	3	1.07914	0.0184989	1427819_AT, 1437913_AT, 1416881_AT	252	15	17763	14.0976	0.999976	0.971209	23.9544
INTERPRO	IPR017447:CS	3	1.07914	0.0209469	1452427_S_AT, 1452047_AT, 1418566_S_AT	252	16	17763	13.2165	0.999994	0.951035	26.6891
GOTERM_BP_FAT	GO:0001782~B cell homeostasis	3	1.07914	0.0214788	1427819_AT, 1437913_AT, 1454184_A_AT	209	15	13588	13.0029	1	0.655676	30.1274
INTERPRO	IPR007052:CS domain	3	1.07914	0.0235216	1452427_S_AT, 1452047_AT, 1418566_S_AT	252	17	17763	12.4391	0.999999	0.933695	29.4662
UP_SEQ_FEATURE	domain:CS	3	1.07914	0.0267187	1452427_S_AT, 1452047_AT, 1418566_S_AT	259	16	16021	11.5982	1	0.972729	34.0039
SMART	SM00337:BCL	3	1.07914	0.0324271	1427819_AT, 1437913_AT, 1416881_AT	114	23	9131	10.4474	0.976669	0.976669	31.2637
GOTERM_BP_FAT	GO:0042596~fear response	3	1.07914	0.0336113	1427819_AT, 1422169_A_AT, 1437452_X_AT	209	19	13588	10.2654	1	0.686255	43.1351
SP_PIR_KEYWORDS	amino-acid biosynthesis	3	1.07914	0.0362101	1433966_X_AT, 1451095_AT, 1415673_AT, 1415916_A_AT	258	21	17854	9.88594	0.999981	0.435966	38.8347
INTERPRO	IPR000712:Apoptosis regulator Bcl-2, BH	3	1.07914	0.0414073	1427819_AT, 1437913_AT, 1416881_AT	252	23	17763	9.1941	1	0.95086	46.2158
GOTERM_BP_FAT	GO:0006626~protein targeting to mitochondrion	3	1.07914	0.044072	1423080_AT, 1455211_A_AT, 1417916_A_AT	209	22	13588	8.86559	1	0.759804	52.488
GOTERM_BP_FAT	GO:0009066~aspartate family amino acid metabolic process	3	1.07914	0.044072	1451650_AT, 1433966_X_AT, 1451095_AT, 1415916_A_AT	209	22	13588	8.86559	1	0.759804	52.488
GOTERM_BP_FAT	GO:0070585~protein localization in mitochondrion	3	1.07914	0.044072	1423080_AT, 1455211_A_AT, 1417916_A_AT	209	22	13588	8.86559	1	0.759804	52.488
BIOCARTA	m_eif4Pathway:Regulation of eIF4e and p70 S6 Kinase	3	1.07914	0.0479347	1450909_AT, 1451737_AT, 1416703_AT	22	20	1171	7.98409	0.993332	0.993332	42.1462
INTERPRO	IPR002113:Adenine nucleotide translocator 1	3	1.07914	0.0482087	1425948_A_AT, 1436909_AT, 1426586_AT, 1420835_AT	252	25	17763	8.45857	1	0.95625	51.549
UP_SEQ_FEATURE	domain:GST N-terminal	3	1.07914	0.0483001	1418186_AT, 1423437_AT, 1416531_AT	259	22	16021	8.43506	1	0.97244	53.2175
GOTERM_MF_FAT	GO:0004364~glutathione transferase activity	3	1.07914	0.0543048	1418186_AT, 1423437_AT, 1416531_AT	194	26	13288	7.90325	1	0.878337	54.2949
INTERPRO	IPR004045:Glutathione S-transferase, N-terminal	3	1.07914	0.0553834	1418186_AT, 1423437_AT, 1416531_AT	252	27	17763	7.83201	1	0.947786	56.638
INTERPRO	IPR004046:Glutathione S-transferase, C-terminal	3	1.07914	0.0591024	1418186_AT, 1423437_AT, 1416531_AT	252	28	17763	7.5523	1	0.944632	59.0754
BIOCARTA	m_nthiPathway:NFkB activation by Nontypeable Hemophilus influenzae	3	1.07914	0.0618068	1416703_AT, 1421867_AT, 1454184_A_AT	22	23	1171	6.94269	0.998508	0.961372	50.8735
GOTERM_BP_FAT	GO:0051168~nuclear export	3	1.07914	0.0637392	1418504_AT, 1436816_AT, 1423045_AT	209	27	13588	7.22382	1	0.841015	66.2916
GOTERM_BP_FAT	GO:0022904~respiratory electron transport chain	3	1.07914	0.0679701	1417285_A_AT, 1417286_AT, 1417193_AT, 1452941_AT	209	28	13588	6.96582	1	0.833028	68.7204
GOTERM_BP_FAT	GO:0043161~proteasomal ubiquitin-dependent protein catabolic process	3	1.07914	0.0766983	1435101_AT, 1448438_AT, 1424693_AT, 1415740_AT	209	30	13588	6.50144	1	0.844771	73.2211
GOTERM_BP_FAT	GO:0010498~proteasomal protein catabolic process	3	1.07914	0.0766983	1435101_AT, 1448438_AT, 1424693_AT, 1415740_AT	209	30	13588	6.50144	1	0.844771	73.2211
GOTERM_BP_FAT	GO:0002260~lymphocyte homeostasis	3	1.07914	0.0766983	1427819_AT, 1437913_AT, 1454184_A_AT	209	30	13588	6.50144	1	0.844771	73.2211
GOTERM_CC_FAT	GO:0030176~integral to endoplasmic reticulum membrane	3	1.07914	0.0813854	1435101_AT, 1448438_AT, 1449324_AT, 1421781_AT	181	33	12504	6.28026	1	0.461618	66.7591
GOTERM_MF_FAT	GO:0016667~oxidoreductase activity, acting on sulfur group of donors	3	1.07914	0.0826523	1452782_A_AT, 1418888_A_AT, 1449324_AT	194	33	13288	6.2268	1	0.922482	70.1721
INTERPRO	IPR017933:Glutathione S-transferase/chloride channel, C-terminal	3	1.07914	0.0830667	1418186_AT, 1423437_AT, 1416531_AT	252	34	17763	6.21954	1	0.935826	71.9675
UP_SEQ_FEATURE	domain:GST C-terminal	3	1.07914	0.0985188	1418186_AT, 1423437_AT, 1416531_AT	259	33	16021	5.62338	1	0.992316	79.6384
GOTERM_BP_FAT	GO:0055072~iron ion homeostasis	3	1.07914	0.099906	1448183_A_AT, 1422967_A_AT, 1417193_AT	209	35	13588	5.57266	1	0.893231	82.4105
GOTERM_BP_FAT	GO:0001306~age-dependent response to oxidative stress	2	0.719424	0.030382	1448456_AT, 1417193_AT	209	2	13588	65.0144	1	0.666586	39.9151
GOTERM_BP_FAT	GO:0007571~age-dependent general metabolic decline	2	0.719424	0.030382	1448456_AT, 1417193_AT	209	2	13588	65.0144	1	0.666586	39.9151
GOTERM_BP_FAT	GO:0018065~protein-cofactor linkage	2	0.719424	0.030382	1451552_AT, 1452941_AT	209	2	13588	65.0144	1	0.666586	39.9151
PIR_SUPERFAMILY	PIRSF006397:heat shock protein, Hsp110 type	2	0.719424	0.0314614	1416147_AT, 1425993_A_AT	130	2	8136	62.5846	0.993173	0.993173	31.9092
PIR_SUPERFAMILY	PIRSF009379:mouse TSC-22 protein	2	0.719424	0.0314614	1433899_X_AT, 1425281_A_AT	130	2	8136	62.5846	0.993173	0.993173	31.9092
UP_SEQ_FEATURE	site:Involved in hexokinase binding	2	0.719424	0.0319494	1415990_AT, 1437452_X_AT	259	2	16021	61.8571	1	0.960796	39.2416
GOTERM_CC_FAT	GO:0033269~internode region of axon	2	0.719424	0.0425708	1423221_AT, 1425263_A_AT	181	3	12504	46.0552	0.999979	0.302065	43.1321
PIR_SUPERFAMILY	PIRSF002839:porin	2	0.719424	0.0468218	1415990_AT, 1437452_X_AT	130	3	8136	41.7231	0.999436	0.976255	43.8154
INTERPRO	IPR001305:Heat shock protein DnaJ, cysteine-rich region	2	0.719424	0.0553398	1434196_AT, 1416288_AT, 1460179_AT	252	4	17763	35.244	1	0.961032	56.6086
INTERPRO	IPR019735:Synapsin, conserved site	2	0.719424	0.0553398	1423405_AT, 1421248_AT	252	4	17763	35.244	1	0.961032	56.6086
INTERPRO	IPR000580:TSC-22 / Dip / Bun	2	0.719424	0.0553398	1433899_X_AT, 1425281_A_AT	252	4	17763	35.244	1	0.961032	56.6086
INTERPRO	IPR001359:Synapsin	2	0.719424	0.0553398	1423405_AT, 1421248_AT	252	4	17763	35.244	1	0.961032	56.6086
SP_PIR_KEYWORDS	heat shock	2	0.719424	0.0563514	1425964_X_AT, 1422943_A_AT, 1425993_A_AT	258	4	17854	34.6008	1	0.54056	53.8415
SP_PIR_KEYWORDS	stress-induced protein	2	0.719424	0.0563514	1425964_X_AT, 1422943_A_AT, 1425993_A_AT	258	4	17854	34.6008	1	0.54056	53.8415
GOTERM_BP_FAT	GO:0051938~L-glutamate import	2	0.719424	0.0598453	1448456_AT, 1426341_AT	209	4	13588	32.5072	1	0.827529	63.9008
UP_SEQ_FEATURE	zinc finger region:CR-type	2	0.719424	0.0628818	1434196_AT, 1416288_AT, 1460179_AT	259	4	16021	30.9286	1	0.986686	63.0865
UP_SEQ_FEATURE	repeat:CXXCXGXG motif	2	0.719424	0.0628818	1434196_AT, 1416288_AT, 1460179_AT	259	4	16021	30.9286	1	0.986686	63.0865
INTERPRO	IPR003367:Thrombospondin, type 3-like repeat	2	0.719424	0.0686913	1416623_AT, 1422571_AT	252	5	17763	28.1952	1	0.944834	64.7839
INTERPRO	IPR001925:Porin, eukaryotic type	2	0.719424	0.0686913	1415990_AT, 1437452_X_AT	252	5	17763	28.1952	1	0.944834	64.7839
INTERPRO	IPR008859:Thrombospondin, C-terminal	2	0.719424	0.0686913	1416623_AT, 1422571_AT	252	5	17763	28.1952	1	0.944834	64.7839
INTERPRO	IPR017897:Thrombospondin, type 3 repeat	2	0.719424	0.0686913	1416623_AT, 1422571_AT	252	5	17763	28.1952	1	0.944834	64.7839
GOTERM_BP_FAT	GO:0046668~regulation of retinal cell programmed cell death	2	0.719424	0.0742411	1427819_AT, 1422169_A_AT	209	5	13588	26.0057	1	0.839718	72.0197
GOTERM_BP_FAT	GO:0043090~amino acid import	2	0.719424	0.0742411	1448456_AT, 1426341_AT	209	5	13588	26.0057	1	0.839718	72.0197
GOTERM_BP_FAT	GO:0043092~L-amino acid import	2	0.719424	0.0742411	1448456_AT, 1426341_AT	209	5	13588	26.0057	1	0.839718	72.0197
PIR_SUPERFAMILY	PIRSF005673:pendulin	2	0.719424	0.0768212	1450385_AT, 1449503_AT	130	5	8136	25.0338	0.999996	0.984337	61.7489
UP_SEQ_FEATURE	domain:TSP C-terminal	2	0.719424	0.0779768	1416623_AT, 1422571_AT	259	5	16021	24.7429	1	0.99315	71.2284
UP_SEQ_FEATURE	repeat:TSP type-3 6	2	0.719424	0.0779768	1416623_AT, 1422571_AT	259	5	16021	24.7429	1	0.99315	71.2284
UP_SEQ_FEATURE	binding site:NAD; via carbonyl oxygen	2	0.719424	0.0779768	1417369_AT, AFFX-GAPDHMUR/M32599_3_AT	259	5	16021	24.7429	1	0.99315	71.2284
UP_SEQ_FEATURE	repeat:ARM 1; truncated	2	0.719424	0.0779768	1450385_AT, 1449503_AT	259	5	16021	24.7429	1	0.99315	71.2284
UP_SEQ_FEATURE	repeat:TSP type-3 5	2	0.719424	0.0779768	1416623_AT, 1422571_AT	259	5	16021	24.7429	1	0.99315	71.2284
UP_SEQ_FEATURE	region of interest:NLS binding site (major)	2	0.719424	0.0779768	1450385_AT, 1449503_AT	259	5	16021	24.7429	1	0.99315	71.2284
UP_SEQ_FEATURE	repeat:TSP type-3 7	2	0.719424	0.0779768	1416623_AT, 1422571_AT	259	5	16021	24.7429	1	0.99315	71.2284
UP_SEQ_FEATURE	repeat:TSP type-3 2	2	0.719424	0.0779768	1416623_AT, 1422571_AT	259	5	16021	24.7429	1	0.99315	71.2284
UP_SEQ_FEATURE	repeat:TSP type-3 4	2	0.719424	0.0779768	1416623_AT, 1422571_AT	259	5	16021	24.7429	1	0.99315	71.2284
UP_SEQ_FEATURE	region of interest:NLS binding site (minor)	2	0.719424	0.0779768	1450385_AT, 1449503_AT	259	5	16021	24.7429	1	0.99315	71.2284
UP_SEQ_FEATURE	repeat:TSP type-3 8	2	0.719424	0.0779768	1416623_AT, 1422571_AT	259	5	16021	24.7429	1	0.99315	71.2284
UP_SEQ_FEATURE	repeat:TSP type-3 1	2	0.719424	0.0779768	1416623_AT, 1422571_AT	259	5	16021	24.7429	1	0.99315	71.2284
UP_SEQ_FEATURE	repeat:TSP type-3 3	2	0.719424	0.0779768	1416623_AT, 1422571_AT	259	5	16021	24.7429	1	0.99315	71.2284
UP_SEQ_FEATURE	repeat:ARM 10; atypical	2	0.719424	0.0779768	1450385_AT, 1449503_AT	259	5	16021	24.7429	1	0.99315	71.2284
INTERPRO	IPR005937:26S proteasome subunit P45	2	0.719424	0.0818549	1417771_A_AT, 1415740_AT	252	6	17763	23.496	1	0.942926	71.4192
GOTERM_BP_FAT	GO:0008595~determination of anterior/posterior axis, embryo	2	0.719424	0.0884175	1452196_A_AT, 1436207_AT	209	6	13588	21.6715	1	0.86841	78.3131
GOTERM_BP_FAT	GO:0006891~intra-Golgi vesicle-mediated transport	2	0.719424	0.0884175	1423187_AT, 1451825_A_AT	209	6	13588	21.6715	1	0.86841	78.3131
GOTERM_BP_FAT	GO:0014823~response to activity	2	0.719424	0.0884175	1448183_A_AT, 1417193_AT	209	6	13588	21.6715	1	0.86841	78.3131
GOTERM_BP_FAT	GO:0007351~tripartite regional subdivision	2	0.719424	0.0884175	1452196_A_AT, 1436207_AT	209	6	13588	21.6715	1	0.86841	78.3131
UP_SEQ_FEATURE	domain:IBB	2	0.719424	0.0928296	1450385_AT, 1449503_AT	259	6	16021	20.619	1	0.994389	77.5748
INTERPRO	IPR004217:Mitochondrial inner membrane translocase complex, Tim8/9/10/13-zinc finger-like	2	0.719424	0.0948331	1455211_A_AT, 1417916_A_AT	252	7	17763	20.1395	1	0.949666	76.8046
INTERPRO	IPR004217:Zinc finger, Tim10/DDP-type	2	0.719424	0.0948331	1455211_A_AT, 1417916_A_AT	252	7	17763	20.1395	1	0.949666	76.8046
INTERPRO	IPR002652:Importin-alpha-like, importin-beta-binding region	2	0.719424	0.0948331	1450385_AT, 1449503_AT	252	7	17763	20.1395	1	0.949666	76.8046
GOTERM_CC_FAT	GO:0042719~mitochondrial intermembrane space protein transporter complex	2	0.719424	0.0965411	1455211_A_AT, 1417916_A_AT	181	7	12504	19.738	1	0.512943	73.2125

## Sheet: phase_5_chart
Category	Term	Count	%	PValue	Genes	List Total	Pop Hits	Pop Total	Fold Enrichment	Bonferroni	Benjamini	FDR
SP_PIR_KEYWORDS	phosphoprotein	98	45.1613	3.06862e-05	1448665_AT, 1416256_A_AT, 1449578_AT, 1438736_AT, 1421224_A_AT, 1451666_AT, AFFX-PYRUCARBMUR/L09192_5_AT, 1425106_A_AT, 1422017_S_AT, 1429534_A_AT, 1436561_AT, 1422746_S_AT, 1436714_AT, 1418879_AT, 1417463_A_AT, 1421679_A_AT, 1428335_A_AT, 1439459_X_AT, 1428051_A_AT, 1449551_AT, 1425781_A_AT, 1419737_A_AT, 1433598_AT, 1421455_AT, 1448363_AT, 1450632_AT, 1416036_AT, 1448024_AT, 1424808_AT, 1421917…	197	6311	17854	1.40733	0.00812942	0.004073	0.0402456
SP_PIR_KEYWORDS	membrane	73	33.6406	0.0444839	1424214_AT, 1448665_AT, 1422892_S_AT, 1428010_AT, 1425329_A_AT, 1419372_AT, 1429681_A_AT, 1425337_AT, 1418701_AT, 1416235_AT, 1424579_AT, 1433804_AT, 1429534_A_AT, 1441992_AT, 1460682_S_AT, 1422690_AT, 1416222_AT, 1417463_A_AT, 1435276_A_AT, 1418124_AT, 1428335_A_AT, 1430474_A_AT, 1419609_AT, 1428051_A_AT, 1416130_AT, 1449551_AT, 1428619_AT, 1437982_X_AT, 1419748_AT, 1451843_A_AT, 1435758_AT, 144…	197	5507	17854	1.20137	0.999994	0.509338	44.9486
SP_PIR_KEYWORDS	acetylation	62	28.5714	2.63041e-11	1432436_A_AT, 1417341_A_AT, 1428010_AT, 1423718_AT, 1416256_A_AT, 1425329_A_AT, 1419372_AT, 1429681_A_AT, 1449578_AT, 1416893_AT, 1430307_A_AT, 1416235_AT, 1451666_AT, AFFX-PYRUCARBMUR/L09192_5_AT, 1429534_A_AT, 1436561_AT, 1441992_AT, 1418752_AT, 1427739_A_AT, 1421679_A_AT, 1422027_A_AT, 1439459_X_AT, 1418563_AT, 1430474_A_AT, 1426351_AT, 1449551_AT, 1425781_A_AT, 1419737_A_AT, 1422959_S_AT, 142…	197	2325	17854	2.41679	6.99691e-09	6.99691e-09	3.4505e-08
SP_PIR_KEYWORDS	alternative splicing	62	28.5714	0.032622	1432211_A_AT, 1452085_AT, 1448665_AT, 1451074_AT, 1425337_AT, 1421224_A_AT, 1425106_A_AT, 1429534_A_AT, 1422017_S_AT, 1460682_S_AT, 1427739_A_AT, 1422746_S_AT, 1436714_AT, 1416804_AT, 1422027_A_AT, 1428335_A_AT, 1422901_AT, 1418563_AT, 1426508_AT, 1426351_AT, 1428051_A_AT, 1449551_AT, 1425781_A_AT, 1450929_AT, 1437982_X_AT, 1433598_AT, 1451556_A_AT, 1451843_A_AT, 1425853_S_AT, 1417470_AT, 1417898…	197	4481	17854	1.25397	0.999853	0.492686	35.2774
SP_PIR_KEYWORDS	cytoplasm	54	24.8848	0.000251657	1419766_AT, 1448665_AT, 1425329_A_AT, 1418701_AT, 1430307_A_AT, 1451666_AT, 1425106_A_AT, 1420920_A_AT, 1418752_AT, 1427739_A_AT, 1422746_S_AT, 1436714_AT, 1418879_AT, 1426404_A_AT, 1421679_A_AT, 1428335_A_AT, 1422901_AT, 1418563_AT, 1439459_X_AT, 1426508_AT, 1418899_AT, 1449551_AT, 1419737_A_AT, 1448614_AT, 1415959_AT, 1417470_AT, 1420983_AT, 1421455_AT, 1425845_A_AT, 1450632_AT, 1428087_AT, 141…	197	3029	17854	1.61571	0.0647574	0.0220693	0.329613
GOTERM_MF_FAT	GO:0000166~nucleotide binding	34	15.6682	0.0410459	1427732_S_AT, 1432436_A_AT, 1419766_AT, 1422892_S_AT, 1423718_AT, 1416256_A_AT, 1432426_A_AT, 1450632_AT, 1428087_AT, 1416568_A_AT, 1430307_A_AT, 1421917_AT, 1452954_AT, 1451666_AT, 1419032_AT, 1424271_AT, AFFX-PYRUCARBMUR/L09192_5_AT, 1425106_A_AT, 1420920_A_AT, 1433804_AT, 1438510_A_AT, 1441992_AT, 1419518_AT, 1427739_A_AT, 1448127_AT, 1436771_X_AT, 1416249_AT, 1439459_X_AT, 1435919_AT, 1426351…	150	2183	13288	1.37973	1	0.935767	44.1829
GOTERM_CC_FAT	GO:0043232~intracellular non-membrane-bounded organelle	32	14.7465	0.02677	1448665_AT, 1421455_AT, 1416510_AT, 1430976_A_AT, 1416256_A_AT, 1450632_AT, 1422115_A_AT, 1450104_AT, 1449578_AT, 1450556_AT, 1416568_A_AT, 1433883_AT, 1433804_AT, 1427040_AT, 1419518_AT, 1436561_AT, 1427353_AT, 1427739_A_AT, 1418152_AT, 1422746_S_AT, 1437301_A_AT, 1418879_AT, 1452540_A_AT, 1420688_A_AT, 1437591_A_AT, 1426508_AT, 1449551_AT, 1450929_AT, 1450008_A_AT, 1417225_AT, 1450051_AT, 14522…	144	1919	12504	1.44798	0.998868	0.27605	29.7076
GOTERM_CC_FAT	GO:0043228~non-membrane-bounded organelle	32	14.7465	0.02677	1448665_AT, 1421455_AT, 1416510_AT, 1430976_A_AT, 1416256_A_AT, 1450632_AT, 1422115_A_AT, 1450104_AT, 1449578_AT, 1450556_AT, 1416568_A_AT, 1433883_AT, 1433804_AT, 1427040_AT, 1419518_AT, 1436561_AT, 1427353_AT, 1427739_A_AT, 1418152_AT, 1422746_S_AT, 1437301_A_AT, 1418879_AT, 1452540_A_AT, 1420688_A_AT, 1437591_A_AT, 1426508_AT, 1449551_AT, 1450929_AT, 1450008_A_AT, 1417225_AT, 1450051_AT, 14522…	144	1919	12504	1.44798	0.998868	0.27605	29.7076
GOTERM_MF_FAT	GO:0032553~ribonucleotide binding	30	13.8249	0.0260425	1427732_S_AT, 1432436_A_AT, 1419766_AT, 1422892_S_AT, 1423718_AT, 1432426_A_AT, 1416256_A_AT, 1450632_AT, 1428087_AT, 1421917_AT, 1452954_AT, 1419032_AT, 1424271_AT, 1451666_AT, AFFX-PYRUCARBMUR/L09192_5_AT, 1425106_A_AT, 1420920_A_AT, 1433804_AT, 1438510_A_AT, 1441992_AT, 1419518_AT, 1427739_A_AT, 1448127_AT, 1416249_AT, 1439459_X_AT, 1435919_AT, 1426351_AT, 1449551_AT, 1450051_AT, 1419748_AT, 1…	150	1796	13288	1.47973	0.999969	0.925173	30.7266
GOTERM_MF_FAT	GO:0032555~purine ribonucleotide binding	30	13.8249	0.0260425	1427732_S_AT, 1432436_A_AT, 1419766_AT, 1422892_S_AT, 1423718_AT, 1432426_A_AT, 1416256_A_AT, 1450632_AT, 1428087_AT, 1421917_AT, 1452954_AT, 1419032_AT, 1424271_AT, 1451666_AT, AFFX-PYRUCARBMUR/L09192_5_AT, 1425106_A_AT, 1420920_A_AT, 1433804_AT, 1438510_A_AT, 1441992_AT, 1419518_AT, 1427739_A_AT, 1448127_AT, 1416249_AT, 1439459_X_AT, 1435919_AT, 1426351_AT, 1449551_AT, 1450051_AT, 1419748_AT, 1…	150	1796	13288	1.47973	0.999969	0.925173	30.7266
GOTERM_MF_FAT	GO:0017076~purine nucleotide binding	30	13.8249	0.0417364	1427732_S_AT, 1432436_A_AT, 1419766_AT, 1422892_S_AT, 1423718_AT, 1432426_A_AT, 1416256_A_AT, 1450632_AT, 1428087_AT, 1421917_AT, 1452954_AT, 1419032_AT, 1424271_AT, 1451666_AT, AFFX-PYRUCARBMUR/L09192_5_AT, 1425106_A_AT, 1420920_A_AT, 1433804_AT, 1438510_A_AT, 1441992_AT, 1419518_AT, 1427739_A_AT, 1448127_AT, 1416249_AT, 1439459_X_AT, 1435919_AT, 1426351_AT, 1449551_AT, 1450051_AT, 1419748_AT, 1…	150	1871	13288	1.42042	1	0.876846	44.7395
SP_PIR_KEYWORDS	nucleotide-binding	29	13.3641	0.011714	1427732_S_AT, 1432436_A_AT, 1419766_AT, 1423718_AT, 1432426_A_AT, 1416256_A_AT, 1450632_AT, 1428087_AT, 1421917_AT, 1452954_AT, 1419032_AT, 1424271_AT, 1451666_AT, AFFX-PYRUCARBMUR/L09192_5_AT, 1425106_A_AT, 1420920_A_AT, 1433804_AT, 1438510_A_AT, 1441992_AT, 1419518_AT, 1448127_AT, 1416249_AT, 1439459_X_AT, 1435919_AT, 1426351_AT, 1449551_AT, 1450051_AT, 1419748_AT, 1423361_AT, 1452298_A_AT, 144…	197	1631	17854	1.61144	0.956471	0.324154	14.3215
GOTERM_CC_FAT	GO:0044459~plasma membrane part	27	12.4424	0.0488617	1448665_AT, 1421455_AT, 1422892_S_AT, 1425329_A_AT, 1415827_A_AT, 1416256_A_AT, 1450632_AT, 1422115_A_AT, 1418701_AT, 1450990_AT, 1421917_AT, 1452545_A_AT, 1431724_A_AT, 1441992_AT, 1436714_AT, 1427495_AT, 1449076_X_AT, 1452483_A_AT, 1420688_A_AT, 1435919_AT, 1426351_AT, 1428051_A_AT, 1452490_A_AT, 1449551_AT, 1450008_A_AT, 1415959_AT, 1451713_A_AT	144	1633	12504	1.4357	0.999996	0.371142	47.8368
GOTERM_CC_FAT	GO:0005739~mitochondrion	25	11.5207	0.0148498	1432436_A_AT, 1416510_AT, 1428010_AT, 1430976_A_AT, 1423718_AT, 1425329_A_AT, 1450632_AT, 1418701_AT, 1430307_A_AT, 1451666_AT, AFFX-PYRUCARBMUR/L09192_5_AT, 1429534_A_AT, 1429239_A_AT, 1427739_A_AT, 1427483_AT, 1419495_AT, 1433881_AT, 1429533_AT, 1418117_AT, 1439459_X_AT, 1430474_A_AT, 1426351_AT, 1437982_X_AT, 1428619_AT, 1419737_A_AT, 1423361_AT, 1419748_AT, 1425853_S_AT	144	1322	12504	1.64208	0.976253	0.250024	17.6638
SP_PIR_KEYWORDS	transport	25	11.5207	0.0614013	1416374_AT, 1420983_AT, 1428010_AT, 1415827_A_AT, 1419372_AT, 1425337_AT, 1438736_AT, 1424579_AT, 1431036_A_AT, 1420920_A_AT, 1429239_A_AT, 1441992_AT, 1427483_AT, 1427495_AT, 1418117_AT, 1428335_A_AT, 1415784_AT, 1435919_AT, 1430474_A_AT, 1428051_A_AT, 1452490_A_AT, 1449551_AT, 1419748_AT, 1452298_A_AT, 1415959_AT, 1448308_AT	197	1571	17854	1.44223	1	0.56949	56.4487
GOTERM_MF_FAT	GO:0005524~ATP binding	24	11.0599	0.052235	1427732_S_AT, 1432436_A_AT, 1419766_AT, 1422892_S_AT, 1423718_AT, 1432426_A_AT, 1421917_AT, 1452954_AT, 1419032_AT, 1424271_AT, 1451666_AT, AFFX-PYRUCARBMUR/L09192_5_AT, 1425106_A_AT, 1433804_AT, 1438510_A_AT, 1427739_A_AT, 1448127_AT, 1416249_AT, 1439459_X_AT, 1435919_AT, 1426351_AT, 1449551_AT, 1450051_AT, 1419748_AT, 1423361_AT, 1452298_A_AT	150	1443	13288	1.47337	1	0.852912	52.5917
GOTERM_MF_FAT	GO:0032559~adenyl ribonucleotide binding	24	11.0599	0.0581597	1427732_S_AT, 1432436_A_AT, 1419766_AT, 1422892_S_AT, 1423718_AT, 1432426_A_AT, 1421917_AT, 1452954_AT, 1419032_AT, 1424271_AT, 1451666_AT, AFFX-PYRUCARBMUR/L09192_5_AT, 1425106_A_AT, 1433804_AT, 1438510_A_AT, 1427739_A_AT, 1448127_AT, 1416249_AT, 1439459_X_AT, 1435919_AT, 1426351_AT, 1449551_AT, 1450051_AT, 1419748_AT, 1423361_AT, 1452298_A_AT	150	1460	13288	1.45622	1	0.836577	56.5523
GOTERM_MF_FAT	GO:0030554~adenyl nucleotide binding	24	11.0599	0.0900685	1427732_S_AT, 1432436_A_AT, 1419766_AT, 1422892_S_AT, 1423718_AT, 1432426_A_AT, 1421917_AT, 1452954_AT, 1419032_AT, 1424271_AT, 1451666_AT, AFFX-PYRUCARBMUR/L09192_5_AT, 1425106_A_AT, 1433804_AT, 1438510_A_AT, 1427739_A_AT, 1448127_AT, 1416249_AT, 1439459_X_AT, 1435919_AT, 1426351_AT, 1449551_AT, 1450051_AT, 1419748_AT, 1423361_AT, 1452298_A_AT	150	1535	13288	1.38507	1	0.901565	73.102
GOTERM_MF_FAT	GO:0001883~purine nucleoside binding	24	11.0599	0.0966036	1427732_S_AT, 1432436_A_AT, 1419766_AT, 1422892_S_AT, 1423718_AT, 1432426_A_AT, 1421917_AT, 1452954_AT, 1419032_AT, 1424271_AT, 1451666_AT, AFFX-PYRUCARBMUR/L09192_5_AT, 1425106_A_AT, 1433804_AT, 1438510_A_AT, 1427739_A_AT, 1448127_AT, 1416249_AT, 1439459_X_AT, 1435919_AT, 1426351_AT, 1449551_AT, 1450051_AT, 1419748_AT, 1423361_AT, 1452298_A_AT	150	1548	13288	1.37344	1	0.891188	75.6684
GOTERM_CC_FAT	GO:0031090~organelle membrane	21	9.67742	0.000879694	1427483_AT, 1419495_AT, 1454811_A_AT, 1428010_AT, 1433881_AT, 1429533_AT, 1418117_AT, 1425329_A_AT, 1419372_AT, 1452607_AT, 1416036_AT, 1419163_S_AT, 1430474_A_AT, 1426351_AT, 1427132_AT, AFFX-PYRUCARBMUR/L09192_5_AT, 1437982_X_AT, 1424579_AT, 1431036_A_AT, 1419748_AT, 1429534_A_AT, 1415959_AT	144	809	12504	2.25402	0.197497	0.197497	1.1368
GOTERM_CC_FAT	GO:0005783~endoplasmic reticulum	21	9.67742	0.00135176	1441992_AT, 1417764_AT, 1427739_A_AT, 1427843_AT, 1422690_AT, 1450010_AT, 1422892_S_AT, 1450803_AT, 1454811_A_AT, 1425329_A_AT, 1415827_A_AT, 1419372_AT, 1429681_A_AT, 1452607_AT, 1428335_A_AT, 1416036_AT, 1421269_AT, 1419163_S_AT, 1416235_AT, 1416130_AT, 1417225_AT	144	838	12504	2.17601	0.286924	0.155562	1.7419
SP_PIR_KEYWORDS	atp-binding	21	9.67742	0.0730381	1427732_S_AT, 1419766_AT, 1448127_AT, 1432426_A_AT, 1416249_AT, 1439459_X_AT, 1435919_AT, 1426351_AT, 1421917_AT, 1452954_AT, 1424271_AT, 1419032_AT, 1451666_AT, 1449551_AT, AFFX-PYRUCARBMUR/L09192_5_AT, 1423361_AT, 1419748_AT, 1450051_AT, 1425106_A_AT, 1433804_AT, 1452298_A_AT, 1438510_A_AT	197	1287	17854	1.4788	1	0.553791	63.0233
GOTERM_CC_FAT	GO:0005856~cytoskeleton	20	9.21659	0.053476	1419518_AT, 1427353_AT, 1422746_S_AT, 1448665_AT, 1437301_A_AT, 1421455_AT, 1418879_AT, 1416256_A_AT, 1450632_AT, 1450104_AT, 1450556_AT, 1420688_A_AT, 1437591_A_AT, 1426508_AT, 1449551_AT, 1450008_A_AT, 1433883_AT, 1417225_AT, 1433804_AT, 1452298_A_AT	144	1122	12504	1.54783	0.999999	0.367447	51.0303
GOTERM_BP_FAT	GO:0006508~proteolysis	19	8.75576	0.0425693	1432211_A_AT, 1417898_A_AT, 1419495_AT, 1434281_AT, 1425282_AT, 1426165_A_AT, 1426404_A_AT, 1432426_A_AT, 1417983_A_AT, 1416382_AT, 1450104_AT, 1418899_AT, 1452954_AT, 1416525_AT, 1423361_AT, 1430021_A_AT, 1451556_A_AT, 1453623_A_AT, 1425805_A_AT	154	1034	13588	1.62132	1	0.859013	50.8694
GOTERM_BP_FAT	GO:0007242~intracellular signaling cascade	17	7.8341	0.0525765	1441992_AT, 1427739_A_AT, 1419766_AT, 1437301_A_AT, 1450632_AT, 1448024_AT, 1420814_AT, 1431724_A_AT, 1428051_A_AT, 1426169_A_AT, 1424271_AT, 1425781_A_AT, 1433804_AT, 1420920_A_AT, 1455871_S_AT, 1425853_S_AT, 1427040_AT	154	915	13588	1.63932	1	0.836118	58.6188
GOTERM_CC_FAT	GO:0005829~cytosol	16	7.37327	0.00153331	1441992_AT, 1427739_A_AT, 1418752_AT, 1429428_AT, 1427548_A_AT, 1425329_A_AT, 1416256_A_AT, 1421679_A_AT, 1450632_AT, 1428087_AT, 1416249_AT, 1450479_X_AT, 1430307_A_AT, 1419737_A_AT, 1448348_AT, 1420920_A_AT	144	549	12504	2.53066	0.31861	0.120035	1.9737
GOTERM_CC_FAT	GO:0000267~cell fraction	16	7.37327	0.00337431	1441992_AT, 1437301_A_AT, 1448665_AT, 1425329_A_AT, 1435276_A_AT, 1416036_AT, 1448024_AT, 1430307_A_AT, 1426508_AT, 1435919_AT, 1452545_A_AT, 1416235_AT, AFFX-PYRUCARBMUR/L09192_5_AT, 1450008_A_AT, 1431036_A_AT, 1415959_AT	144	596	12504	2.3311	0.570444	0.131366	4.29596
GOTERM_BP_FAT	GO:0009057~macromolecule catabolic process	16	7.37327	0.00693985	1432211_A_AT, 1434281_AT, 1425282_AT, 1426165_A_AT, 1426404_A_AT, 1432426_A_AT, 1417983_A_AT, 1450104_AT, 1418899_AT, 1452954_AT, 1416525_AT, 1451556_A_AT, 1430021_A_AT, 1423361_AT, 1453623_A_AT, 1425805_A_AT	154	654	13588	2.15862	0.999888	0.951765	10.7538
GOTERM_CC_FAT	GO:0005794~Golgi apparatus	16	7.37327	0.0112666	1416374_AT, 1441992_AT, 1422746_S_AT, 1419372_AT, 1450104_AT, 1452607_AT, 1428335_A_AT, 1420814_AT, 1416130_AT, 1419032_AT, 1424579_AT, 1431036_A_AT, 1451843_A_AT, 1420920_A_AT, 1435758_AT, 1415959_AT, 1448308_AT	144	682	12504	2.03715	0.941143	0.246679	13.6874
GOTERM_BP_FAT	GO:0008104~protein localization	16	7.37327	0.0226411	1441992_AT, 1416374_AT, 1427739_A_AT, 1419495_AT, 1428010_AT, 1415827_A_AT, 1419372_AT, 1428335_A_AT, 1415784_AT, 1420814_AT, 1452490_A_AT, 1449551_AT, 1450008_A_AT, 1431036_A_AT, 1420920_A_AT, 1452298_A_AT, 1448308_AT	154	753	13588	1.87482	1	0.79282	31.2118
GOTERM_BP_FAT	GO:0030163~protein catabolic process	15	6.91244	0.00405814	1432211_A_AT, 1434281_AT, 1425282_AT, 1432426_A_AT, 1426404_A_AT, 1417983_A_AT, 1450104_AT, 1418899_AT, 1452954_AT, 1416525_AT, 1451556_A_AT, 1430021_A_AT, 1423361_AT, 1453623_A_AT, 1425805_A_AT	154	556	13588	2.38041	0.995062	0.995062	6.42739
GOTERM_BP_FAT	GO:0044265~cellular macromolecule catabolic process	15	6.91244	0.00884432	1432211_A_AT, 1434281_AT, 1425282_AT, 1426165_A_AT, 1432426_A_AT, 1426404_A_AT, 1417983_A_AT, 1450104_AT, 1418899_AT, 1452954_AT, 1416525_AT, 1451556_A_AT, 1430021_A_AT, 1453623_A_AT, 1425805_A_AT	154	609	13588	2.17325	0.999991	0.855385	13.5092
GOTERM_BP_FAT	GO:0015031~protein transport	15	6.91244	0.015174	1441992_AT, 1416374_AT, 1427739_A_AT, 1419495_AT, 1428010_AT, 1415827_A_AT, 1419372_AT, 1428335_A_AT, 1415784_AT, 1420814_AT, 1452490_A_AT, 1449551_AT, 1431036_A_AT, 1420920_A_AT, 1452298_A_AT, 1448308_AT	154	651	13588	2.03304	1	0.784779	22.1041
GOTERM_BP_FAT	GO:0045184~establishment of protein localization	15	6.91244	0.0161153	1441992_AT, 1416374_AT, 1427739_A_AT, 1419495_AT, 1428010_AT, 1415827_A_AT, 1419372_AT, 1428335_A_AT, 1415784_AT, 1420814_AT, 1452490_A_AT, 1449551_AT, 1431036_A_AT, 1420920_A_AT, 1452298_A_AT, 1448308_AT	154	656	13588	2.01754	1	0.756961	23.3116
SP_PIR_KEYWORDS	endoplasmic reticulum	15	6.91244	0.0176958	1417764_AT, 1427739_A_AT, 1427843_AT, 1422690_AT, 1450010_AT, 1454811_A_AT, 1425329_A_AT, 1415827_A_AT, 1429681_A_AT, 1452607_AT, 1428335_A_AT, 1421269_AT, 1419163_S_AT, 1416235_AT, 1417225_AT	197	678	17854	2.00508	0.991342	0.378067	20.8801
SP_PIR_KEYWORDS	mitochondrion	15	6.91244	0.0533553	1432436_A_AT, 1427483_AT, 1419495_AT, 1416510_AT, 1428010_AT, 1430976_A_AT, 1423718_AT, 1418117_AT, 1425329_A_AT, 1429533_AT, 1430474_A_AT, 1426351_AT, 1437982_X_AT, AFFX-PYRUCARBMUR/L09192_5_AT, 1423361_AT, 1429534_A_AT, 1425853_S_AT	197	790	17854	1.72081	1	0.535893	51.2888
KEGG_PATHWAY	mmu05200:Pathways in cancer	14	6.45161	0.000518245	1427739_A_AT, 1437301_A_AT, 1429428_AT, 1426165_A_AT, 1421679_A_AT, 1450632_AT, 1422115_A_AT, 1424808_AT, 1452545_A_AT, 1421917_AT, 1450008_A_AT, 1433804_AT, 1426186_A_AT, 1421721_A_AT	82	323	5738	3.033	0.0588477	0.0588477	0.590584
SP_PIR_KEYWORDS	ubl conjugation	14	6.45161	0.00531949	1427739_A_AT, 1437301_A_AT, 1429428_AT, 1425282_AT, 1452540_A_AT, 1426404_A_AT, 1416256_A_AT, 1421679_A_AT, 1422027_A_AT, 1416568_A_AT, 1452954_AT, 1450008_A_AT, 1453623_A_AT, 1422135_AT	197	524	17854	2.4214	0.757986	0.247047	6.75741
GOTERM_BP_FAT	GO:0051603~proteolysis involved in cellular protein catabolic process	14	6.45161	0.0073246	1432211_A_AT, 1434281_AT, 1425282_AT, 1432426_A_AT, 1426404_A_AT, 1417983_A_AT, 1450104_AT, 1418899_AT, 1452954_AT, 1416525_AT, 1451556_A_AT, 1430021_A_AT, 1453623_A_AT, 1425805_A_AT	154	534	13588	2.31324	0.999932	0.909308	11.317
GOTERM_BP_FAT	GO:0044257~cellular protein catabolic process	14	6.45161	0.00766072	1432211_A_AT, 1434281_AT, 1425282_AT, 1432426_A_AT, 1426404_A_AT, 1417983_A_AT, 1450104_AT, 1418899_AT, 1452954_AT, 1416525_AT, 1451556_A_AT, 1430021_A_AT, 1453623_A_AT, 1425805_A_AT	154	537	13588	2.30032	0.999957	0.865835	11.8063
GOTERM_CC_FAT	GO:0012505~endomembrane system	14	6.45161	0.00831475	1441992_AT, 1454811_A_AT, 1425329_A_AT, 1419372_AT, 1452607_AT, 1416036_AT, 1419163_S_AT, 1451726_AT, 1452490_A_AT, 1449551_AT, 1424579_AT, 1431036_A_AT, 1420920_A_AT, 1415959_AT	144	535	12504	2.27227	0.875988	0.257845	10.2793
GOTERM_BP_FAT	GO:0043632~modification-dependent macromolecule catabolic process	13	5.99078	0.0122946	1432211_A_AT, 1434281_AT, 1425282_AT, 1432426_A_AT, 1426404_A_AT, 1417983_A_AT, 1418899_AT, 1452954_AT, 1416525_AT, 1451556_A_AT, 1430021_A_AT, 1453623_A_AT, 1425805_A_AT	154	508	13588	2.25795	1	0.867283	18.2988
GOTERM_BP_FAT	GO:0019941~modification-dependent protein catabolic process	13	5.99078	0.0122946	1432211_A_AT, 1434281_AT, 1425282_AT, 1432426_A_AT, 1426404_A_AT, 1417983_A_AT, 1418899_AT, 1452954_AT, 1416525_AT, 1451556_A_AT, 1430021_A_AT, 1453623_A_AT, 1425805_A_AT	154	508	13588	2.25795	1	0.867283	18.2988
GOTERM_CC_FAT	GO:0005624~membrane fraction	13	5.99078	0.0140183	1441992_AT, 1437301_A_AT, 1448665_AT, 1435276_A_AT, 1416036_AT, 1448024_AT, 1426508_AT, 1435919_AT, 1452545_A_AT, 1416235_AT, 1450008_A_AT, 1431036_A_AT, 1415959_AT	144	510	12504	2.2134	0.970677	0.27447	16.7565
GOTERM_CC_FAT	GO:0005626~insoluble fraction	13	5.99078	0.0179434	1441992_AT, 1437301_A_AT, 1448665_AT, 1435276_A_AT, 1416036_AT, 1448024_AT, 1426508_AT, 1435919_AT, 1452545_A_AT, 1416235_AT, 1450008_A_AT, 1431036_A_AT, 1415959_AT	144	528	12504	2.13794	0.989182	0.260493	20.9602
GOTERM_CC_FAT	GO:0031967~organelle envelope	13	5.99078	0.0209873	1427483_AT, 1419495_AT, 1428010_AT, 1433881_AT, 1418117_AT, 1425329_A_AT, 1429533_AT, 1430474_A_AT, 1451726_AT, 1426351_AT, 1449551_AT, 1437982_X_AT, AFFX-PYRUCARBMUR/L09192_5_AT, 1429534_A_AT	144	540	12504	2.09043	0.995022	0.267961	24.0843
GOTERM_CC_FAT	GO:0031975~envelope	13	5.99078	0.0215299	1427483_AT, 1419495_AT, 1428010_AT, 1433881_AT, 1418117_AT, 1425329_A_AT, 1429533_AT, 1430474_A_AT, 1451726_AT, 1426351_AT, 1449551_AT, 1437982_X_AT, AFFX-PYRUCARBMUR/L09192_5_AT, 1429534_A_AT	144	542	12504	2.08272	0.995666	0.260878	24.6291
SP_PIR_KEYWORDS	cytoskeleton	13	5.99078	0.0276498	1427353_AT, 1448665_AT, 1422746_S_AT, 1421455_AT, 1418879_AT, 1450632_AT, 1450556_AT, 1420688_A_AT, 1437591_A_AT, 1452545_A_AT, 1450008_A_AT, 1433883_AT, 1417225_AT	197	583	17854	2.0209	0.999423	0.462881	30.7751
GOTERM_BP_FAT	GO:0042592~homeostatic process	13	5.99078	0.0323063	1427739_A_AT, 1448665_AT, 1427548_A_AT, 1450803_AT, 1426165_A_AT, 1432344_A_AT, 1429681_A_AT, 1416036_AT, 1416568_A_AT, 1426314_AT, 1416130_AT, 1450008_A_AT, 1415959_AT	154	584	13588	1.96411	1	0.820135	41.5209
SP_PIR_KEYWORDS	protein transport	12	5.52995	0.0131288	1416374_AT, 1441992_AT, 1428010_AT, 1415827_A_AT, 1419372_AT, 1428335_A_AT, 1415784_AT, 1449551_AT, 1452490_A_AT, 1431036_A_AT, 1420920_A_AT, 1452298_A_AT, 1448308_AT	197	461	17854	2.35912	0.970264	0.323349	15.9165
GOTERM_CC_FAT	GO:0044429~mitochondrial part	12	5.52995	0.037934	1432436_A_AT, 1427483_AT, 1419495_AT, 1428010_AT, 1433881_AT, 1423718_AT, 1418117_AT, 1425329_A_AT, 1429533_AT, 1430474_A_AT, 1426351_AT, 1437982_X_AT, AFFX-PYRUCARBMUR/L09192_5_AT, 1429534_A_AT	144	524	12504	1.98855	0.999937	0.331578	39.4917
SP_PIR_KEYWORDS	golgi apparatus	12	5.52995	0.042053	1416374_AT, 1424214_AT, 1422746_S_AT, 1419372_AT, 1428335_A_AT, 1416130_AT, 1419032_AT, 1431036_A_AT, 1424579_AT, 1451843_A_AT, 1420920_A_AT, 1435758_AT, 1448308_AT	197	553	17854	1.96664	0.999989	0.510444	43.0828
GOTERM_BP_FAT	GO:0009891~positive regulation of biosynthetic process	12	5.52995	0.0500885	1427732_S_AT, 1421224_A_AT, 1427739_A_AT, 1429428_AT, 1420103_AT, 1450803_AT, 1448363_AT, 1450008_A_AT, 1415827_A_AT, 1422027_A_AT, 1421721_A_AT, 1427040_AT	154	557	13588	1.90091	1	0.844978	56.8073
GOTERM_BP_FAT	GO:0006357~regulation of transcription from RNA polymerase II promoter	12	5.52995	0.087946	1421224_A_AT, 1418152_AT, 1427739_A_AT, 1418469_AT, 1429428_AT, 1450803_AT, 1450929_AT, 1448363_AT, 1450008_A_AT, 1422027_A_AT, 1450632_AT, 1421721_A_AT	154	616	13588	1.71884	1	0.874173	77.7742
GOTERM_CC_FAT	GO:0005743~mitochondrial inner membrane	11	5.06912	0.00212381	1427483_AT, 1430474_A_AT, 1426351_AT, 1419495_AT, 1428010_AT, AFFX-PYRUCARBMUR/L09192_5_AT, 1437982_X_AT, 1433881_AT, 1429533_AT, 1425329_A_AT, 1418117_AT, 1429534_A_AT	144	296	12504	3.22691	0.412287	0.124429	2.72417
GOTERM_CC_FAT	GO:0019866~organelle inner membrane	11	5.06912	0.00310647	1427483_AT, 1430474_A_AT, 1426351_AT, 1419495_AT, 1428010_AT, AFFX-PYRUCARBMUR/L09192_5_AT, 1437982_X_AT, 1433881_AT, 1429533_AT, 1425329_A_AT, 1418117_AT, 1429534_A_AT	144	312	12504	3.06143	0.540597	0.144069	3.96129
GOTERM_CC_FAT	GO:0031966~mitochondrial membrane	11	5.06912	0.00966515	1427483_AT, 1430474_A_AT, 1426351_AT, 1419495_AT, 1428010_AT, AFFX-PYRUCARBMUR/L09192_5_AT, 1437982_X_AT, 1433881_AT, 1429533_AT, 1425329_A_AT, 1418117_AT, 1429534_A_AT	144	368	12504	2.59556	0.91179	0.261774	11.8535
GOTERM_CC_FAT	GO:0005740~mitochondrial envelope	11	5.06912	0.0143211	1427483_AT, 1430474_A_AT, 1426351_AT, 1419495_AT, 1428010_AT, AFFX-PYRUCARBMUR/L09192_5_AT, 1437982_X_AT, 1433881_AT, 1429533_AT, 1425329_A_AT, 1418117_AT, 1429534_A_AT	144	391	12504	2.44288	0.972844	0.259561	17.0879
GOTERM_CC_FAT	GO:0016023~cytoplasmic membrane-bounded vesicle	11	5.06912	0.020489	1441992_AT, 1426351_AT, 1452545_A_AT, 1437301_A_AT, 1433604_X_AT, 1450803_AT, 1452490_A_AT, 1431036_A_AT, 1450104_AT, 1452607_AT, 1415959_AT	144	414	12504	2.30717	0.994346	0.276363	23.5808
GOTERM_CC_FAT	GO:0031988~membrane-bounded vesicle	11	5.06912	0.0223775	1441992_AT, 1426351_AT, 1452545_A_AT, 1437301_A_AT, 1433604_X_AT, 1450803_AT, 1452490_A_AT, 1431036_A_AT, 1450104_AT, 1452607_AT, 1415959_AT	144	420	12504	2.27421	0.99651	0.257539	25.4729
SP_PIR_KEYWORDS	ubl conjugation pathway	11	5.06912	0.0415393	1418899_AT, 1432211_A_AT, 1434281_AT, 1452954_AT, 1425282_AT, 1416525_AT, 1426404_A_AT, 1432426_A_AT, 1417983_A_AT, 1430021_A_AT, 1425805_A_AT	197	484	17854	2.05976	0.999987	0.528751	42.6812
GOTERM_CC_FAT	GO:0031410~cytoplasmic vesicle	11	5.06912	0.0662105	1441992_AT, 1426351_AT, 1452545_A_AT, 1437301_A_AT, 1433604_X_AT, 1450803_AT, 1452490_A_AT, 1431036_A_AT, 1450104_AT, 1452607_AT, 1415959_AT	144	508	12504	1.88025	1	0.404868	58.9318
GOTERM_CC_FAT	GO:0031982~vesicle	11	5.06912	0.0740705	1441992_AT, 1426351_AT, 1452545_A_AT, 1437301_A_AT, 1433604_X_AT, 1450803_AT, 1452490_A_AT, 1431036_A_AT, 1450104_AT, 1452607_AT, 1415959_AT	144	519	12504	1.8404	1	0.413994	63.2028
GOTERM_BP_FAT	GO:0010557~positive regulation of macromolecule biosynthetic process	11	5.06912	0.0764888	1421224_A_AT, 1427739_A_AT, 1429428_AT, 1420103_AT, 1450803_AT, 1448363_AT, 1450008_A_AT, 1415827_A_AT, 1422027_A_AT, 1421721_A_AT, 1427040_AT	154	530	13588	1.83127	1	0.869669	72.746
GOTERM_BP_FAT	GO:0031328~positive regulation of cellular biosynthetic process	11	5.06912	0.0939424	1421224_A_AT, 1427739_A_AT, 1429428_AT, 1420103_AT, 1450803_AT, 1448363_AT, 1450008_A_AT, 1415827_A_AT, 1422027_A_AT, 1421721_A_AT, 1427040_AT	154	552	13588	1.75828	1	0.86643	80.0448
GOTERM_BP_FAT	GO:0065003~macromolecular complex assembly	10	4.60829	0.0143268	1419518_AT, 1416904_AT, 1437301_A_AT, 1427132_AT, 1448127_AT, 1416130_AT, 1452540_A_AT, 1437982_X_AT, 1416256_A_AT, 1452607_AT	154	338	13588	2.61047	1	0.876809	21.0022
SP_PIR_KEYWORDS	transmembrane protein	10	4.60829	0.0212279	1460682_S_AT, 1452545_A_AT, 1421917_AT, 1422892_S_AT, 1422115_A_AT, 1432344_A_AT, 1451843_A_AT, 1425853_S_AT, 1448024_AT, 1451713_A_AT	197	370	17854	2.44944	0.996679	0.404799	24.5318
GOTERM_BP_FAT	GO:0043933~macromolecular complex subunit organization	10	4.60829	0.0230991	1419518_AT, 1416904_AT, 1437301_A_AT, 1427132_AT, 1448127_AT, 1416130_AT, 1452540_A_AT, 1437982_X_AT, 1416256_A_AT, 1452607_AT	154	367	13588	2.40419	1	0.78261	31.7365
UP_SEQ_FEATURE	sequence variant	10	4.60829	0.0344112	1417470_AT, 1421224_A_AT, 1418752_AT, 1427739_A_AT, 1416130_AT, 1425781_A_AT, 1422115_A_AT, 1452483_A_AT, 1429239_A_AT, 1448024_AT	197	362	16021	2.24654	1	1	40.8746
GOTERM_BP_FAT	GO:0033554~cellular response to stress	10	4.60829	0.0391757	1425018_AT, 1427739_A_AT, 1452662_A_AT, 1426165_A_AT, 1421679_A_AT, 1415827_A_AT, 1450051_AT, 1453623_A_AT, 1449578_AT, 1427040_AT	154	404	13588	2.184	1	0.844952	47.9458
GOTERM_BP_FAT	GO:0045893~positive regulation of transcription, DNA-dependent	10	4.60829	0.0457162	1421224_A_AT, 1427739_A_AT, 1429428_AT, 1420103_AT, 1450803_AT, 1448363_AT, 1450008_A_AT, 1422027_A_AT, 1421721_A_AT, 1427040_AT	154	416	13588	2.121	1	0.869595	53.4421
GOTERM_BP_FAT	GO:0051254~positive regulation of RNA metabolic process	10	4.60829	0.0474592	1421224_A_AT, 1427739_A_AT, 1429428_AT, 1420103_AT, 1450803_AT, 1448363_AT, 1450008_A_AT, 1422027_A_AT, 1421721_A_AT, 1427040_AT	154	419	13588	2.10582	1	0.854017	54.8121
GOTERM_BP_FAT	GO:0045941~positive regulation of transcription	10	4.60829	0.0883121	1421224_A_AT, 1427739_A_AT, 1429428_AT, 1420103_AT, 1450803_AT, 1448363_AT, 1450008_A_AT, 1422027_A_AT, 1421721_A_AT, 1427040_AT	154	475	13588	1.85755	1	0.866345	77.9195
SP_PIR_KEYWORDS	isopeptide bond	9	4.14747	0.0116527	1427739_A_AT, 1418899_AT, 1429428_AT, 1452540_A_AT, 1416256_A_AT, 1422027_A_AT, 1453623_A_AT, 1416568_A_AT, 1422135_AT	197	277	17854	2.94464	0.955746	0.359434	14.2517
GOTERM_BP_FAT	GO:0008610~lipid biosynthetic process	9	4.14747	0.0153997	1450010_AT, 1416222_AT, 1451666_AT, 1454811_A_AT, AFFX-PYRUCARBMUR/L09192_5_AT, 1425329_A_AT, 1429681_A_AT, 1435758_AT, 1421269_AT, 1439459_X_AT	154	285	13588	2.78633	1	0.7649	22.3952
GOTERM_BP_FAT	GO:0019220~regulation of phosphate metabolic process	9	4.14747	0.0206562	1419163_S_AT, 1460682_S_AT, 1417341_A_AT, 1426165_A_AT, 1421679_A_AT, 1418117_AT, 1432344_A_AT, 1416036_AT, 1427040_AT	154	301	13588	2.63822	1	0.798809	28.8936
GOTERM_BP_FAT	GO:0051174~regulation of phosphorus metabolic process	9	4.14747	0.0206562	1419163_S_AT, 1460682_S_AT, 1417341_A_AT, 1426165_A_AT, 1421679_A_AT, 1418117_AT, 1432344_A_AT, 1416036_AT, 1427040_AT	154	301	13588	2.63822	1	0.798809	28.8936
GOTERM_CC_FAT	GO:0009986~cell surface	9	4.14747	0.0239131	1450990_AT, 1460682_S_AT, 1422892_S_AT, 1422115_A_AT, 1452483_A_AT, 1450104_AT, 1415959_AT, 1418701_AT, 1451713_A_AT	144	305	12504	2.5623	0.997644	0.261066	26.9794
GOTERM_BP_FAT	GO:0070271~protein complex biogenesis	8	3.68664	0.0143866	1419518_AT, 1437301_A_AT, 1427132_AT, 1448127_AT, 1416130_AT, 1437982_X_AT, 1416256_A_AT, 1452607_AT	154	227	13588	3.10956	1	0.82102	21.0803
GOTERM_BP_FAT	GO:0006461~protein complex assembly	8	3.68664	0.0143866	1419518_AT, 1437301_A_AT, 1427132_AT, 1448127_AT, 1416130_AT, 1437982_X_AT, 1416256_A_AT, 1452607_AT	154	227	13588	3.10956	1	0.82102	21.0803
GOTERM_CC_FAT	GO:0044432~endoplasmic reticulum part	8	3.68664	0.0168768	1419163_S_AT, 1422892_S_AT, 1450803_AT, 1454811_A_AT, 1425329_A_AT, 1419372_AT, 1416036_AT, 1452607_AT	144	231	12504	3.00722	0.98581	0.262097	19.8377
GOTERM_BP_FAT	GO:0003006~reproductive developmental process	8	3.68664	0.0298839	1421224_A_AT, 1419495_AT, 1421917_AT, 1418469_AT, 1429428_AT, 1450008_A_AT, 1452483_A_AT, 1425853_S_AT	154	264	13588	2.67375	1	0.821427	39.0828
GOTERM_BP_FAT	GO:0001701~in utero embryonic development	8	3.68664	0.031498	1421224_A_AT, 1427739_A_AT, 1416904_AT, 1452545_A_AT, 1421917_AT, 1416222_AT, 1450104_AT, 1421721_A_AT	154	267	13588	2.64371	1	0.824759	40.7177
GOTERM_BP_FAT	GO:0042325~regulation of phosphorylation	8	3.68664	0.0458395	1419163_S_AT, 1460682_S_AT, 1426165_A_AT, 1421679_A_AT, 1418117_AT, 1432344_A_AT, 1416036_AT, 1427040_AT	154	290	13588	2.43403	1	0.861493	53.5403
GOTERM_CC_FAT	GO:0009898~internal side of plasma membrane	8	3.68664	0.0467474	1441992_AT, 1448665_AT, 1421455_AT, 1452490_A_AT, 1415827_A_AT, 1425329_A_AT, 1449076_X_AT, 1450632_AT	144	287	12504	2.42044	0.999994	0.368931	46.3102
GOTERM_BP_FAT	GO:0006412~translation	8	3.68664	0.0691435	1419736_A_AT, 1416510_AT, 1452662_A_AT, 1430976_A_AT, 1422115_A_AT, 1425106_A_AT, 1423798_A_AT, 1438510_A_AT	154	319	13588	2.21276	1	0.851874	68.9802
GOTERM_BP_FAT	GO:0019725~cellular homeostasis	8	3.68664	0.092979	1427739_A_AT, 1448665_AT, 1427548_A_AT, 1416130_AT, 1450803_AT, 1432344_A_AT, 1429681_A_AT, 1416036_AT	154	343	13588	2.05793	1	0.871994	79.6953
SP_PIR_KEYWORDS	lipid synthesis	7	3.22581	0.000779424	1450010_AT, 1416222_AT, 1451666_AT, AFFX-PYRUCARBMUR/L09192_5_AT, 1425329_A_AT, 1429681_A_AT, 1421269_AT, 1439459_X_AT	197	99	17854	6.40814	0.187312	0.0505305	1.01761
GOTERM_BP_FAT	GO:0006006~glucose metabolic process	7	3.22581	0.0050338	1417341_A_AT, 1431033_X_AT, 1433604_X_AT, AFFX-PYRUCARBMUR/L09192_5_AT, 1419737_A_AT, 1415827_A_AT, 1436771_X_AT	154	140	13588	4.41169	0.998627	0.962946	7.91375
INTERPRO	IPR016040:NAD(P)-binding domain	7	3.22581	0.00587429	1430307_A_AT, 1450010_AT, 1416222_AT, 1451666_AT, 1419737_A_AT, 1436771_X_AT, 1430021_A_AT, 1439459_X_AT	192	151	17763	4.2888	0.956471	0.956471	8.20216
GOTERM_CC_FAT	GO:0042175~nuclear envelope-endoplasmic reticulum network	7	3.22581	0.0101439	1441992_AT, 1419163_S_AT, 1454811_A_AT, 1425329_A_AT, 1419372_AT, 1416036_AT, 1452607_AT	144	160	12504	3.79896	0.921834	0.246641	12.4055
GOTERM_BP_FAT	GO:0019318~hexose metabolic process	7	3.22581	0.0121591	1417341_A_AT, 1431033_X_AT, 1433604_X_AT, AFFX-PYRUCARBMUR/L09192_5_AT, 1419737_A_AT, 1415827_A_AT, 1436771_X_AT	154	169	13588	3.65465	1	0.897966	18.1155
GOTERM_BP_FAT	GO:0007517~muscle organ development	7	3.22581	0.0146511	1416904_AT, 1448665_AT, 1452545_A_AT, 1437301_A_AT, 1415827_A_AT, 1450632_AT, 1416036_AT	154	176	13588	3.5093	1	0.799375	21.4256
GOTERM_BP_FAT	GO:0005996~monosaccharide metabolic process	7	3.22581	0.0210403	1417341_A_AT, 1431033_X_AT, 1433604_X_AT, AFFX-PYRUCARBMUR/L09192_5_AT, 1419737_A_AT, 1415827_A_AT, 1436771_X_AT	154	191	13588	3.2337	1	0.786235	29.3478
GOTERM_BP_FAT	GO:0051338~regulation of transferase activity	7	3.22581	0.0251227	1419163_S_AT, 1460682_S_AT, 1454811_A_AT, 1426165_A_AT, 1421679_A_AT, 1432344_A_AT, 1427040_AT	154	199	13588	3.1037	1	0.79451	34.0103
GOTERM_CC_FAT	GO:0009897~external side of plasma membrane	7	3.22581	0.0309749	1450990_AT, 1422892_S_AT, 1422115_A_AT, 1452483_A_AT, 1415959_AT, 1418701_AT, 1451713_A_AT	144	206	12504	2.95065	0.999617	0.289658	33.5525
SP_PIR_KEYWORDS	actin-binding	7	3.22581	0.0388229	1448665_AT, 1421455_AT, 1449551_AT, 1433883_AT, 1452298_A_AT, 1450556_AT, 1437591_A_AT	197	226	17854	2.80711	0.999973	0.528735	40.5132
GOTERM_MF_FAT	GO:0019899~enzyme binding	7	3.22581	0.0442349	1448665_AT, 1427132_AT, 1418469_AT, 1425845_A_AT, 1450008_A_AT, 1451556_A_AT, 1450104_AT	150	229	13288	2.70789	1	0.861324	46.7106
GOTERM_CC_FAT	GO:0005667~transcription factor complex	7	3.22581	0.052064	1421224_A_AT, 1429428_AT, 1431475_A_AT, 1448363_AT, 1450008_A_AT, 1422027_A_AT, 1421721_A_AT	144	234	12504	2.59758	0.999998	0.369306	50.0728
GOTERM_BP_FAT	GO:0001775~cell activation	7	3.22581	0.0597178	1427739_A_AT, 1426351_AT, 1431724_A_AT, 1426169_A_AT, 1450008_A_AT, 1422115_A_AT, 1416036_AT	154	246	13588	2.51072	1	0.832547	63.4303
GOTERM_BP_FAT	GO:0032268~regulation of cellular protein metabolic process	7	3.22581	0.0967906	1427739_A_AT, 1452662_A_AT, 1415827_A_AT, 1418117_AT, 1416036_AT, 1421721_A_AT, 1427040_AT	154	280	13588	2.20584	1	0.862531	81.0452
KEGG_PATHWAY	mmu05210:Colorectal cancer	6	2.76498	0.00706224	1427739_A_AT, 1437301_A_AT, 1421917_AT, 1429428_AT, 1426165_A_AT, 1450008_A_AT	82	86	5738	4.88202	0.563608	0.3394	7.77919
GOTERM_BP_FAT	GO:0014706~striated muscle tissue development	6	2.76498	0.0143814	1416904_AT, 1448665_AT, 1452545_A_AT, 1437301_A_AT, 1450632_AT, 1416036_AT	154	127	13588	4.16852	1	0.849207	21.0736
GOTERM_BP_FAT	GO:0060537~muscle tissue development	6	2.76498	0.0188021	1416904_AT, 1448665_AT, 1452545_A_AT, 1437301_A_AT, 1450632_AT, 1416036_AT	154	136	13588	3.89267	1	0.787611	26.6622
GOTERM_CC_FAT	GO:0005789~endoplasmic reticulum membrane	6	2.76498	0.0303505	1419163_S_AT, 1454811_A_AT, 1425329_A_AT, 1419372_AT, 1416036_AT, 1452607_AT	144	152	12504	3.42763	0.999549	0.295477	32.9941
GOTERM_BP_FAT	GO:0045597~positive regulation of cell differentiation	6	2.76498	0.0479284	1422892_S_AT, 1450803_AT, 1450008_A_AT, 1422027_A_AT, 1450632_AT, 1416568_A_AT	154	175	13588	3.02516	1	0.840018	55.1744
GOTERM_BP_FAT	GO:0007268~synaptic transmission	6	2.76498	0.0509744	1448665_AT, 1437301_A_AT, 1450803_AT, 1450008_A_AT, 1425337_AT, 1418701_AT	154	178	13588	2.97417	1	0.834393	57.4607
GOTERM_CC_FAT	GO:0005792~microsome	6	2.76498	0.051491	1435919_AT, 1448665_AT, 1416235_AT, 1431036_A_AT, 1435276_A_AT, 1415959_AT	144	176	12504	2.96023	0.999998	0.376246	49.6793
SP_PIR_KEYWORDS	mitochondrion inner membrane	6	2.76498	0.0517824	1427483_AT, 1430474_A_AT, 1419495_AT, 1428010_AT, 1429533_AT, 1418117_AT, 1429534_A_AT	197	183	17854	2.97146	0.999999	0.544224	50.2164
GOTERM_BP_FAT	GO:0055080~cation homeostasis	6	2.76498	0.0570462	1426314_AT, 1427739_A_AT, 1416130_AT, 1432344_A_AT, 1429681_A_AT, 1416036_AT	154	184	13588	2.87719	1	0.846033	61.6953
GOTERM_CC_FAT	GO:0042598~vesicular fraction	6	2.76498	0.0578528	1435919_AT, 1448665_AT, 1416235_AT, 1431036_A_AT, 1435276_A_AT, 1415959_AT	144	182	12504	2.86264	1	0.381584	53.8918
KEGG_PATHWAY	mmu04310:Wnt signaling pathway	6	2.76498	0.0586404	1427739_A_AT, 1437301_A_AT, 1429428_AT, 1425781_A_AT, 1450008_A_AT, 1450632_AT	82	149	5738	2.81781	0.99915	0.635797	49.8682
GOTERM_BP_FAT	GO:0045859~regulation of protein kinase activity	6	2.76498	0.0592335	1419163_S_AT, 1460682_S_AT, 1426165_A_AT, 1421679_A_AT, 1432344_A_AT, 1427040_AT	154	186	13588	2.84625	1	0.843474	63.1214
GOTERM_BP_FAT	GO:0046649~lymphocyte activation	6	2.76498	0.0648188	1427739_A_AT, 1426351_AT, 1426169_A_AT, 1450008_A_AT, 1422115_A_AT, 1416036_AT	154	191	13588	2.77174	1	0.850826	66.54
SP_PIR_KEYWORDS	polymorphism	6	2.76498	0.0655883	1417470_AT, 1421224_A_AT, 1418752_AT, 1416130_AT, 1422115_A_AT, 1429239_A_AT	197	196	17854	2.77437	1	0.576534	58.9294
GOTERM_BP_FAT	GO:0043549~regulation of kinase activity	6	2.76498	0.0658304	1419163_S_AT, 1460682_S_AT, 1426165_A_AT, 1421679_A_AT, 1432344_A_AT, 1427040_AT	154	192	13588	2.75731	1	0.849265	67.1264
GOTERM_MF_FAT	GO:0042803~protein homodimerization activity	6	2.76498	0.066178	1421224_A_AT, 1417898_A_AT, 1427132_AT, 1422115_A_AT, 1450104_AT, 1448024_AT	150	193	13288	2.75399	1	0.83369	61.4248
GOTERM_BP_FAT	GO:0051726~regulation of cell cycle	6	2.76498	0.0943374	1427739_A_AT, 1419766_AT, 1452545_A_AT, 1426165_A_AT, 1421679_A_AT, 1448335_S_AT	154	214	13588	2.47384	1	0.86343	80.1864
GOTERM_BP_FAT	GO:0051094~positive regulation of developmental process	6	2.76498	0.0943374	1422892_S_AT, 1450803_AT, 1450008_A_AT, 1422027_A_AT, 1450632_AT, 1416568_A_AT	154	214	13588	2.47384	1	0.86343	80.1864
SP_PIR_KEYWORDS	methylation	6	2.76498	0.096825	1441992_AT, 1427739_A_AT, 1449551_AT, 1452540_A_AT, 1416256_A_AT, 1450632_AT	197	221	17854	2.46053	1	0.619956	73.7076
GOTERM_BP_FAT	GO:0034622~cellular macromolecular complex assembly	6	2.76498	0.0986227	1419518_AT, 1416904_AT, 1437301_A_AT, 1452540_A_AT, 1416256_A_AT, 1452607_AT	154	217	13588	2.43964	1	0.859882	81.6637
KEGG_PATHWAY	mmu05412:Arrhythmogenic right ventricular cardiomyopathy (ARVC)	5	2.30415	0.0210076	1448665_AT, 1452545_A_AT, 1429428_AT, 1428051_A_AT, 1450008_A_AT	82	75	5738	4.66504	0.916597	0.563088	21.5418
KEGG_PATHWAY	mmu05215:Prostate cancer	5	2.30415	0.037731	1427739_A_AT, 1421917_AT, 1429428_AT, 1450008_A_AT, 1421679_A_AT	82	90	5738	3.88753	0.988891	0.675345	35.5632
KEGG_PATHWAY	mmu04916:Melanogenesis	5	2.30415	0.0521645	1426314_AT, 1437301_A_AT, 1429428_AT, 1425781_A_AT, 1450008_A_AT	82	100	5738	3.49878	0.998104	0.648202	45.783
GOTERM_BP_FAT	GO:0010876~lipid localization	5	2.30415	0.0565762	1427732_S_AT, 1420983_AT, 1418469_AT, 1448318_AT, 1429239_A_AT	154	128	13588	3.44663	1	0.850659	61.3822
GOTERM_BP_FAT	GO:0048608~reproductive structure development	5	2.30415	0.0592346	1419495_AT, 1418469_AT, 1450008_A_AT, 1452483_A_AT, 1425853_S_AT	154	130	13588	3.39361	1	0.836741	63.1221
GOTERM_BP_FAT	GO:0007548~sex differentiation	5	2.30415	0.0592346	1421224_A_AT, 1419495_AT, 1421917_AT, 1418469_AT, 1429428_AT	154	130	13588	3.39361	1	0.836741	63.1221
SP_PIR_KEYWORDS	protein biosynthesis	5	2.30415	0.0671472	1419736_A_AT, 1452662_A_AT, 1425106_A_AT, 1423798_A_AT, 1438510_A_AT	197	139	17854	3.26005	1	0.568468	59.8192
SP_PIR_KEYWORDS	nadp	5	2.30415	0.071422	1430307_A_AT, 1418752_AT, 1450010_AT, 1436771_X_AT, 1416249_AT	197	142	17854	3.19118	1	0.560134	62.1686
GOTERM_BP_FAT	GO:0001655~urogenital system development	5	2.30415	0.0830119	1450990_AT, 1421224_A_AT, 1450008_A_AT, 1452483_A_AT, 1425853_S_AT	154	146	13588	3.0217	1	0.877041	75.7262
GOTERM_BP_FAT	GO:0045165~cell fate commitment	5	2.30415	0.0848812	1427739_A_AT, 1452545_A_AT, 1450803_AT, 1426165_A_AT, 1450008_A_AT	154	147	13588	3.00115	1	0.878307	76.5221
SP_PIR_KEYWORDS	ATP	5	2.30415	0.0854582	1419766_AT, 1426351_AT, 1421917_AT, 1433804_AT, 1438510_A_AT	197	151	17854	3.00097	1	0.585253	69.0201
GOTERM_BP_FAT	GO:0043062~extracellular structure organization	5	2.30415	0.0881498	1437301_A_AT, 1450010_AT, 1421917_AT, 1450008_A_AT, 1432344_A_AT	154	149	13588	2.96086	1	0.870317	77.8552
GOTERM_BP_FAT	GO:0030003~cellular cation homeostasis	5	2.30415	0.0931931	1427739_A_AT, 1416130_AT, 1432344_A_AT, 1429681_A_AT, 1416036_AT	154	152	13588	2.90243	1	0.868394	79.7734
GOTERM_MF_FAT	GO:0003682~chromatin binding	5	2.30415	0.0968492	1436561_AT, 1418152_AT, 1427739_A_AT, 1450008_A_AT, 1450051_AT	150	155	13288	2.85763	1	0.878399	75.7603
SP_PIR_KEYWORDS	Steroid biosynthesis	4	1.84332	0.0095521	1450010_AT, 1416222_AT, 1425329_A_AT, 1429681_A_AT	197	40	17854	9.06294	0.922158	0.346565	11.83
GOTERM_MF_FAT	GO:0019887~protein kinase regulator activity	4	1.84332	0.0284487	1419163_S_AT, 1426165_A_AT, 1421679_A_AT, 1448335_S_AT	150	59	13288	6.00588	0.999988	0.896532	33.0701
GOTERM_BP_FAT	GO:0046164~alcohol catabolic process	4	1.84332	0.0368207	1433604_X_AT, 1419737_A_AT, 1436771_X_AT, 1418701_AT	154	65	13588	5.42977	1	0.837105	45.8218
KEGG_PATHWAY	mmu05217:Basal cell carcinoma	4	1.84332	0.0420665	1427739_A_AT, 1437301_A_AT, 1429428_AT, 1450008_A_AT	82	55	5738	5.08914	0.99345	0.634197	38.8037
GOTERM_BP_FAT	GO:0006694~steroid biosynthetic process	4	1.84332	0.0459142	1450010_AT, 1416222_AT, 1425329_A_AT, 1429681_A_AT	154	71	13588	4.97092	1	0.853137	53.5997
GOTERM_BP_FAT	GO:0007519~skeletal muscle tissue development	4	1.84332	0.0475282	1416904_AT, 1448665_AT, 1437301_A_AT, 1450632_AT	154	72	13588	4.90188	1	0.845946	54.8655
GOTERM_MF_FAT	GO:0019207~kinase regulator activity	4	1.84332	0.0486604	1419163_S_AT, 1426165_A_AT, 1421679_A_AT, 1448335_S_AT	150	73	13288	4.85406	1	0.859204	50.0426
GOTERM_BP_FAT	GO:0060538~skeletal muscle organ development	4	1.84332	0.0508392	1416904_AT, 1448665_AT, 1437301_A_AT, 1450632_AT	154	74	13588	4.76939	1	0.841454	57.3615
GOTERM_BP_FAT	GO:0007605~sensory perception of sound	4	1.84332	0.0690007	1428051_A_AT, 1417903_AT, 1426165_A_AT, 1437591_A_AT	154	84	13588	4.20161	1	0.857057	68.9024
KEGG_PATHWAY	mmu04115:p53 signaling pathway	4	1.84332	0.0731514	1427739_A_AT, 1426165_A_AT, 1421679_A_AT, 1450016_AT	82	69	5738	4.05656	0.999862	0.62751	58.0222
GOTERM_CC_FAT	GO:0045121~membrane raft	4	1.84332	0.0735474	1448665_AT, 1416130_AT, 1426169_A_AT, 1416256_A_AT	144	85	12504	4.08627	1	0.420541	62.9318
GOTERM_BP_FAT	GO:0042493~response to drug	4	1.84332	0.0769823	1427739_A_AT, 1435919_AT, 1424579_AT, 1435276_A_AT	154	88	13588	4.01063	1	0.866268	72.9829
KEGG_PATHWAY	mmu05218:Melanoma	4	1.84332	0.0782449	1427739_A_AT, 1421917_AT, 1421679_A_AT, 1426186_A_AT	82	71	5738	3.94229	0.999928	0.61452	60.5839
GOTERM_BP_FAT	GO:0050954~sensory perception of mechanical stimulus	4	1.84332	0.0853504	1428051_A_AT, 1417903_AT, 1426165_A_AT, 1437591_A_AT	154	92	13588	3.83625	1	0.875145	76.7179
GOTERM_BP_FAT	GO:0030155~regulation of cell adhesion	4	1.84332	0.0896741	1424808_AT, 1450010_AT, 1450104_AT, 1425853_S_AT	154	94	13588	3.75463	1	0.866213	78.4522
UP_SEQ_FEATURE	cross-link:Glycyl lysine isopeptide (Lys-Gly) (interchain with G-Cter in SUMO)	4	1.84332	0.0932776	1427739_A_AT, 1429428_AT, 1422027_A_AT, 1422135_AT	197	88	16021	3.69659	1	0.999998	76.9957
GOTERM_CC_FAT	GO:0044433~cytoplasmic vesicle part	4	1.84332	0.0951165	1433604_X_AT, 1431036_A_AT, 1452607_AT, 1415959_AT	144	95	12504	3.65614	1	0.491013	72.7041
GOTERM_BP_FAT	GO:0007005~mitochondrion organization	4	1.84332	0.0963282	1427739_A_AT, 1419495_AT, 1428010_AT, 1426165_A_AT	154	97	13588	3.63851	1	0.865245	80.8861
GOTERM_MF_FAT	GO:0016538~cyclin-dependent protein kinase regulator activity	3	1.38249	0.0119172	1426165_A_AT, 1421679_A_AT, 1448335_S_AT	150	15	13288	17.7173	0.991009	0.991009	15.3623
BIOCARTA	m_malatexPathway:Shuttle for transfer of acetyl groups from mitochondria to the cytosol	3	1.38249	0.0151242	1430307_A_AT, 1451666_AT, AFFX-PYRUCARBMUR/L09192_5_AT, 1439459_X_AT	30	8	1171	14.6375	0.798138	0.798138	15.6929
GOTERM_MF_FAT	GO:0004860~protein kinase inhibitor activity	3	1.38249	0.020791	1419163_S_AT, 1426165_A_AT, 1421679_A_AT	150	20	13288	13.288	0.999741	0.983893	25.3454
GOTERM_MF_FAT	GO:0019902~phosphatase binding	3	1.38249	0.020791	1427132_AT, 1425845_A_AT, 1450008_A_AT	150	20	13288	13.288	0.999741	0.983893	25.3454
GOTERM_MF_FAT	GO:0019210~kinase inhibitor activity	3	1.38249	0.024912	1419163_S_AT, 1426165_A_AT, 1421679_A_AT	150	22	13288	12.08	0.999951	0.963294	29.5996
GOTERM_BP_FAT	GO:0048806~genitalia development	3	1.38249	0.0272994	1421224_A_AT, 1421917_AT, 1429428_AT	154	23	13588	11.5088	1	0.806625	36.3766
GOTERM_MF_FAT	GO:0005200~structural constituent of cytoskeleton	3	1.38249	0.0416176	1419518_AT, 1416256_A_AT, 1450556_AT	150	29	13288	9.16414	1	0.908053	44.6441
GOTERM_CC_FAT	GO:0030133~transport vesicle	3	1.38249	0.0431151	1441992_AT, 1452607_AT, 1415959_AT	144	29	12504	8.98276	0.999984	0.356428	43.5909
UP_SEQ_FEATURE	metal ion-binding site:Manganese	3	1.38249	0.0549175	AFFX-PYRUCARBMUR/L09192_5_AT, 1435758_AT, 1451843_A_AT	197	31	16021	7.87015	1	0.999997	57.158
GOTERM_BP_FAT	GO:0009411~response to UV	3	1.38249	0.0588459	1427739_A_AT, 1426165_A_AT, 1421679_A_AT	154	35	13588	7.56289	1	0.848304	62.8724
KEGG_PATHWAY	mmu05216:Thyroid cancer	3	1.38249	0.0625141	1427739_A_AT, 1429428_AT, 1450008_A_AT	82	29	5738	7.23886	0.999475	0.610969	52.1756
GOTERM_CC_FAT	GO:0005798~Golgi-associated vesicle	3	1.38249	0.0635521	1441992_AT, 1450104_AT, 1415959_AT	144	36	12504	7.23611	1	0.401291	57.3867
SMART	SM00212:UBCc	3	1.38249	0.0666807	1452954_AT, 1432426_A_AT, 1417983_A_AT	93	42	9131	7.01306	0.998993	0.998993	53.5104
GOTERM_BP_FAT	GO:0030850~prostate gland development	3	1.38249	0.0712037	1450008_A_AT, 1452483_A_AT, 1425853_S_AT	154	39	13588	6.78721	1	0.854761	70.083
SP_PIR_KEYWORDS	heterodimer	3	1.38249	0.0712722	1452545_A_AT, 1422892_S_AT, 1452490_A_AT	197	40	17854	6.79721	1	0.574771	62.0885
INTERPRO	IPR000608:Ubiquitin-conjugating enzyme, E2	3	1.38249	0.0748526	1452954_AT, 1432426_A_AT, 1417983_A_AT	192	42	17763	6.60826	1	0.999999	67.7016
GOTERM_BP_FAT	GO:0006839~mitochondrial transport	3	1.38249	0.0809717	1427739_A_AT, 1419495_AT, 1428010_AT	154	42	13588	6.30241	1	0.875156	74.8287
BIOCARTA	m_chemicalPathway:Apoptotic Signaling in Response to DNA Damage	3	1.38249	0.0854462	1427739_A_AT, 1452662_A_AT, 1426165_A_AT	30	20	1171	5.855	0.999915	0.990806	63.2298
SP_PIR_KEYWORDS	cyclin	3	1.38249	0.0974583	1421679_A_AT, 1448335_S_AT, 1450016_AT	197	48	17854	5.66434	1	0.609584	73.9484
GOTERM_BP_FAT	GO:0007403~glial cell fate determination	2	0.921659	0.0334033	1450803_AT, 1450008_A_AT	154	3	13588	58.8225	1	0.818507	42.5945
UP_SEQ_FEATURE	domain:WHEP-TRS	2	0.921659	0.0480495	1425106_A_AT, 1438510_A_AT	197	4	16021	40.6624	1	1	52.2403
GOTERM_MF_FAT	GO:0030332~cyclin binding	2	0.921659	0.0548304	1421679_A_AT, 1427040_AT	150	5	13288	35.4347	1	0.842259	54.3662
INTERPRO	IPR000738:WHEP-TRS	2	0.921659	0.0628151	1425106_A_AT, 1438510_A_AT	192	6	17763	30.8385	1	1	61.0296
INTERPRO	IPR004345:TB2/DP1 and HVA22 related protein	2	0.921659	0.0628151	1424778_AT, 1430128_A_AT	192	6	17763	30.8385	1	1	61.0296
GOTERM_MF_FAT	GO:0004861~cyclin-dependent protein kinase inhibitor activity	2	0.921659	0.0654327	1426165_A_AT, 1421679_A_AT	150	6	13288	29.5289	1	0.850377	60.9943
GOTERM_CC_FAT	GO:0031528~microvillus membrane	2	0.921659	0.0666988	1449551_AT, 1450008_A_AT	144	6	12504	28.9444	1	0.398034	59.2099
UP_SEQ_FEATURE	repeat:Spectrin 11	2	0.921659	0.0825728	1448665_AT, 1450556_AT	197	7	16021	23.2357	1	1	72.565
UP_SEQ_FEATURE	repeat:Spectrin 12	2	0.921659	0.0825728	1448665_AT, 1450556_AT	197	7	16021	23.2357	1	1	72.565
UP_SEQ_FEATURE	repeat:Spectrin 13	2	0.921659	0.0825728	1448665_AT, 1450556_AT	197	7	16021	23.2357	1	1	72.565
UP_SEQ_FEATURE	repeat:Spectrin 9	2	0.921659	0.0825728	1448665_AT, 1450556_AT	197	7	16021	23.2357	1	1	72.565
UP_SEQ_FEATURE	repeat:Spectrin 16	2	0.921659	0.0825728	1448665_AT, 1450556_AT	197	7	16021	23.2357	1	1	72.565
UP_SEQ_FEATURE	repeat:Spectrin 7	2	0.921659	0.0825728	1448665_AT, 1450556_AT	197	7	16021	23.2357	1	1	72.565
UP_SEQ_FEATURE	repeat:Spectrin 8	2	0.921659	0.0825728	1448665_AT, 1450556_AT	197	7	16021	23.2357	1	1	72.565
UP_SEQ_FEATURE	repeat:Spectrin 14	2	0.921659	0.0825728	1448665_AT, 1450556_AT	197	7	16021	23.2357	1	1	72.565
UP_SEQ_FEATURE	repeat:Spectrin 15	2	0.921659	0.0825728	1448665_AT, 1450556_AT	197	7	16021	23.2357	1	1	72.565
UP_SEQ_FEATURE	repeat:Spectrin 17	2	0.921659	0.0825728	1448665_AT, 1450556_AT	197	7	16021	23.2357	1	1	72.565
UP_SEQ_FEATURE	repeat:Spectrin 10	2	0.921659	0.0825728	1448665_AT, 1450556_AT	197	7	16021	23.2357	1	1	72.565
SP_PIR_KEYWORDS	homotetramer	2	0.921659	0.0845381	1430307_A_AT, 1427739_A_AT	197	8	17854	22.6574	1	0.594911	68.6087
GOTERM_BP_FAT	GO:0021781~glial cell fate commitment	2	0.921659	0.0866297	1450803_AT, 1450008_A_AT	154	8	13588	22.0584	1	0.874591	77.2443
UP_SEQ_FEATURE	repeat:Spectrin 6	2	0.921659	0.0938014	1448665_AT, 1450556_AT	197	8	16021	20.3312	1	0.999985	77.1943
GOTERM_MF_FAT	GO:0030291~protein serine/threonine kinase inhibitor activity	2	0.921659	0.0965359	1426165_A_AT, 1421679_A_AT	150	9	13288	19.6859	1	0.904333	75.6431
GOTERM_BP_FAT	GO:0045736~negative regulation of cyclin-dependent protein kinase activity	2	0.921659	0.0969203	1426165_A_AT, 1421679_A_AT	154	9	13588	19.6075	1	0.85885	81.0896

## Sheet: Phase average
	0	4	8	12	16	20
phase0	0.441002	0.209481	-0.202202	-0.43681	-0.22797	0.216498
phase1	0.210168	0.431203	0.29339	-0.258784	-0.436125	-0.239851
phase2	-0.280951	0.229473	0.595555	0.170579	-0.225744	-0.488912
phase3	-0.540107	-0.257788	0.295879	0.482194	0.237633	-0.217811
phase4	-0.280619	-0.528333	-0.275622	0.261668	0.521363	0.301542
phase5	0.199285	-0.259935	-0.496289	-0.194714	0.231828	0.519826

## Sheet: Top terms by phase
acetylation		0			0			118			62			72			62
alternative splicing		0			0			132			78			0			62
coiled coil	17	0			17			0			0			0			0
cytoplasm		0			0			97			57			60			54
nucleotide binding		0			0			78			0			51			34
RNA binding	10	0			10			0			0			0			0
mitochondrion		0			0			0			0			43			0
protein localization		9			0			0			0			0			0
purine nucleotide binding		0			0			0			0			42			0
hemopoiesis		0			9			0			0			0			0
enclosed/nuclear lumen	14	0			14			0			0			0			0
ribonucleotide binding		0			0			0			0			39			30
regulation of apoptosis		8			0			0			0			0			0
ion binding		25			0			0			0			0			0
non-membrane-bounded organelle		0			0			74			0			0			32
organelle lumen	14	0			14			0			0			0			0
plasma membrane part	17	0			17			0			0			0			0
regulation of transcription		0			0			73			45			0			0
membrane		37			0			0			0			0			73
metal-binding		0			0			77			0			0			0
mutagenesis site	10	0			10			0			0			0			0
nucleus		0			0			132			71			66			0
phosphoprotein		44			56			234			119			129			98
transport		0			0			0			40			0			0
