# Supplementary material for: Circadian succession of molecular processes in living tissues
Source: BMC Med Genomics. 2018 Feb 13;11(Suppl 1):14. doi: 10.1186/s12920-018-0325-2 (PMC5836834; doi:10.1186/s12920-018-0325-2)
Supplement: Supplementary file 3 — Gene Ontology Clusters. (XLSX 298 kb) [file 12920_2018_325_MOESM3_ESM.xlsx]

## Sheet: phase_0_clu
Annotation Cluster 1	Enrichment Score: 1.9515315893389016
Category	Term	Count	%	PValue	Genes	List Total	Pop Hits	Pop Total	Fold Enrichment	Bonferroni	Benjamini	FDR
GOTERM_CC_FAT	GO:0005759~mitochondrial matrix	10	4.06504	0.000116385	1434987_AT, 1452257_AT, 1456577_X_AT, 1424639_A_AT, 1428021_AT, 1450752_AT, 1452823_AT, 1416373_AT, 1429054_AT, 1421830_AT	146	163	12504	5.25422	0.0251676	0.0251676	0.147941
GOTERM_CC_FAT	GO:0031980~mitochondrial lumen	10	4.06504	0.000116385	1434987_AT, 1452257_AT, 1456577_X_AT, 1424639_A_AT, 1428021_AT, 1450752_AT, 1452823_AT, 1416373_AT, 1429054_AT, 1421830_AT	146	163	12504	5.25422	0.0251676	0.0251676	0.147941
GOTERM_CC_FAT	GO:0031974~membrane-enclosed lumen	24	9.7561	0.00854354	1434987_AT, 1448389_AT, 1416751_A_AT, 1456577_X_AT, 1452257_AT, 1423423_AT, 1424639_A_AT, 1450752_AT, 1452823_AT, 1428494_A_AT, 1421830_AT, 1429859_A_AT, 1415796_AT, 1421233_AT, 1423212_AT, 1416927_AT, 1438267_X_AT, 1423302_A_AT, 1428021_AT, 1416373_AT, 1424540_AT, 1429054_AT, 1420917_AT, 1427258_AT	146	1174	12504	1.75081	0.847269	0.465465	10.3396
GOTERM_CC_FAT	GO:0070013~intracellular organelle lumen	23	9.34959	0.0111435	1434987_AT, 1448389_AT, 1416751_A_AT, 1456577_X_AT, 1452257_AT, 1423423_AT, 1424639_A_AT, 1450752_AT, 1452823_AT, 1428494_A_AT, 1421830_AT, 1415796_AT, 1421233_AT, 1423212_AT, 1416927_AT, 1438267_X_AT, 1423302_A_AT, 1428021_AT, 1416373_AT, 1424540_AT, 1429054_AT, 1420917_AT, 1427258_AT	146	1133	12504	1.73858	0.914062	0.458565	13.2849
GOTERM_CC_FAT	GO:0043233~organelle lumen	23	9.34959	0.0114702	1434987_AT, 1448389_AT, 1416751_A_AT, 1456577_X_AT, 1452257_AT, 1423423_AT, 1424639_A_AT, 1450752_AT, 1452823_AT, 1428494_A_AT, 1421830_AT, 1415796_AT, 1421233_AT, 1423212_AT, 1416927_AT, 1438267_X_AT, 1423302_A_AT, 1428021_AT, 1416373_AT, 1424540_AT, 1429054_AT, 1420917_AT, 1427258_AT	146	1136	12504	1.73399	0.92006	0.396673	13.6485
GOTERM_CC_FAT	GO:0044451~nucleoplasm part	10	4.06504	0.141894	1415796_AT, 1421233_AT, 1448389_AT, 1423212_AT, 1416751_A_AT, 1438267_X_AT, 1423302_A_AT, 1428494_A_AT, 1424540_AT, 1420917_AT	146	513	12504	1.66947	1	0.812814	85.723
GOTERM_CC_FAT	GO:0005654~nucleoplasm	10	4.06504	0.259658	1415796_AT, 1421233_AT, 1448389_AT, 1423212_AT, 1416751_A_AT, 1438267_X_AT, 1423302_A_AT, 1428494_A_AT, 1424540_AT, 1420917_AT	146	599	12504	1.42978	1	0.920527	97.8164
GOTERM_CC_FAT	GO:0031981~nuclear lumen	12	4.87805	0.448085	1415796_AT, 1421233_AT, 1448389_AT, 1423212_AT, 1416751_A_AT, 1416927_AT, 1438267_X_AT, 1423302_A_AT, 1428494_A_AT, 1424540_AT, 1427258_AT, 1420917_AT	146	883	12504	1.1639	1	0.940968	99.9479
Annotation Cluster 2	Enrichment Score: 1.914822217817434
Category	Term	Count	%	PValue	Genes	List Total	Pop Hits	Pop Total	Fold Enrichment	Bonferroni	Benjamini	FDR
GOTERM_BP_FAT	GO:0030308~negative regulation of cell growth	5	2.03252	0.00314354	1418158_AT, 1423892_AT, 1449865_AT, 1449891_A_AT, 1422467_AT	177	47	13588	8.16685	0.981131	0.432877	4.99253
GOTERM_BP_FAT	GO:0045792~negative regulation of cell size	5	2.03252	0.00486027	1418158_AT, 1423892_AT, 1449865_AT, 1449891_A_AT, 1422467_AT	177	53	13588	7.2423	0.997853	0.536045	7.61928
GOTERM_BP_FAT	GO:0001558~regulation of cell growth	6	2.43902	0.00683915	1418158_AT, 1423892_AT, 1449865_AT, 1449891_A_AT, 1415798_AT, 1422467_AT	177	92	13588	5.00663	0.999826	0.461048	10.5625
GOTERM_BP_FAT	GO:0008361~regulation of cell size	6	2.43902	0.0131533	1418158_AT, 1423892_AT, 1449865_AT, 1416513_AT, 1449891_A_AT, 1422467_AT	177	108	13588	4.26491	1	0.604488	19.3762
GOTERM_BP_FAT	GO:0045926~negative regulation of growth	5	2.03252	0.013483	1418158_AT, 1423892_AT, 1449865_AT, 1449891_A_AT, 1422467_AT	177	71	13588	5.40622	1	0.593811	19.8133
GOTERM_BP_FAT	GO:0032535~regulation of cellular component size	7	2.84553	0.0183706	1418158_AT, 1426022_A_AT, 1423892_AT, 1449865_AT, 1416513_AT, 1449891_A_AT, 1422467_AT	177	161	13588	3.33775	1	0.671549	26.0368
GOTERM_BP_FAT	GO:0040008~regulation of growth	7	2.84553	0.115936	1418158_AT, 1423892_AT, 1449865_AT, 1449891_A_AT, 1426054_AT, 1415798_AT, 1422467_AT	177	256	13588	2.09913	1	0.905046	86.5265
Annotation Cluster 3	Enrichment Score: 1.8617961819803843
Category	Term	Count	%	PValue	Genes	List Total	Pop Hits	Pop Total	Fold Enrichment	Bonferroni	Benjamini	FDR
GOTERM_BP_FAT	GO:0042981~regulation of apoptosis	17	6.91057	0.00223276	1416751_A_AT, 1421240_AT, 1423892_AT, 1417999_AT, 1423423_AT, 1418235_AT, 1450750_A_AT, 1420639_AT, 1418158_AT, 1425557_X_AT, 1425379_AT, 1450339_A_AT, 1416927_AT, 1416468_AT, 1416922_A_AT, 1422467_AT, 1424540_AT	177	553	13588	2.35997	0.940314	0.505725	3.57065
GOTERM_BP_FAT	GO:0043067~regulation of programmed cell death	17	6.91057	0.0025312	1416751_A_AT, 1421240_AT, 1423892_AT, 1417999_AT, 1423423_AT, 1418235_AT, 1450750_A_AT, 1420639_AT, 1418158_AT, 1425557_X_AT, 1425379_AT, 1450339_A_AT, 1416927_AT, 1416468_AT, 1416922_A_AT, 1422467_AT, 1424540_AT	177	560	13588	2.33047	0.95907	0.472274	4.03876
GOTERM_BP_FAT	GO:0010941~regulation of cell death	17	6.91057	0.00266892	1416751_A_AT, 1421240_AT, 1423892_AT, 1417999_AT, 1423423_AT, 1418235_AT, 1450750_A_AT, 1420639_AT, 1418158_AT, 1425557_X_AT, 1425379_AT, 1450339_A_AT, 1416927_AT, 1416468_AT, 1416922_A_AT, 1422467_AT, 1424540_AT	177	563	13588	2.31805	0.965611	0.429743	4.25405
GOTERM_BP_FAT	GO:0043066~negative regulation of apoptosis	8	3.25203	0.0361291	1418158_AT, 1425557_X_AT, 1425379_AT, 1450339_A_AT, 1416922_A_AT, 1418235_AT, 1450750_A_AT, 1422467_AT	177	239	13588	2.56965	1	0.798119	45.0403
GOTERM_BP_FAT	GO:0043069~negative regulation of programmed cell death	8	3.25203	0.0396473	1418158_AT, 1425557_X_AT, 1425379_AT, 1450339_A_AT, 1416922_A_AT, 1418235_AT, 1450750_A_AT, 1422467_AT	177	244	13588	2.517	1	0.807101	48.2141
GOTERM_BP_FAT	GO:0060548~negative regulation of cell death	8	3.25203	0.0405194	1418158_AT, 1425557_X_AT, 1425379_AT, 1450339_A_AT, 1416922_A_AT, 1418235_AT, 1450750_A_AT, 1422467_AT	177	245	13588	2.50672	1	0.804064	48.9738
GOTERM_BP_FAT	GO:0006916~anti-apoptosis	4	1.62602	0.105971	1418158_AT, 1425557_X_AT, 1425379_AT, 1416922_A_AT	177	88	13588	3.48947	1	0.901297	83.8318
Annotation Cluster 4	Enrichment Score: 1.7091606171095723
Category	Term	Count	%	PValue	Genes	List Total	Pop Hits	Pop Total	Fold Enrichment	Bonferroni	Benjamini	FDR
GOTERM_BP_FAT	GO:0043065~positive regulation of apoptosis	11	4.47154	0.00147014	1418158_AT, 1416751_A_AT, 1421240_AT, 1416927_AT, 1423892_AT, 1416468_AT, 1417999_AT, 1423423_AT, 1416922_A_AT, 1424540_AT, 1420639_AT	177	248	13588	3.40505	0.84358	0.84358	2.36474
GOTERM_BP_FAT	GO:0043068~positive regulation of programmed cell death	11	4.47154	0.00156095	1418158_AT, 1416751_A_AT, 1421240_AT, 1416927_AT, 1423892_AT, 1416468_AT, 1417999_AT, 1423423_AT, 1416922_A_AT, 1424540_AT, 1420639_AT	177	250	13588	3.37781	0.860528	0.626541	2.50908
GOTERM_BP_FAT	GO:0010942~positive regulation of cell death	11	4.47154	0.00165552	1418158_AT, 1416751_A_AT, 1421240_AT, 1416927_AT, 1423892_AT, 1416468_AT, 1417999_AT, 1423423_AT, 1416922_A_AT, 1424540_AT, 1420639_AT	177	252	13588	3.351	0.876231	0.501647	2.65917
GOTERM_BP_FAT	GO:0042981~regulation of apoptosis	17	6.91057	0.00223276	1416751_A_AT, 1421240_AT, 1423892_AT, 1417999_AT, 1423423_AT, 1418235_AT, 1450750_A_AT, 1420639_AT, 1418158_AT, 1425557_X_AT, 1425379_AT, 1450339_A_AT, 1416927_AT, 1416468_AT, 1416922_A_AT, 1422467_AT, 1424540_AT	177	553	13588	2.35997	0.940314	0.505725	3.57065
GOTERM_BP_FAT	GO:0043067~regulation of programmed cell death	17	6.91057	0.0025312	1416751_A_AT, 1421240_AT, 1423892_AT, 1417999_AT, 1423423_AT, 1418235_AT, 1450750_A_AT, 1420639_AT, 1418158_AT, 1425557_X_AT, 1425379_AT, 1450339_A_AT, 1416927_AT, 1416468_AT, 1416922_A_AT, 1422467_AT, 1424540_AT	177	560	13588	2.33047	0.95907	0.472274	4.03876
GOTERM_BP_FAT	GO:0010941~regulation of cell death	17	6.91057	0.00266892	1416751_A_AT, 1421240_AT, 1423892_AT, 1417999_AT, 1423423_AT, 1418235_AT, 1450750_A_AT, 1420639_AT, 1418158_AT, 1425557_X_AT, 1425379_AT, 1450339_A_AT, 1416927_AT, 1416468_AT, 1416922_A_AT, 1422467_AT, 1424540_AT	177	563	13588	2.31805	0.965611	0.429743	4.25405
GOTERM_BP_FAT	GO:0006917~induction of apoptosis	8	3.25203	0.0060723	1418158_AT, 1416751_A_AT, 1421240_AT, 1416927_AT, 1417999_AT, 1416922_A_AT, 1424540_AT, 1420639_AT	177	167	13588	3.67753	0.999538	0.536084	9.43258
GOTERM_BP_FAT	GO:0012502~induction of programmed cell death	8	3.25203	0.0060723	1418158_AT, 1416751_A_AT, 1421240_AT, 1416927_AT, 1417999_AT, 1416922_A_AT, 1424540_AT, 1420639_AT	177	167	13588	3.67753	0.999538	0.536084	9.43258
GOTERM_BP_FAT	GO:0007050~cell cycle arrest	5	2.03252	0.00629978	1421240_AT, 1416927_AT, 1423892_AT, 1448638_AT, 1420639_AT	177	57	13588	6.73407	0.999654	0.515418	9.76917
GOTERM_BP_FAT	GO:0016265~death	12	4.87805	0.0746873	1418158_AT, 1425918_AT, 1428012_AT, 1421240_AT, 1416927_AT, 1423892_AT, 1438319_X_AT, 1417999_AT, 1450752_AT, 1416922_A_AT, 1450750_A_AT, 1422467_AT	177	519	13588	1.77499	1	0.886413	71.7099
GOTERM_BP_FAT	GO:0008219~cell death	11	4.47154	0.122931	1418158_AT, 1425918_AT, 1428012_AT, 1421240_AT, 1416927_AT, 1423892_AT, 1438319_X_AT, 1417999_AT, 1450752_AT, 1416922_A_AT, 1422467_AT	177	507	13588	1.66559	1	0.912177	88.1598
GOTERM_BP_FAT	GO:0006915~apoptosis	10	4.06504	0.150165	1418158_AT, 1425918_AT, 1421240_AT, 1416927_AT, 1423892_AT, 1438319_X_AT, 1417999_AT, 1450752_AT, 1416922_A_AT, 1422467_AT	177	465	13588	1.65093	1	0.942141	92.912
GOTERM_BP_FAT	GO:0012501~programmed cell death	10	4.06504	0.161162	1418158_AT, 1425918_AT, 1421240_AT, 1416927_AT, 1423892_AT, 1438319_X_AT, 1417999_AT, 1450752_AT, 1416922_A_AT, 1422467_AT	177	473	13588	1.62301	1	0.949946	94.2652
SP_PIR_KEYWORDS	Apoptosis	6	2.43902	0.384757	1418158_AT, 1425918_AT, 1421240_AT, 1416927_AT, 1423892_AT, 1416922_A_AT	217	337	17854	1.46486	1	0.952793	99.8278
GOTERM_BP_FAT	GO:0022402~cell cycle process	6	2.43902	0.579188	1427291_AT, 1421240_AT, 1416927_AT, 1423892_AT, 1448638_AT, 1420639_AT	177	393	13588	1.17204	1	0.996896	99.9999
GOTERM_BP_FAT	GO:0007049~cell cycle	8	3.25203	0.683068	1418158_AT, 1427291_AT, 1421240_AT, 1416927_AT, 1423892_AT, 1419168_AT, 1448638_AT, 1420639_AT	177	611	13588	1.00515	1	0.998992	100
Annotation Cluster 5	Enrichment Score: 1.6484553527121804
Category	Term	Count	%	PValue	Genes	List Total	Pop Hits	Pop Total	Fold Enrichment	Bonferroni	Benjamini	FDR
GOTERM_BP_FAT	GO:0032989~cellular component morphogenesis	12	4.87805	0.0060504	1425379_AT, 1428089_AT, 1416704_AT, 1450339_A_AT, 1423892_AT, 1449865_AT, 1416513_AT, 1422808_S_AT, 1419732_AT, 1425878_AT, 1450750_A_AT, 1426043_A_AT	177	351	13588	2.62456	0.999525	0.572715	9.40012
GOTERM_BP_FAT	GO:0000902~cell morphogenesis	11	4.47154	0.0070245	1425379_AT, 1428089_AT, 1416704_AT, 1450339_A_AT, 1423892_AT, 1449865_AT, 1416513_AT, 1422808_S_AT, 1419732_AT, 1425878_AT, 1450750_A_AT	177	309	13588	2.73285	0.999862	0.447118	10.8337
GOTERM_BP_FAT	GO:0048667~cell morphogenesis involved in neuron differentiation	8	3.25203	0.00951432	1428089_AT, 1450339_A_AT, 1423892_AT, 1449865_AT, 1416513_AT, 1419732_AT, 1425878_AT, 1450750_A_AT	177	182	13588	3.37443	0.999994	0.529254	14.4017
GOTERM_BP_FAT	GO:0048666~neuron development	10	4.06504	0.0138743	1428089_AT, 1450339_A_AT, 1423892_AT, 1449865_AT, 1460181_AT, 1416513_AT, 1419732_AT, 1425878_AT, 1454231_A_AT, 1450750_A_AT	177	292	13588	2.62905	1	0.58559	20.3291
GOTERM_BP_FAT	GO:0007409~axonogenesis	7	2.84553	0.0194147	1428089_AT, 1450339_A_AT, 1423892_AT, 1449865_AT, 1416513_AT, 1419732_AT, 1450750_A_AT	177	163	13588	3.2968	1	0.658669	27.3062
GOTERM_BP_FAT	GO:0000904~cell morphogenesis involved in differentiation	8	3.25203	0.0205432	1428089_AT, 1450339_A_AT, 1423892_AT, 1449865_AT, 1416513_AT, 1419732_AT, 1425878_AT, 1450750_A_AT	177	212	13588	2.89692	1	0.663991	28.6551
GOTERM_BP_FAT	GO:0031175~neuron projection development	8	3.25203	0.0234758	1428089_AT, 1450339_A_AT, 1423892_AT, 1449865_AT, 1460181_AT, 1416513_AT, 1419732_AT, 1450750_A_AT	177	218	13588	2.81719	1	0.698275	32.0516
GOTERM_BP_FAT	GO:0048812~neuron projection morphogenesis	7	2.84553	0.027058	1428089_AT, 1450339_A_AT, 1423892_AT, 1449865_AT, 1416513_AT, 1419732_AT, 1450750_A_AT	177	176	13588	3.05329	1	0.722273	35.9944
GOTERM_BP_FAT	GO:0048858~cell projection morphogenesis	7	2.84553	0.0477645	1428089_AT, 1450339_A_AT, 1423892_AT, 1449865_AT, 1416513_AT, 1419732_AT, 1450750_A_AT	177	202	13588	2.66029	1	0.819921	54.8927
GOTERM_BP_FAT	GO:0030030~cell projection organization	9	3.65854	0.0559437	1425037_AT, 1428089_AT, 1450339_A_AT, 1423892_AT, 1449865_AT, 1460181_AT, 1416513_AT, 1419732_AT, 1450750_A_AT	177	319	13588	2.16588	1	0.844547	60.7983
GOTERM_BP_FAT	GO:0032990~cell part morphogenesis	7	2.84553	0.0578564	1428089_AT, 1450339_A_AT, 1423892_AT, 1449865_AT, 1416513_AT, 1419732_AT, 1450750_A_AT	177	212	13588	2.5348	1	0.847228	62.0704
GOTERM_BP_FAT	GO:0030182~neuron differentiation	10	4.06504	0.0752704	1428089_AT, 1450339_A_AT, 1423892_AT, 1449865_AT, 1460181_AT, 1416513_AT, 1419732_AT, 1425878_AT, 1454231_A_AT, 1450750_A_AT	177	399	13588	1.92402	1	0.882953	71.9985
Annotation Cluster 6	Enrichment Score: 1.6444780199321847
Category	Term	Count	%	PValue	Genes	List Total	Pop Hits	Pop Total	Fold Enrichment	Bonferroni	Benjamini	FDR
GOTERM_CC_FAT	GO:0005759~mitochondrial matrix	10	4.06504	0.000116385	1434987_AT, 1452257_AT, 1456577_X_AT, 1424639_A_AT, 1428021_AT, 1450752_AT, 1452823_AT, 1416373_AT, 1429054_AT, 1421830_AT	146	163	12504	5.25422	0.0251676	0.0251676	0.147941
GOTERM_CC_FAT	GO:0031980~mitochondrial lumen	10	4.06504	0.000116385	1434987_AT, 1452257_AT, 1456577_X_AT, 1424639_A_AT, 1428021_AT, 1450752_AT, 1452823_AT, 1416373_AT, 1429054_AT, 1421830_AT	146	163	12504	5.25422	0.0251676	0.0251676	0.147941
GOTERM_CC_FAT	GO:0044429~mitochondrial part	16	6.50407	0.00111155	1434987_AT, 1427880_AT, 1456577_X_AT, 1452257_AT, 1424639_A_AT, 1450752_AT, 1452823_AT, 1416765_S_AT, 1421830_AT, 1429859_A_AT, 1417582_S_AT, 1428021_AT, 1417560_AT, 1416922_A_AT, 1416373_AT, 1429054_AT	146	524	12504	2.61508	0.216172	0.114659	1.40473
SP_PIR_KEYWORDS	mitochondrion	19	7.72358	0.00760988	1434987_AT, 1415685_AT, 1427880_AT, 1452257_AT, 1456577_X_AT, 1424639_A_AT, 1450752_AT, 1452823_AT, 1416765_S_AT, 1421830_AT, 1429859_A_AT, 1433878_AT, 1417582_S_AT, 1428021_AT, 1417560_AT, 1416922_A_AT, 1451762_A_AT, 1416373_AT, 1429054_AT	217	790	17854	1.9788	0.866905	0.635178	9.52422
GOTERM_CC_FAT	GO:0031974~membrane-enclosed lumen	24	9.7561	0.00854354	1434987_AT, 1448389_AT, 1416751_A_AT, 1456577_X_AT, 1452257_AT, 1423423_AT, 1424639_A_AT, 1450752_AT, 1452823_AT, 1428494_A_AT, 1421830_AT, 1429859_A_AT, 1415796_AT, 1421233_AT, 1423212_AT, 1416927_AT, 1438267_X_AT, 1423302_A_AT, 1428021_AT, 1416373_AT, 1424540_AT, 1429054_AT, 1420917_AT, 1427258_AT	146	1174	12504	1.75081	0.847269	0.465465	10.3396
GOTERM_CC_FAT	GO:0005739~mitochondrion	25	10.1626	0.0174162	1448148_AT, 1427880_AT, 1456577_X_AT, 1452257_AT, 1433991_X_AT, 1424639_A_AT, 1421830_AT, 1433878_AT, 1426857_A_AT, 1438319_X_AT, 1415802_AT, 1417560_AT, 1451762_A_AT, 1429054_AT, 1434987_AT, 1415685_AT, 1450752_AT, 1452823_AT, 1416230_AT, 1416765_S_AT, 1429859_A_AT, 1417582_S_AT, 1428021_AT, 1416922_A_AT, 1416229_AT, 1416373_AT	146	1322	12504	1.61959	0.978672	0.422864	20.0274
GOTERM_CC_FAT	GO:0031967~organelle envelope	13	5.28455	0.0231203	1424178_AT, 1427880_AT, 1449200_AT, 1427008_AT, 1421240_AT, 1452257_AT, 1424639_A_AT, 1452823_AT, 1429859_A_AT, 1416765_S_AT, 1417582_S_AT, 1417560_AT, 1416922_A_AT	146	540	12504	2.0618	0.994041	0.434022	25.7361
GOTERM_CC_FAT	GO:0031975~envelope	13	5.28455	0.0237116	1424178_AT, 1427880_AT, 1449200_AT, 1427008_AT, 1421240_AT, 1452257_AT, 1424639_A_AT, 1452823_AT, 1429859_A_AT, 1416765_S_AT, 1417582_S_AT, 1417560_AT, 1416922_A_AT	146	542	12504	2.05419	0.994781	0.408764	26.3059
GOTERM_CC_FAT	GO:0031090~organelle membrane	16	6.50407	0.048144	1424178_AT, 1427880_AT, 1421240_AT, 1452257_AT, 1422758_AT, 1424639_A_AT, 1452823_AT, 1419970_AT, 1416765_S_AT, 1417582_S_AT, 1448704_S_AT, 1451877_AT, 1460319_AT, 1417560_AT, 1416471_AT, 1451762_A_AT	146	809	12504	1.69382	0.99998	0.625568	46.6143
GOTERM_CC_FAT	GO:0019866~organelle inner membrane	8	3.25203	0.0711006	1417582_S_AT, 1427880_AT, 1421240_AT, 1452257_AT, 1424639_A_AT, 1452823_AT, 1417560_AT, 1416765_S_AT	146	312	12504	2.196	1	0.711334	60.8655
GOTERM_CC_FAT	GO:0005740~mitochondrial envelope	9	3.65854	0.0849276	1417582_S_AT, 1427880_AT, 1452257_AT, 1424639_A_AT, 1452823_AT, 1417560_AT, 1416922_A_AT, 1429859_A_AT, 1416765_S_AT	146	391	12504	1.97134	1	0.726316	67.6622
GOTERM_CC_FAT	GO:0005635~nuclear envelope	5	2.03252	0.102268	1424178_AT, 1427008_AT, 1449200_AT, 1421240_AT, 1416922_A_AT	146	153	12504	2.79882	1	0.750873	74.6473
SP_PIR_KEYWORDS	transit peptide	10	4.06504	0.105474	1434987_AT, 1415685_AT, 1417582_S_AT, 1452257_AT, 1456577_X_AT, 1424639_A_AT, 1428021_AT, 1416373_AT, 1429054_AT, 1433878_AT	217	457	17854	1.80036	1	0.84104	76.7854
GOTERM_CC_FAT	GO:0005743~mitochondrial inner membrane	7	2.84553	0.129981	1417582_S_AT, 1427880_AT, 1452257_AT, 1424639_A_AT, 1452823_AT, 1417560_AT, 1416765_S_AT	146	296	12504	2.02536	1	0.816234	82.9862
UP_SEQ_FEATURE	transit peptide:Mitochondrion	10	4.06504	0.174395	1434987_AT, 1415685_AT, 1417582_S_AT, 1452257_AT, 1456577_X_AT, 1424639_A_AT, 1428021_AT, 1416373_AT, 1429054_AT, 1433878_AT	223	449	16021	1.60007	1	0.999999	94.4486
GOTERM_CC_FAT	GO:0031966~mitochondrial membrane	7	2.84553	0.255357	1417582_S_AT, 1427880_AT, 1452257_AT, 1424639_A_AT, 1452823_AT, 1417560_AT, 1416765_S_AT	146	368	12504	1.62909	1	0.932153	97.6494
SP_PIR_KEYWORDS	mitochondrion inner membrane	3	1.21951	0.652112	1417582_S_AT, 1427880_AT, 1416765_S_AT	217	183	17854	1.3488	1	0.981355	99.9999
Annotation Cluster 7	Enrichment Score: 1.33639264156508
Category	Term	Count	%	PValue	Genes	List Total	Pop Hits	Pop Total	Fold Enrichment	Bonferroni	Benjamini	FDR
INTERPRO	IPR006594:LisH dimerisation motif	3	1.21951	0.0444803	1451187_AT, 1434839_S_AT, 1416734_AT	215	28	17763	8.85199	1	0.997362	48.2726
UP_SEQ_FEATURE	domain:LisH	3	1.21951	0.046535	1451187_AT, 1434839_S_AT, 1416734_AT	223	25	16021	8.62117	1	0.999767	51.2714
SMART	SM00667:LisH	3	1.21951	0.0473015	1451187_AT, 1434839_S_AT, 1416734_AT	115	28	9131	8.50714	0.997875	0.997875	42.9907
Annotation Cluster 8	Enrichment Score: 1.1018394346423015
Category	Term	Count	%	PValue	Genes	List Total	Pop Hits	Pop Total	Fold Enrichment	Bonferroni	Benjamini	FDR
GOTERM_MF_FAT	GO:0004672~protein kinase activity	15	6.09756	0.016773	1419683_AT, 1416704_AT, 1460411_S_AT, 1417171_AT, 1435666_AT, 1421240_AT, 1428494_A_AT, 1451190_A_AT, 1438319_X_AT, 1419168_AT, 1453355_AT, 1415798_AT, 1424540_AT, 1424880_AT, 1427258_AT	170	583	13288	2.0111	0.997615	0.997615	20.7076
GOTERM_BP_FAT	GO:0006468~protein amino acid phosphorylation	16	6.50407	0.019225	1425037_AT, 1419683_AT, 1416704_AT, 1460411_S_AT, 1417171_AT, 1435666_AT, 1421240_AT, 1457676_AT, 1425379_AT, 1451190_A_AT, 1419168_AT, 1453355_AT, 1415798_AT, 1424540_AT, 1424880_AT, 1427258_AT	177	640	13588	1.91921	1	0.67132	27.077
UP_SEQ_FEATURE	active site:Proton acceptor	17	6.91057	0.022083	1434987_AT, 1419683_AT, 1416704_AT, 1417171_AT, 1435666_AT, 1421240_AT, 1456577_X_AT, 1452257_AT, 1449392_AT, 1425690_AT, 1426857_A_AT, 1451190_A_AT, 1416468_AT, 1419168_AT, 1453355_AT, 1415798_AT, 1424540_AT	223	662	16021	1.84491	1	0.994621	28.601
INTERPRO	IPR000719:Protein kinase, core	12	4.87805	0.0360531	1419683_AT, 1451190_A_AT, 1460411_S_AT, 1416704_AT, 1417171_AT, 1435666_AT, 1421240_AT, 1419168_AT, 1453355_AT, 1415798_AT, 1424880_AT, 1424540_AT	215	491	17763	2.01919	1	0.999931	41.2553
SP_PIR_KEYWORDS	atp-binding	24	9.7561	0.0389032	1419683_AT, 1460411_S_AT, 1416704_AT, 1416751_A_AT, 1421240_AT, 1435666_AT, 1450065_AT, 1421830_AT, 1424936_A_AT, 1427931_S_AT, 1419168_AT, 1427929_A_AT, 1455563_AT, 1453355_AT, 1451762_A_AT, 1415798_AT, 1460371_AT, 1417171_AT, 1416230_AT, 1448824_AT, 1451190_A_AT, 1428021_AT, 1426645_AT, 1450395_AT, 1416229_AT, 1424540_AT	217	1287	17854	1.53429	0.999972	0.825517	40.542
GOTERM_MF_FAT	GO:0005524~ATP binding	27	10.9756	0.0425422	1419683_AT, 1460411_S_AT, 1416704_AT, 1416751_A_AT, 1421240_AT, 1435666_AT, 1417999_AT, 1450065_AT, 1421830_AT, 1424936_A_AT, 1427931_S_AT, 1438319_X_AT, 1419168_AT, 1427929_A_AT, 1455563_AT, 1453355_AT, 1451762_A_AT, 1415798_AT, 1424880_AT, 1460371_AT, 1417171_AT, 1416230_AT, 1451190_A_AT, 1448824_AT, 1428021_AT, 1426645_AT, 1416229_AT, 1450395_AT, 1424540_AT	170	1443	13288	1.46254	1	0.924731	44.9171
GOTERM_MF_FAT	GO:0032555~purine ribonucleotide binding	32	13.0081	0.045647	1427347_S_AT, 1419683_AT, 1460411_S_AT, 1416704_AT, 1416751_A_AT, 1424682_AT, 1421240_AT, 1435666_AT, 1417999_AT, 1450065_AT, 1421830_AT, 1424936_A_AT, 1427931_S_AT, 1438319_X_AT, 1419168_AT, 1427929_A_AT, 1455563_AT, 1453355_AT, 1451762_A_AT, 1415798_AT, 1424880_AT, 1460371_AT, 1415685_AT, 1417171_AT, 1425315_AT, 1429296_AT, 1416230_AT, 1451190_A_AT, 1448824_AT, 1428021_AT, 1426645_AT, 1416229_A…	170	1796	13288	1.39269	1	0.907709	47.3173
GOTERM_MF_FAT	GO:0032553~ribonucleotide binding	32	13.0081	0.045647	1427347_S_AT, 1419683_AT, 1460411_S_AT, 1416704_AT, 1416751_A_AT, 1424682_AT, 1421240_AT, 1435666_AT, 1417999_AT, 1450065_AT, 1421830_AT, 1424936_A_AT, 1427931_S_AT, 1438319_X_AT, 1419168_AT, 1427929_A_AT, 1455563_AT, 1453355_AT, 1451762_A_AT, 1415798_AT, 1424880_AT, 1460371_AT, 1415685_AT, 1417171_AT, 1425315_AT, 1429296_AT, 1416230_AT, 1451190_A_AT, 1448824_AT, 1428021_AT, 1426645_AT, 1416229_A…	170	1796	13288	1.39269	1	0.907709	47.3173
GOTERM_BP_FAT	GO:0016310~phosphorylation	16	6.50407	0.0461238	1425037_AT, 1419683_AT, 1416704_AT, 1460411_S_AT, 1417171_AT, 1435666_AT, 1421240_AT, 1457676_AT, 1425379_AT, 1451190_A_AT, 1419168_AT, 1453355_AT, 1415798_AT, 1424540_AT, 1424880_AT, 1427258_AT	177	718	13588	1.71072	1	0.817557	53.6117
GOTERM_MF_FAT	GO:0017076~purine nucleotide binding	33	13.4146	0.0472524	1427347_S_AT, 1419683_AT, 1460411_S_AT, 1416704_AT, 1416751_A_AT, 1424682_AT, 1421240_AT, 1435666_AT, 1417999_AT, 1450065_AT, 1421830_AT, 1424936_A_AT, 1427931_S_AT, 1438319_X_AT, 1419168_AT, 1427929_A_AT, 1455563_AT, 1453355_AT, 1451762_A_AT, 1415798_AT, 1424880_AT, 1460371_AT, 1415685_AT, 1417171_AT, 1425315_AT, 1429296_AT, 1416230_AT, 1425829_A_AT, 1451190_A_AT, 1448824_AT, 1428021_AT, 1426645…	170	1871	13288	1.37864	1	0.884685	48.52
GOTERM_MF_FAT	GO:0032559~adenyl ribonucleotide binding	27	10.9756	0.0479271	1419683_AT, 1460411_S_AT, 1416704_AT, 1416751_A_AT, 1421240_AT, 1435666_AT, 1417999_AT, 1450065_AT, 1421830_AT, 1424936_A_AT, 1427931_S_AT, 1438319_X_AT, 1419168_AT, 1427929_A_AT, 1455563_AT, 1453355_AT, 1451762_A_AT, 1415798_AT, 1424880_AT, 1460371_AT, 1417171_AT, 1416230_AT, 1451190_A_AT, 1448824_AT, 1428021_AT, 1426645_AT, 1416229_AT, 1450395_AT, 1424540_AT	170	1460	13288	1.44551	1	0.857466	49.0178
GOTERM_MF_FAT	GO:0030554~adenyl nucleotide binding	28	11.3821	0.0501768	1419683_AT, 1460411_S_AT, 1416704_AT, 1416751_A_AT, 1421240_AT, 1435666_AT, 1417999_AT, 1450065_AT, 1421830_AT, 1424936_A_AT, 1427931_S_AT, 1438319_X_AT, 1419168_AT, 1427929_A_AT, 1455563_AT, 1453355_AT, 1451762_A_AT, 1415798_AT, 1424880_AT, 1460371_AT, 1417171_AT, 1416230_AT, 1425829_A_AT, 1451190_A_AT, 1448824_AT, 1428021_AT, 1426645_AT, 1416229_AT, 1450395_AT, 1424540_AT	170	1535	13288	1.42581	1	0.811892	50.6457
GOTERM_MF_FAT	GO:0001883~purine nucleoside binding	28	11.3821	0.054673	1419683_AT, 1460411_S_AT, 1416704_AT, 1416751_A_AT, 1421240_AT, 1435666_AT, 1417999_AT, 1450065_AT, 1421830_AT, 1424936_A_AT, 1427931_S_AT, 1438319_X_AT, 1419168_AT, 1427929_A_AT, 1455563_AT, 1453355_AT, 1451762_A_AT, 1415798_AT, 1424880_AT, 1460371_AT, 1417171_AT, 1416230_AT, 1425829_A_AT, 1451190_A_AT, 1448824_AT, 1428021_AT, 1426645_AT, 1416229_AT, 1450395_AT, 1424540_AT	170	1548	13288	1.41383	1	0.812256	53.7557
GOTERM_MF_FAT	GO:0001882~nucleoside binding	28	11.3821	0.0583269	1419683_AT, 1460411_S_AT, 1416704_AT, 1416751_A_AT, 1421240_AT, 1435666_AT, 1417999_AT, 1450065_AT, 1421830_AT, 1424936_A_AT, 1427931_S_AT, 1438319_X_AT, 1419168_AT, 1427929_A_AT, 1455563_AT, 1453355_AT, 1451762_A_AT, 1415798_AT, 1424880_AT, 1460371_AT, 1417171_AT, 1416230_AT, 1425829_A_AT, 1451190_A_AT, 1448824_AT, 1428021_AT, 1426645_AT, 1416229_AT, 1450395_AT, 1424540_AT	170	1558	13288	1.40476	1	0.808019	56.1482
SP_PIR_KEYWORDS	nucleotide-binding	28	11.3821	0.0586318	1427347_S_AT, 1419683_AT, 1460411_S_AT, 1416704_AT, 1416751_A_AT, 1421240_AT, 1435666_AT, 1424682_AT, 1450065_AT, 1421830_AT, 1424936_A_AT, 1427931_S_AT, 1419168_AT, 1427929_A_AT, 1455563_AT, 1453355_AT, 1451762_A_AT, 1415798_AT, 1460371_AT, 1415685_AT, 1417171_AT, 1429296_AT, 1416230_AT, 1451190_A_AT, 1448824_AT, 1428021_AT, 1426645_AT, 1416229_AT, 1450395_AT, 1424540_AT	217	1631	17854	1.41247	1	0.830066	54.6904
UP_SEQ_FEATURE	domain:Protein kinase	12	4.87805	0.0676524	1419683_AT, 1451190_A_AT, 1460411_S_AT, 1416704_AT, 1417171_AT, 1435666_AT, 1421240_AT, 1419168_AT, 1453355_AT, 1415798_AT, 1424880_AT, 1424540_AT	223	476	16021	1.81117	1	0.999724	65.2432
GOTERM_MF_FAT	GO:0000166~nucleotide binding	36	14.6341	0.0825301	1427347_S_AT, 1419683_AT, 1460411_S_AT, 1416704_AT, 1416751_A_AT, 1424682_AT, 1421240_AT, 1435666_AT, 1417999_AT, 1450065_AT, 1420617_AT, 1421830_AT, 1424936_A_AT, 1427931_S_AT, 1438267_X_AT, 1438319_X_AT, 1419168_AT, 1427929_A_AT, 1451762_A_AT, 1455563_AT, 1453355_AT, 1415798_AT, 1424880_AT, 1460371_AT, 1415685_AT, 1417171_AT, 1425315_AT, 1429296_AT, 1416230_AT, 1425829_A_AT, 1420618_AT, 1451190…	170	2183	13288	1.28902	1	0.888803	69.3189
SP_PIR_KEYWORDS	kinase	14	5.69106	0.088591	1419683_AT, 1416704_AT, 1460411_S_AT, 1417171_AT, 1435666_AT, 1421240_AT, 1416230_AT, 1421830_AT, 1451190_A_AT, 1427931_S_AT, 1419168_AT, 1427929_A_AT, 1453355_AT, 1416229_AT, 1415798_AT, 1424540_AT	217	707	17854	1.62924	1	0.870075	70.3412
GOTERM_BP_FAT	GO:0006793~phosphorus metabolic process	17	6.91057	0.0960502	1425037_AT, 1419683_AT, 1416704_AT, 1460411_S_AT, 1417171_AT, 1435666_AT, 1421240_AT, 1457676_AT, 1420612_S_AT, 1425379_AT, 1451190_A_AT, 1419168_AT, 1453355_AT, 1415798_AT, 1424540_AT, 1424880_AT, 1427258_AT	177	866	13588	1.507	1	0.905401	80.6525
GOTERM_BP_FAT	GO:0006796~phosphate metabolic process	17	6.91057	0.0960502	1425037_AT, 1419683_AT, 1416704_AT, 1460411_S_AT, 1417171_AT, 1435666_AT, 1421240_AT, 1457676_AT, 1420612_S_AT, 1425379_AT, 1451190_A_AT, 1419168_AT, 1453355_AT, 1415798_AT, 1424540_AT, 1424880_AT, 1427258_AT	177	866	13588	1.507	1	0.905401	80.6525
INTERPRO	IPR017441:Protein kinase, ATP binding site	10	4.06504	0.112687	1419683_AT, 1451190_A_AT, 1416704_AT, 1417171_AT, 1435666_AT, 1421240_AT, 1419168_AT, 1453355_AT, 1415798_AT, 1424540_AT	215	467	17763	1.76914	1	0.99997	82.3087
SP_PIR_KEYWORDS	transferase	23	9.34959	0.114828	1419683_AT, 1416704_AT, 1421240_AT, 1435666_AT, 1430826_S_AT, 1425690_AT, 1450545_A_AT, 1421830_AT, 1427931_S_AT, 1460319_AT, 1419168_AT, 1427929_A_AT, 1453355_AT, 1415798_AT, 1417171_AT, 1422758_AT, 1452823_AT, 1416230_AT, 1451190_A_AT, 1423372_AT, 1433504_AT, 1416471_AT, 1416229_AT, 1416373_AT, 1424540_AT	217	1385	17854	1.36632	1	0.849558	79.7726
INTERPRO	IPR017442:Serine/threonine protein kinase-related	8	3.25203	0.168876	1451190_A_AT, 1416704_AT, 1435666_AT, 1421240_AT, 1419168_AT, 1453355_AT, 1424880_AT, 1424540_AT	215	374	17763	1.76724	1	0.999994	93.1427
SP_PIR_KEYWORDS	serine/threonine-protein kinase	8	3.25203	0.181219	1419683_AT, 1451190_A_AT, 1416704_AT, 1435666_AT, 1421240_AT, 1419168_AT, 1453355_AT, 1424540_AT	217	384	17854	1.71409	1	0.928581	92.7172
UP_SEQ_FEATURE	nucleotide phosphate-binding region:ATP	17	6.91057	0.19219	1419683_AT, 1416704_AT, 1416751_A_AT, 1417171_AT, 1435666_AT, 1421240_AT, 1421830_AT, 1424936_A_AT, 1451190_A_AT, 1427931_S_AT, 1419168_AT, 1427929_A_AT, 1453355_AT, 1455563_AT, 1450395_AT, 1451762_A_AT, 1415798_AT, 1424540_AT	223	907	16021	1.34656	1	0.99999	96.0039
UP_SEQ_FEATURE	binding site:ATP	11	4.47154	0.224817	1419683_AT, 1451190_A_AT, 1416704_AT, 1417171_AT, 1435666_AT, 1421240_AT, 1419168_AT, 1416230_AT, 1416229_AT, 1453355_AT, 1415798_AT, 1424540_AT	223	545	16021	1.45004	1	0.999986	97.8546
INTERPRO	IPR008271:Serine/threonine protein kinase, active site	7	2.84553	0.26781	1451190_A_AT, 1416704_AT, 1435666_AT, 1421240_AT, 1419168_AT, 1453355_AT, 1424540_AT	215	360	17763	1.60647	1	0.999991	98.9067
GOTERM_MF_FAT	GO:0004674~protein serine/threonine kinase activity	8	3.25203	0.288932	1419683_AT, 1451190_A_AT, 1416704_AT, 1435666_AT, 1421240_AT, 1419168_AT, 1453355_AT, 1424540_AT	170	421	13288	1.48532	1	0.969133	99.0696
INTERPRO	IPR002290:Serine/threonine protein kinase	5	2.03252	0.397259	1451190_A_AT, 1416704_AT, 1435666_AT, 1419168_AT, 1424540_AT	215	265	17763	1.55884	1	0.99999	99.9347
SMART	SM00220:S_TKc	5	2.03252	0.422929	1451190_A_AT, 1416704_AT, 1435666_AT, 1419168_AT, 1424540_AT	115	265	9131	1.49811	1	0.999838	99.8298
Annotation Cluster 9	Enrichment Score: 1.0706505539907167
Category	Term	Count	%	PValue	Genes	List Total	Pop Hits	Pop Total	Fold Enrichment	Bonferroni	Benjamini	FDR
INTERPRO	IPR016040:NAD(P)-binding domain	6	2.43902	0.0361716	1426857_A_AT, 1437380_X_AT, 1452257_AT, 1449392_AT, 1416776_AT, 1425829_A_AT	215	151	17763	3.28286	1	0.998356	41.3599
SP_PIR_KEYWORDS	nad	6	2.43902	0.0547579	1434987_AT, 1426857_A_AT, 1452257_AT, 1416468_AT, 1449392_AT, 1425829_A_AT	217	169	17854	2.92106	1	0.844073	52.1856
INTERPRO	IPR002347:Glucose/ribitol dehydrogenase	3	1.21951	0.146177	1426857_A_AT, 1452257_AT, 1449392_AT	215	56	17763	4.426	1	0.999992	89.8681
INTERPRO	IPR002198:Short-chain dehydrogenase/reductase SDR	3	1.21951	0.18018	1426857_A_AT, 1452257_AT, 1449392_AT	215	64	17763	3.87275	1	0.99999	94.3767
Annotation Cluster 10	Enrichment Score: 1.0034147255578079
Category	Term	Count	%	PValue	Genes	List Total	Pop Hits	Pop Total	Fold Enrichment	Bonferroni	Benjamini	FDR
GOTERM_BP_FAT	GO:0043405~regulation of MAP kinase activity	5	2.03252	0.0235481	1425037_AT, 1425379_AT, 1457676_AT, 1422123_S_AT, 1424880_AT	177	84	13588	4.56955	1	0.685177	32.1333
GOTERM_BP_FAT	GO:0043406~positive regulation of MAP kinase activity	4	1.62602	0.0409525	1425037_AT, 1425379_AT, 1457676_AT, 1422123_S_AT	177	59	13588	5.20463	1	0.797664	49.3472
GOTERM_BP_FAT	GO:0044093~positive regulation of molecular function	9	3.65854	0.0458712	1425037_AT, 1425379_AT, 1421240_AT, 1457676_AT, 1450065_AT, 1450750_A_AT, 1422123_S_AT, 1424540_AT, 1420639_AT	177	306	13588	2.25789	1	0.82475	53.4115
GOTERM_BP_FAT	GO:0045860~positive regulation of protein kinase activity	5	2.03252	0.0775077	1425037_AT, 1425379_AT, 1421240_AT, 1457676_AT, 1422123_S_AT	177	124	13588	3.0955	1	0.885196	73.0804
GOTERM_BP_FAT	GO:0042325~regulation of phosphorylation	8	3.25203	0.0832403	1425037_AT, 1425379_AT, 1423136_AT, 1421240_AT, 1457676_AT, 1450329_A_AT, 1422123_S_AT, 1424880_AT	177	290	13588	2.11775	1	0.893179	75.6762
GOTERM_BP_FAT	GO:0033674~positive regulation of kinase activity	5	2.03252	0.0885737	1425037_AT, 1425379_AT, 1421240_AT, 1457676_AT, 1422123_S_AT	177	130	13588	2.95263	1	0.903578	77.8785
GOTERM_BP_FAT	GO:0045859~regulation of protein kinase activity	6	2.43902	0.0942798	1425037_AT, 1425379_AT, 1421240_AT, 1457676_AT, 1422123_S_AT, 1424880_AT	177	186	13588	2.4764	1	0.913572	80.0268
GOTERM_BP_FAT	GO:0019220~regulation of phosphate metabolic process	8	3.25203	0.0966977	1425037_AT, 1425379_AT, 1423136_AT, 1421240_AT, 1457676_AT, 1450329_A_AT, 1422123_S_AT, 1424880_AT	177	301	13588	2.04036	1	0.902866	80.8767
GOTERM_BP_FAT	GO:0051174~regulation of phosphorus metabolic process	8	3.25203	0.0966977	1425037_AT, 1425379_AT, 1423136_AT, 1421240_AT, 1457676_AT, 1450329_A_AT, 1422123_S_AT, 1424880_AT	177	301	13588	2.04036	1	0.902866	80.8767
GOTERM_BP_FAT	GO:0051347~positive regulation of transferase activity	5	2.03252	0.0983457	1425037_AT, 1425379_AT, 1421240_AT, 1457676_AT, 1422123_S_AT	177	135	13588	2.84327	1	0.902815	81.4364
GOTERM_BP_FAT	GO:0043549~regulation of kinase activity	6	2.43902	0.104094	1425037_AT, 1425379_AT, 1421240_AT, 1457676_AT, 1422123_S_AT, 1424880_AT	177	192	13588	2.39901	1	0.900754	83.2706
GOTERM_BP_FAT	GO:0051338~regulation of transferase activity	6	2.43902	0.117601	1425037_AT, 1425379_AT, 1421240_AT, 1457676_AT, 1422123_S_AT, 1424880_AT	177	199	13588	2.31462	1	0.905077	86.9333
GOTERM_BP_FAT	GO:0043085~positive regulation of catalytic activity	7	2.84553	0.123799	1425037_AT, 1425379_AT, 1421240_AT, 1457676_AT, 1450065_AT, 1450750_A_AT, 1422123_S_AT	177	261	13588	2.05892	1	0.910656	88.3488
GOTERM_BP_FAT	GO:0000187~activation of MAPK activity	3	1.21951	0.136803	1425037_AT, 1425379_AT, 1457676_AT	177	50	13588	4.6061	1	0.929358	90.8644
GOTERM_BP_FAT	GO:0032268~regulation of cellular protein metabolic process	7	2.84553	0.15676	1425037_AT, 1415685_AT, 1428362_AT, 1423136_AT, 1457676_AT, 1450329_A_AT, 1418235_AT	177	280	13588	1.91921	1	0.947412	93.7555
GOTERM_BP_FAT	GO:0031399~regulation of protein modification process	5	2.03252	0.166301	1425037_AT, 1423136_AT, 1457676_AT, 1450329_A_AT, 1418235_AT	177	165	13588	2.32631	1	0.953021	94.8107
GOTERM_BP_FAT	GO:0000165~MAPKKK cascade	4	1.62602	0.183878	1425037_AT, 1425379_AT, 1417790_AT, 1457676_AT	177	114	13588	2.69363	1	0.960967	96.3308
GOTERM_BP_FAT	GO:0007243~protein kinase cascade	6	2.43902	0.191045	1425037_AT, 1421640_A_AT, 1425379_AT, 1417790_AT, 1416704_AT, 1457676_AT	177	236	13588	1.95174	1	0.963139	96.8213
GOTERM_BP_FAT	GO:0001932~regulation of protein amino acid phosphorylation	4	1.62602	0.206972	1425037_AT, 1423136_AT, 1457676_AT, 1450329_A_AT	177	121	13588	2.5378	1	0.967944	97.6997
Annotation Cluster 11	Enrichment Score: 0.9479677560132459
Category	Term	Count	%	PValue	Genes	List Total	Pop Hits	Pop Total	Fold Enrichment	Bonferroni	Benjamini	FDR
GOTERM_BP_FAT	GO:0033554~cellular response to stress	13	5.28455	0.00639179	1425037_AT, 1426296_AT, 1416704_AT, 1421240_AT, 1423892_AT, 1457676_AT, 1416513_AT, 1424073_AT, 1418235_AT, 1420639_AT, 1418158_AT, 1426790_AT, 1424540_AT	177	404	13588	2.47027	0.999692	0.463127	9.90498
GOTERM_BP_FAT	GO:0006974~response to DNA damage stimulus	8	3.25203	0.0798613	1418158_AT, 1426296_AT, 1416704_AT, 1423892_AT, 1424073_AT, 1426790_AT, 1424540_AT, 1420639_AT	177	287	13588	2.13988	1	0.887696	74.1761
GOTERM_BP_FAT	GO:0006302~double-strand break repair	3	1.21951	0.10678	1426296_AT, 1423892_AT, 1424073_AT	177	43	13588	5.35593	1	0.899409	84.068
GOTERM_BP_FAT	GO:0006259~DNA metabolic process	9	3.65854	0.180498	1426296_AT, 1450339_A_AT, 1423892_AT, 1424073_AT, 1426790_AT, 1450545_A_AT, 1438802_AT, 1422467_AT, 1420639_AT	177	421	13588	1.64113	1	0.95997	96.0757
SP_PIR_KEYWORDS	DNA damage	5	2.03252	0.208584	1426296_AT, 1423892_AT, 1424073_AT, 1426790_AT, 1420639_AT	217	194	17854	2.12053	1	0.915442	95.3348
GOTERM_BP_FAT	GO:0006281~DNA repair	5	2.03252	0.323219	1426296_AT, 1423892_AT, 1424073_AT, 1426790_AT, 1420639_AT	177	222	13588	1.72902	1	0.984029	99.8254
SP_PIR_KEYWORDS	dna repair	4	1.62602	0.34876	1426296_AT, 1424073_AT, 1426790_AT, 1420639_AT	217	173	17854	1.90235	1	0.949185	99.6373
Annotation Cluster 12	Enrichment Score: 0.9201437499714282
Category	Term	Count	%	PValue	Genes	List Total	Pop Hits	Pop Total	Fold Enrichment	Bonferroni	Benjamini	FDR
GOTERM_BP_FAT	GO:0055114~oxidation reduction	18	7.31707	0.00638064	1434987_AT, 1425918_AT, 1417495_X_AT, 1427880_AT, 1425040_AT, 1452257_AT, 1449392_AT, 1450752_AT, 1415964_AT, 1425829_A_AT, 1426857_A_AT, 1417582_S_AT, 1423394_AT, 1419582_AT, 1416468_AT, 1437380_X_AT, 1449327_AT, 1430172_A_AT	177	672	13588	2.0563	0.999688	0.489644	9.88853
SP_PIR_KEYWORDS	oxidoreductase	15	6.09756	0.0100111	1434987_AT, 1425918_AT, 1417495_X_AT, 1425040_AT, 1452257_AT, 1449392_AT, 1415964_AT, 1425829_A_AT, 1426857_A_AT, 1417582_S_AT, 1423394_AT, 1419582_AT, 1416468_AT, 1437380_X_AT, 1430172_A_AT	217	572	17854	2.1576	0.92979	0.587459	12.351
SP_PIR_KEYWORDS	iron	8	3.25203	0.0957563	1425918_AT, 1425040_AT, 1419582_AT, 1450752_AT, 1417560_AT, 1415964_AT, 1430172_A_AT, 1425829_A_AT	217	321	17854	2.0505	1	0.850146	73.2551
GOTERM_MF_FAT	GO:0005506~iron ion binding	8	3.25203	0.147795	1425918_AT, 1425040_AT, 1419582_AT, 1450752_AT, 1417560_AT, 1415964_AT, 1430172_A_AT, 1425829_A_AT	170	343	13288	1.82308	1	0.95046	88.8501
UP_SEQ_FEATURE	metal ion-binding site:Iron (heme axial ligand)	4	1.62602	0.158203	1425040_AT, 1419582_AT, 1450752_AT, 1425829_A_AT	223	99	16021	2.90275	1	0.999999	92.5587
SP_PIR_KEYWORDS	heme	4	1.62602	0.246744	1425040_AT, 1419582_AT, 1450752_AT, 1430172_A_AT	217	142	17854	2.31765	1	0.910458	97.5584
GOTERM_MF_FAT	GO:0009055~electron carrier activity	4	1.62602	0.474995	1419582_AT, 1450752_AT, 1430172_A_AT, 1425829_A_AT	170	202	13288	1.54782	1	0.990855	99.9855
GOTERM_MF_FAT	GO:0020037~heme binding	3	1.21951	0.549327	1419582_AT, 1450752_AT, 1430172_A_AT	170	144	13288	1.62843	1	0.993207	99.9982
GOTERM_MF_FAT	GO:0046906~tetrapyrrole binding	3	1.21951	0.568264	1419582_AT, 1450752_AT, 1430172_A_AT	170	151	13288	1.55294	1	0.993246	99.999
Annotation Cluster 13	Enrichment Score: 0.9014790516607385
Category	Term	Count	%	PValue	Genes	List Total	Pop Hits	Pop Total	Fold Enrichment	Bonferroni	Benjamini	FDR
GOTERM_BP_FAT	GO:0005996~monosaccharide metabolic process	6	2.43902	0.103079	1425631_AT, 1416704_AT, 1437380_X_AT, 1422758_AT, 1433504_AT, 1426054_AT	177	191	13588	2.41157	1	0.906069	82.9596
GOTERM_BP_FAT	GO:0006006~glucose metabolic process	5	2.03252	0.108598	1425631_AT, 1416704_AT, 1437380_X_AT, 1433504_AT, 1426054_AT	177	140	13588	2.74173	1	0.899844	84.5875
GOTERM_BP_FAT	GO:0019318~hexose metabolic process	5	2.03252	0.176428	1425631_AT, 1416704_AT, 1437380_X_AT, 1433504_AT, 1426054_AT	177	169	13588	2.27125	1	0.958364	95.7463
Annotation Cluster 14	Enrichment Score: 0.8232055142184856
Category	Term	Count	%	PValue	Genes	List Total	Pop Hits	Pop Total	Fold Enrichment	Bonferroni	Benjamini	FDR
GOTERM_BP_FAT	GO:0001525~angiogenesis	5	2.03252	0.0943781	1421233_AT, 1416704_AT, 1423136_AT, 1421826_AT, 1448649_AT	177	133	13588	2.88603	1	0.909643	80.0621
GOTERM_BP_FAT	GO:0048514~blood vessel morphogenesis	6	2.43902	0.114855	1421233_AT, 1416704_AT, 1423136_AT, 1421826_AT, 1418235_AT, 1448649_AT	177	198	13588	2.32631	1	0.906227	86.2561
GOTERM_BP_FAT	GO:0001568~blood vessel development	6	2.43902	0.209765	1421233_AT, 1416704_AT, 1423136_AT, 1421826_AT, 1418235_AT, 1448649_AT	177	244	13588	1.88775	1	0.967035	97.828
GOTERM_BP_FAT	GO:0001944~vasculature development	6	2.43902	0.22409	1421233_AT, 1416704_AT, 1423136_AT, 1421826_AT, 1418235_AT, 1448649_AT	177	250	13588	1.84244	1	0.972535	98.387
Annotation Cluster 15	Enrichment Score: 0.812217119903523
Category	Term	Count	%	PValue	Genes	List Total	Pop Hits	Pop Total	Fold Enrichment	Bonferroni	Benjamini	FDR
GOTERM_BP_FAT	GO:0050679~positive regulation of epithelial cell proliferation	3	1.21951	0.0607166	1448148_AT, 1423136_AT, 1438802_AT	177	31	13588	7.4292	1	0.854343	63.9007
GOTERM_BP_FAT	GO:0050678~regulation of epithelial cell proliferation	3	1.21951	0.196368	1448148_AT, 1423136_AT, 1438802_AT	177	63	13588	3.65564	1	0.963896	97.1449
GOTERM_BP_FAT	GO:0008284~positive regulation of cell proliferation	6	2.43902	0.306881	1418158_AT, 1448148_AT, 1423136_AT, 1418796_AT, 1438802_AT, 1424540_AT	177	284	13588	1.62187	1	0.982035	99.7427
Annotation Cluster 16	Enrichment Score: 0.7750688672991748
Category	Term	Count	%	PValue	Genes	List Total	Pop Hits	Pop Total	Fold Enrichment	Bonferroni	Benjamini	FDR
GOTERM_MF_FAT	GO:0008135~translation factor activity, nucleic acid binding	5	2.03252	0.0362968	1415685_AT, 1428362_AT, 1418662_AT, 1436724_A_AT, 1417364_AT	170	98	13288	3.988	0.999998	0.928624	39.7788
GOTERM_MF_FAT	GO:0003743~translation initiation factor activity	3	1.21951	0.186409	1415685_AT, 1428362_AT, 1436724_A_AT	170	62	13288	3.78216	1	0.941141	94.0975
GOTERM_BP_FAT	GO:0006412~translation	7	2.84553	0.233179	1415685_AT, 1416054_AT, 1428362_AT, 1436724_A_AT, 1434328_AT, 1417364_AT, 1429054_AT	177	319	13588	1.68457	1	0.971609	98.6684
SP_PIR_KEYWORDS	protein biosynthesis	3	1.21951	0.503154	1415685_AT, 1428362_AT, 1417364_AT	217	139	17854	1.77575	1	0.965177	99.9895
Annotation Cluster 17	Enrichment Score: 0.7456926784443805
Category	Term	Count	%	PValue	Genes	List Total	Pop Hits	Pop Total	Fold Enrichment	Bonferroni	Benjamini	FDR
INTERPRO	IPR000355:Chemokine receptor	3	1.21951	0.015513	1450357_A_AT, 1422111_AT, 1422349_AT	215	16	17763	15.491	0.999715	0.999715	20.2687
GOTERM_MF_FAT	GO:0019957~C-C chemokine binding	3	1.21951	0.0192938	1450357_A_AT, 1422111_AT, 1422349_AT	170	17	13288	13.7938	0.999046	0.969119	23.4511
GOTERM_MF_FAT	GO:0016493~C-C chemokine receptor activity	3	1.21951	0.0192938	1450357_A_AT, 1422111_AT, 1422349_AT	170	17	13288	13.7938	0.999046	0.969119	23.4511
PIR_SUPERFAMILY	PIRSF038545:chemokine receptor	3	1.21951	0.0278339	1450357_A_AT, 1422111_AT, 1422349_AT	98	22	8136	11.321	0.972264	0.972264	27.9182
GOTERM_MF_FAT	GO:0004950~chemokine receptor activity	3	1.21951	0.0314438	1450357_A_AT, 1422111_AT, 1422349_AT	170	22	13288	10.6588	0.999989	0.977672	35.4831
GOTERM_MF_FAT	GO:0019956~chemokine binding	3	1.21951	0.0341557	1450357_A_AT, 1422111_AT, 1422349_AT	170	23	13288	10.1954	0.999996	0.955026	37.9174
GOTERM_MF_FAT	GO:0042277~peptide binding	5	2.03252	0.145775	1450357_A_AT, 1422111_AT, 1451593_AT, 1426054_AT, 1422349_AT	170	160	13288	2.44265	1	0.956061	88.482
GOTERM_MF_FAT	GO:0001653~peptide receptor activity	4	1.62602	0.164705	1450357_A_AT, 1422111_AT, 1426054_AT, 1422349_AT	170	110	13288	2.84235	1	0.94609	91.5302
GOTERM_MF_FAT	GO:0008528~peptide receptor activity, G-protein coupled	4	1.62602	0.164705	1450357_A_AT, 1422111_AT, 1426054_AT, 1422349_AT	170	110	13288	2.84235	1	0.94609	91.5302
GOTERM_MF_FAT	GO:0019955~cytokine binding	3	1.21951	0.308401	1450357_A_AT, 1422111_AT, 1422349_AT	170	88	13288	2.66471	1	0.971502	99.3643
PIR_SUPERFAMILY	PIRSF800006:rhodopsin-like G protein-coupled receptors	5	2.03252	0.999836	1450357_A_AT, 1422207_AT, 1422111_AT, 1426054_AT, 1422349_AT	98	1200	8136	0.345918	1	1	100
SP_PIR_KEYWORDS	g-protein coupled receptor	5	2.03252	0.999978	1450357_A_AT, 1422207_AT, 1422111_AT, 1426054_AT, 1422349_AT	217	1411	17854	0.291554	1	1	100
INTERPRO	IPR000276:7TM GPCR, rhodopsin-like	5	2.03252	0.999986	1450357_A_AT, 1422207_AT, 1422111_AT, 1426054_AT, 1422349_AT	215	1458	17763	0.283329	1	1	100
SP_PIR_KEYWORDS	transducer	5	2.03252	0.999988	1450357_A_AT, 1422207_AT, 1422111_AT, 1426054_AT, 1422349_AT	217	1467	17854	0.280424	1	1	100
INTERPRO	IPR017452:GPCR, rhodopsin-like superfamily	5	2.03252	0.999996	1450357_A_AT, 1422207_AT, 1422111_AT, 1426054_AT, 1422349_AT	215	1575	17763	0.262281	1	1	100
SP_PIR_KEYWORDS	receptor	11	4.47154	0.999998	1450357_A_AT, 1422207_AT, 1422111_AT, 1421511_AT, 1419732_AT, 1426054_AT, 1415798_AT, 1450750_A_AT, 1422123_S_AT, 1419105_AT, 1422349_AT	217	2465	17854	0.367157	1	1	100
GOTERM_BP_FAT	GO:0007186~G-protein coupled receptor protein signaling pathway	5	2.03252	1	1450357_A_AT, 1422207_AT, 1422111_AT, 1426054_AT, 1422349_AT	177	1877	13588	0.204498	1	1	100
Annotation Cluster 18	Enrichment Score: 0.7137043066956382
Category	Term	Count	%	PValue	Genes	List Total	Pop Hits	Pop Total	Fold Enrichment	Bonferroni	Benjamini	FDR
SP_PIR_KEYWORDS	metal-binding	41	16.6667	0.0908062	1425037_AT, 1421240_AT, 1427008_AT, 1416712_AT, 1422810_AT, 1456577_X_AT, 1450065_AT, 1424639_A_AT, 1425690_AT, 1416607_AT, 1450545_A_AT, 1419105_AT, 1424749_AT, 1423212_AT, 1427931_S_AT, 1427929_A_AT, 1456341_A_AT, 1438802_AT, 1427258_AT, 1430172_A_AT, 1425918_AT, 1431030_A_AT, 1417171_AT, 1417495_X_AT, 1425040_AT, 1454802_X_AT, 1450752_AT, 1416230_AT, 1450750_A_AT, 1428494_A_AT, 1448649_AT, 142…	217	2682	17854	1.25777	1	0.85532	71.272
GOTERM_MF_FAT	GO:0046914~transition metal ion binding	41	16.6667	0.110205	1425037_AT, 1428052_A_AT, 1427008_AT, 1416712_AT, 1422810_AT, 1456577_X_AT, 1425690_AT, 1416607_AT, 1419105_AT, 1424749_AT, 1423212_AT, 1427931_S_AT, 1417560_AT, 1427929_A_AT, 1456341_A_AT, 1438802_AT, 1427258_AT, 1430172_A_AT, 1425918_AT, 1431030_A_AT, 1417171_AT, 1417495_X_AT, 1425040_AT, 1454802_X_AT, 1450752_AT, 1416230_AT, 1450750_A_AT, 1428494_A_AT, 1448649_AT, 1425829_A_AT, 1415964_AT, 141…	170	2608	13288	1.22882	1	0.92612	79.8439
GOTERM_MF_FAT	GO:0043169~cation binding	57	23.1707	0.150127	1425037_AT, 1421240_AT, 1427008_AT, 1435666_AT, 1422810_AT, 1416712_AT, 1456577_X_AT, 1425878_AT, 1416607_AT, 1450545_A_AT, 1419105_AT, 1424749_AT, 1423212_AT, 1427931_S_AT, 1456341_A_AT, 1438802_AT, 1427258_AT, 1430172_A_AT, 1426043_A_AT, 1425918_AT, 1450055_AT, 1417171_AT, 1425040_AT, 1454802_X_AT, 1416230_AT, 1450750_A_AT, 1425829_A_AT, 1421640_A_AT, 1419582_AT, 1416471_AT, 1416229_AT, 1436277…	170	3885	13288	1.14682	1	0.945176	89.2615
GOTERM_MF_FAT	GO:0046872~metal ion binding	56	22.7642	0.172092	1425037_AT, 1421240_AT, 1427008_AT, 1435666_AT, 1422810_AT, 1416712_AT, 1456577_X_AT, 1425878_AT, 1416607_AT, 1450545_A_AT, 1419105_AT, 1424749_AT, 1423212_AT, 1427931_S_AT, 1456341_A_AT, 1438802_AT, 1430172_A_AT, 1426043_A_AT, 1427258_AT, 1425918_AT, 1450055_AT, 1417171_AT, 1425040_AT, 1454802_X_AT, 1416230_AT, 1450750_A_AT, 1425829_A_AT, 1421640_A_AT, 1419582_AT, 1416471_AT, 1416229_AT, 1436277…	170	3850	13288	1.13694	1	0.946674	92.5019
GOTERM_MF_FAT	GO:0043167~ion binding	57	23.1707	0.176529	1425037_AT, 1421240_AT, 1427008_AT, 1435666_AT, 1422810_AT, 1416712_AT, 1456577_X_AT, 1425878_AT, 1416607_AT, 1450545_A_AT, 1419105_AT, 1424749_AT, 1423212_AT, 1427931_S_AT, 1456341_A_AT, 1438802_AT, 1427258_AT, 1430172_A_AT, 1426043_A_AT, 1425918_AT, 1450055_AT, 1417171_AT, 1425040_AT, 1454802_X_AT, 1416230_AT, 1450750_A_AT, 1425829_A_AT, 1421640_A_AT, 1419582_AT, 1416471_AT, 1416229_AT, 1436277…	170	3934	13288	1.13253	1	0.944375	93.0346
SP_PIR_KEYWORDS	zinc-finger	19	7.72358	0.207418	1425037_AT, 1431030_A_AT, 1417171_AT, 1427008_AT, 1422810_AT, 1454802_X_AT, 1428494_A_AT, 1450750_A_AT, 1419105_AT, 1424837_AT, 1421640_A_AT, 1423212_AT, 1450339_A_AT, 1419164_AT, 1449414_AT, 1436277_AT, 1456341_A_AT, 1438802_AT, 1427258_AT	217	1204	17854	1.29838	1	0.922467	95.2439
SP_PIR_KEYWORDS	zinc	26	10.5691	0.344873	1425037_AT, 1427008_AT, 1422810_AT, 1456577_X_AT, 1416607_AT, 1419105_AT, 1424749_AT, 1423212_AT, 1427931_S_AT, 1427929_A_AT, 1438802_AT, 1456341_A_AT, 1427258_AT, 1431030_A_AT, 1417171_AT, 1454802_X_AT, 1416230_AT, 1428494_A_AT, 1450750_A_AT, 1448649_AT, 1418158_AT, 1424837_AT, 1421640_A_AT, 1450339_A_AT, 1419164_AT, 1416229_AT, 1449414_AT, 1436277_AT	217	1886	17854	1.13425	1	0.951083	99.6079
GOTERM_MF_FAT	GO:0008270~zinc ion binding	27	10.9756	0.597731	1425037_AT, 1428052_A_AT, 1427008_AT, 1422810_AT, 1456577_X_AT, 1416607_AT, 1419105_AT, 1424749_AT, 1423212_AT, 1427931_S_AT, 1427929_A_AT, 1438802_AT, 1456341_A_AT, 1427258_AT, 1431030_A_AT, 1417171_AT, 1454802_X_AT, 1416230_AT, 1428494_A_AT, 1450750_A_AT, 1448649_AT, 1418158_AT, 1424837_AT, 1421640_A_AT, 1450339_A_AT, 1419164_AT, 1416229_AT, 1449414_AT, 1436277_AT	170	2105	13288	1.00259	1	0.995153	99.9996
Annotation Cluster 19	Enrichment Score: 0.6945896104748063
Category	Term	Count	%	PValue	Genes	List Total	Pop Hits	Pop Total	Fold Enrichment	Bonferroni	Benjamini	FDR
SP_PIR_KEYWORDS	guanine-nucleotide releasing factor	5	2.03252	0.0353591	1425037_AT, 1425315_AT, 1422808_S_AT, 1421885_AT, 1421321_A_AT	217	102	17854	4.03316	0.999925	0.850546	37.6043
GOTERM_BP_FAT	GO:0035023~regulation of Rho protein signal transduction	4	1.62602	0.100639	1425037_AT, 1460181_AT, 1421885_AT, 1421321_A_AT	177	86	13588	3.57062	1	0.904305	82.1897
GOTERM_MF_FAT	GO:0005085~guanyl-nucleotide exchange factor activity	5	2.03252	0.116945	1425037_AT, 1425315_AT, 1422808_S_AT, 1421885_AT, 1421321_A_AT	170	147	13288	2.65866	1	0.926592	81.8401
UP_SEQ_FEATURE	domain:DH	3	1.21951	0.181884	1425037_AT, 1421885_AT, 1421321_A_AT	223	56	16021	3.84873	1	0.999992	95.1617
INTERPRO	IPR000219:Dbl homology (DH) domain	3	1.21951	0.184513	1425037_AT, 1421885_AT, 1421321_A_AT	215	65	17763	3.81317	1	0.999976	94.7923
SMART	SM00325:RhoGEF	3	1.21951	0.194659	1425037_AT, 1421885_AT, 1421321_A_AT	115	65	9131	3.66462	1	0.999895	91.8784
INTERPRO	IPR001849:Pleckstrin homology	6	2.43902	0.207595	1425037_AT, 1417790_AT, 1417171_AT, 1421885_AT, 1421321_A_AT, 1451762_A_AT	215	261	17763	1.89928	1	0.99996	96.5645
GOTERM_BP_FAT	GO:0046578~regulation of Ras protein signal transduction	5	2.03252	0.209013	1425037_AT, 1460181_AT, 1422808_S_AT, 1421885_AT, 1421321_A_AT	177	181	13588	2.12067	1	0.967872	97.7941
SMART	SM00233:PH	6	2.43902	0.227036	1425037_AT, 1417790_AT, 1417171_AT, 1421885_AT, 1421321_A_AT, 1451762_A_AT	115	261	9131	1.82529	1	0.999719	94.9537
GOTERM_MF_FAT	GO:0005089~Rho guanyl-nucleotide exchange factor activity	3	1.21951	0.228271	1425037_AT, 1421885_AT, 1421321_A_AT	170	71	13288	3.30273	1	0.958823	97.1401
INTERPRO	IPR011993:Pleckstrin homology-type	6	2.43902	0.269859	1425037_AT, 1417790_AT, 1417171_AT, 1423892_AT, 1421885_AT, 1451762_A_AT	215	289	17763	1.71527	1	0.999982	98.9502
GOTERM_MF_FAT	GO:0005088~Ras guanyl-nucleotide exchange factor activity	3	1.21951	0.284865	1425037_AT, 1421885_AT, 1421321_A_AT	170	83	13288	2.82523	1	0.970415	98.9939
UP_SEQ_FEATURE	domain:PH	5	2.03252	0.301497	1417790_AT, 1417171_AT, 1421885_AT, 1421321_A_AT, 1451762_A_AT	223	202	16021	1.77829	1	0.999999	99.5543
GOTERM_MF_FAT	GO:0030695~GTPase regulator activity	7	2.84553	0.311258	1425037_AT, 1432022_AT, 1425315_AT, 1422808_S_AT, 1421885_AT, 1421321_A_AT, 1429859_A_AT	170	361	13288	1.51566	1	0.969899	99.3994
GOTERM_MF_FAT	GO:0005083~small GTPase regulator activity	5	2.03252	0.315663	1425037_AT, 1422808_S_AT, 1421885_AT, 1421321_A_AT, 1429859_A_AT	170	223	13288	1.75257	1	0.966132	99.45
GOTERM_MF_FAT	GO:0060589~nucleoside-triphosphatase regulator activity	7	2.84553	0.324701	1425037_AT, 1432022_AT, 1425315_AT, 1422808_S_AT, 1421885_AT, 1421321_A_AT, 1429859_A_AT	170	367	13288	1.49088	1	0.967238	99.5417
GOTERM_BP_FAT	GO:0051056~regulation of small GTPase mediated signal transduction	5	2.03252	0.3442	1425037_AT, 1460181_AT, 1422808_S_AT, 1421885_AT, 1421321_A_AT	177	228	13588	1.68352	1	0.98484	99.8954
Annotation Cluster 20	Enrichment Score: 0.6725044242867578
Category	Term	Count	%	PValue	Genes	List Total	Pop Hits	Pop Total	Fold Enrichment	Bonferroni	Benjamini	FDR
GOTERM_BP_FAT	GO:0001654~eye development	5	2.03252	0.146768	1421233_AT, 1450339_A_AT, 1416468_AT, 1425878_AT, 1454231_A_AT	177	157	13588	2.44485	1	0.940336	92.4367
GOTERM_BP_FAT	GO:0043010~camera-type eye development	4	1.62602	0.237546	1421233_AT, 1450339_A_AT, 1416468_AT, 1425878_AT	177	130	13588	2.3621	1	0.971632	98.7865
GOTERM_BP_FAT	GO:0007423~sensory organ development	6	2.43902	0.239989	1421233_AT, 1450339_A_AT, 1416468_AT, 1425878_AT, 1415798_AT, 1454231_A_AT	177	257	13588	1.79226	1	0.971774	98.8482
GOTERM_BP_FAT	GO:0048592~eye morphogenesis	3	1.21951	0.244012	1416468_AT, 1425878_AT, 1454231_A_AT	177	73	13588	3.15486	1	0.971647	98.9435
Annotation Cluster 21	Enrichment Score: 0.6435185848643745
Category	Term	Count	%	PValue	Genes	List Total	Pop Hits	Pop Total	Fold Enrichment	Bonferroni	Benjamini	FDR
SP_PIR_KEYWORDS	basement membrane	3	1.21951	0.0634753	1448321_AT, 1452035_AT, 1416513_AT, 1426348_AT	217	34	17854	7.25969	1	0.822945	57.6515
GOTERM_CC_FAT	GO:0005604~basement membrane	3	1.21951	0.207513	1448321_AT, 1452035_AT, 1416513_AT, 1426348_AT	146	73	12504	3.51961	1	0.901256	94.8099
GOTERM_CC_FAT	GO:0005578~proteinaceous extracellular matrix	6	2.43902	0.262133	1448321_AT, 1452035_AT, 1423136_AT, 1434679_AT, 1416513_AT, 1426348_AT, 1416321_S_AT	146	297	12504	1.73018	1	0.915051	97.9074
GOTERM_CC_FAT	GO:0031012~extracellular matrix	6	2.43902	0.28885	1448321_AT, 1452035_AT, 1423136_AT, 1434679_AT, 1416513_AT, 1426348_AT, 1416321_S_AT	146	309	12504	1.66299	1	0.895873	98.691
GOTERM_CC_FAT	GO:0044420~extracellular matrix part	3	1.21951	0.289033	1448321_AT, 1452035_AT, 1416513_AT, 1426348_AT	146	92	12504	2.79273	1	0.888894	98.6953
SP_PIR_KEYWORDS	extracellular matrix	4	1.62602	0.477637	1448321_AT, 1452035_AT, 1416513_AT, 1426348_AT, 1416321_S_AT	217	213	17854	1.5451	1	0.963003	99.9798
Annotation Cluster 22	Enrichment Score: 0.6097966268164416
Category	Term	Count	%	PValue	Genes	List Total	Pop Hits	Pop Total	Fold Enrichment	Bonferroni	Benjamini	FDR
UP_SEQ_FEATURE	topological domain:Lumenal	11	4.47154	0.062453	1424178_AT, 1448824_AT, 1421240_AT, 1428143_A_AT, 1430826_S_AT, 1460319_AT, 1417999_AT, 1422758_AT, 1425690_AT, 1416190_A_AT, 1456037_X_AT	223	414	16021	1.90887	1	0.999883	62.2014
SP_PIR_KEYWORDS	Signal-anchor	8	3.25203	0.222828	1451877_AT, 1428143_A_AT, 1430826_S_AT, 1460319_AT, 1417999_AT, 1422758_AT, 1425690_AT, 1448649_AT	217	405	17854	1.62521	1	0.899231	96.3227
GOTERM_CC_FAT	GO:0005794~Golgi apparatus	10	4.06504	0.394183	1430826_S_AT, 1460319_AT, 1417999_AT, 1422758_AT, 1429296_AT, 1419909_AT, 1425690_AT, 1419970_AT, 1422467_AT, 1425829_A_AT	146	682	12504	1.25577	1	0.940054	99.8296
SP_PIR_KEYWORDS	golgi apparatus	7	2.84553	0.663119	1430826_S_AT, 1460319_AT, 1417999_AT, 1422758_AT, 1419909_AT, 1425690_AT, 1425829_A_AT	217	553	17854	1.04147	1	0.98045	99.9999
Annotation Cluster 23	Enrichment Score: 0.6009254392899969
Category	Term	Count	%	PValue	Genes	List Total	Pop Hits	Pop Total	Fold Enrichment	Bonferroni	Benjamini	FDR
INTERPRO	IPR017907:Zinc finger, RING-type, conserved site	6	2.43902	0.19273	1424837_AT, 1431030_A_AT, 1427008_AT, 1454802_X_AT, 1436277_AT, 1427258_AT	215	254	17763	1.95162	1	0.999961	95.503
INTERPRO	IPR001841:Zinc finger, RING-type	6	2.43902	0.26422	1424837_AT, 1431030_A_AT, 1427008_AT, 1454802_X_AT, 1436277_AT, 1427258_AT	215	286	17763	1.73326	1	0.999996	98.8264
INTERPRO	IPR018957:Zinc finger, C3HC4 RING-type	5	2.03252	0.27096	1424837_AT, 1431030_A_AT, 1427008_AT, 1436277_AT, 1427258_AT	215	219	17763	1.88627	1	0.999967	98.9729
SMART	SM00184:RING	6	2.43902	0.286074	1424837_AT, 1431030_A_AT, 1427008_AT, 1454802_X_AT, 1436277_AT, 1427258_AT	115	286	9131	1.66573	1	0.999808	97.9918
Annotation Cluster 24	Enrichment Score: 0.5989514995529082
Category	Term	Count	%	PValue	Genes	List Total	Pop Hits	Pop Total	Fold Enrichment	Bonferroni	Benjamini	FDR
GOTERM_BP_FAT	GO:0001558~regulation of cell growth	6	2.43902	0.00683915	1418158_AT, 1423892_AT, 1449865_AT, 1449891_A_AT, 1415798_AT, 1422467_AT	177	92	13588	5.00663	0.999826	0.461048	10.5625
GOTERM_BP_FAT	GO:0002009~morphogenesis of an epithelium	6	2.43902	0.074435	1418158_AT, 1417051_AT, 1449865_AT, 1416468_AT, 1449397_AT, 1415798_AT	177	173	13588	2.66249	1	0.891044	71.5841
GOTERM_BP_FAT	GO:0022612~gland morphogenesis	4	1.62602	0.0954191	1418158_AT, 1451877_AT, 1449865_AT, 1415798_AT	177	84	13588	3.65564	1	0.908002	80.4316
GOTERM_BP_FAT	GO:0040008~regulation of growth	7	2.84553	0.115936	1418158_AT, 1423892_AT, 1449865_AT, 1449891_A_AT, 1426054_AT, 1415798_AT, 1422467_AT	177	256	13588	2.09913	1	0.905046	86.5265
GOTERM_BP_FAT	GO:0048729~tissue morphogenesis	6	2.43902	0.196109	1418158_AT, 1417051_AT, 1449865_AT, 1416468_AT, 1449397_AT, 1415798_AT	177	238	13588	1.93534	1	0.965157	97.1299
GOTERM_BP_FAT	GO:0016331~morphogenesis of embryonic epithelium	3	1.21951	0.268047	1418158_AT, 1417051_AT, 1416468_AT	177	78	13588	2.95263	1	0.974711	99.3754
GOTERM_BP_FAT	GO:0060429~epithelium development	6	2.43902	0.274995	1418158_AT, 1417051_AT, 1449865_AT, 1416468_AT, 1449397_AT, 1415798_AT	177	271	13588	1.69967	1	0.976592	99.4651
GOTERM_BP_FAT	GO:0035295~tube development	5	2.03252	0.451893	1418158_AT, 1423136_AT, 1451877_AT, 1415798_AT, 1438802_AT	177	264	13588	1.45395	1	0.992009	99.9943
GOTERM_BP_FAT	GO:0048732~gland development	4	1.62602	0.471849	1418158_AT, 1451877_AT, 1449865_AT, 1415798_AT	177	197	13588	1.55875	1	0.992616	99.9969
GOTERM_BP_FAT	GO:0001763~morphogenesis of a branching structure	3	1.21951	0.483408	1418158_AT, 1449865_AT, 1415798_AT	177	125	13588	1.84244	1	0.993378	99.9978
GOTERM_BP_FAT	GO:0003002~regionalization	4	1.62602	0.526491	1418158_AT, 1417051_AT, 1449397_AT, 1424540_AT	177	214	13588	1.43492	1	0.995424	99.9995
GOTERM_BP_FAT	GO:0009952~anterior/posterior pattern formation	3	1.21951	0.592288	1417051_AT, 1449397_AT, 1424540_AT	177	153	13588	1.50526	1	0.997324	100
GOTERM_BP_FAT	GO:0035239~tube morphogenesis	3	1.21951	0.652811	1418158_AT, 1451877_AT, 1415798_AT	177	171	13588	1.34681	1	0.998689	100
GOTERM_BP_FAT	GO:0007389~pattern specification process	4	1.62602	0.715804	1418158_AT, 1417051_AT, 1449397_AT, 1424540_AT	177	284	13588	1.08124	1	0.999376	100
GOTERM_BP_FAT	GO:0048598~embryonic morphogenesis	4	1.62602	0.848014	1418158_AT, 1417051_AT, 1416468_AT, 1449397_AT	177	359	13588	0.855358	1	0.999971	100
Annotation Cluster 25	Enrichment Score: 0.562240973955873
Category	Term	Count	%	PValue	Genes	List Total	Pop Hits	Pop Total	Fold Enrichment	Bonferroni	Benjamini	FDR
GOTERM_CC_FAT	GO:0005789~endoplasmic reticulum membrane	4	1.62602	0.258764	1448704_S_AT, 1451877_AT, 1421240_AT, 1416471_AT	146	152	12504	2.25379	1	0.92742	97.7826
GOTERM_CC_FAT	GO:0044432~endoplasmic reticulum part	5	2.03252	0.280115	1448704_S_AT, 1451877_AT, 1421240_AT, 1423423_AT, 1416471_AT	146	231	12504	1.85376	1	0.909213	98.4711
GOTERM_CC_FAT	GO:0042175~nuclear envelope-endoplasmic reticulum network	4	1.62602	0.283816	1448704_S_AT, 1451877_AT, 1421240_AT, 1416471_AT	146	160	12504	2.1411	1	0.898182	98.5681
Annotation Cluster 26	Enrichment Score: 0.497741422544563
Category	Term	Count	%	PValue	Genes	List Total	Pop Hits	Pop Total	Fold Enrichment	Bonferroni	Benjamini	FDR
GOTERM_CC_FAT	GO:0016604~nuclear body	5	2.03252	0.0831329	1423212_AT, 1416751_A_AT, 1438267_X_AT, 1424540_AT, 1420917_AT	146	142	12504	3.01563	1	0.742745	66.8461
GOTERM_BP_FAT	GO:0006397~mRNA processing	6	2.43902	0.252858	1416751_A_AT, 1421240_AT, 1438267_X_AT, 1437803_AT, 1423873_AT, 1420917_AT	177	262	13588	1.75805	1	0.974671	99.1276
SP_PIR_KEYWORDS	mrna processing	5	2.03252	0.332522	1416751_A_AT, 1438267_X_AT, 1437803_AT, 1423873_AT, 1420917_AT	217	240	17854	1.71409	1	0.956669	99.4991
GOTERM_BP_FAT	GO:0016071~mRNA metabolic process	6	2.43902	0.353565	1416751_A_AT, 1421240_AT, 1438267_X_AT, 1437803_AT, 1423873_AT, 1420917_AT	177	302	13588	1.5252	1	0.986405	99.9172
SP_PIR_KEYWORDS	mrna splicing	4	1.62602	0.407761	1416751_A_AT, 1438267_X_AT, 1423873_AT, 1420917_AT	217	191	17854	1.72307	1	0.95685	99.8955
GOTERM_BP_FAT	GO:0008380~RNA splicing	4	1.62602	0.48388	1416751_A_AT, 1438267_X_AT, 1423873_AT, 1420917_AT	177	201	13588	1.52773	1	0.993223	99.9979
GOTERM_BP_FAT	GO:0006396~RNA processing	6	2.43902	0.672554	1416751_A_AT, 1421240_AT, 1438267_X_AT, 1437803_AT, 1423873_AT, 1420917_AT	177	437	13588	1.05403	1	0.998887	100
Annotation Cluster 27	Enrichment Score: 0.49548665486785676
Category	Term	Count	%	PValue	Genes	List Total	Pop Hits	Pop Total	Fold Enrichment	Bonferroni	Benjamini	FDR
GOTERM_BP_FAT	GO:0009057~macromolecule catabolic process	12	4.87805	0.228089	1431030_A_AT, 1448824_AT, 1427008_AT, 1438267_X_AT, 1454802_X_AT, 1426593_A_AT, 1434839_S_AT, 1425542_A_AT, 1448638_AT, 1449267_AT, 1452385_AT, 1422467_AT	177	654	13588	1.40859	1	0.972331	98.5171
GOTERM_BP_FAT	GO:0044257~cellular protein catabolic process	10	4.06504	0.261427	1431030_A_AT, 1448824_AT, 1427008_AT, 1454802_X_AT, 1426593_A_AT, 1434839_S_AT, 1425542_A_AT, 1448638_AT, 1452385_AT, 1422467_AT	177	537	13588	1.42958	1	0.974633	99.2768
GOTERM_BP_FAT	GO:0044265~cellular macromolecule catabolic process	11	4.47154	0.265483	1431030_A_AT, 1448824_AT, 1427008_AT, 1438267_X_AT, 1454802_X_AT, 1426593_A_AT, 1434839_S_AT, 1425542_A_AT, 1448638_AT, 1452385_AT, 1422467_AT	177	609	13588	1.38662	1	0.974536	99.3388
GOTERM_BP_FAT	GO:0006511~ubiquitin-dependent protein catabolic process	4	1.62602	0.275861	1454802_X_AT, 1434839_S_AT, 1425542_A_AT, 1452385_AT	177	141	13588	2.17783	1	0.976105	99.4754
GOTERM_BP_FAT	GO:0030163~protein catabolic process	10	4.06504	0.29453	1431030_A_AT, 1448824_AT, 1427008_AT, 1454802_X_AT, 1426593_A_AT, 1434839_S_AT, 1425542_A_AT, 1448638_AT, 1452385_AT, 1422467_AT	177	556	13588	1.38073	1	0.98032	99.657
GOTERM_BP_FAT	GO:0019941~modification-dependent protein catabolic process	9	3.65854	0.337307	1431030_A_AT, 1448824_AT, 1427008_AT, 1454802_X_AT, 1426593_A_AT, 1434839_S_AT, 1425542_A_AT, 1448638_AT, 1452385_AT	177	508	13588	1.36007	1	0.984764	99.876
GOTERM_BP_FAT	GO:0043632~modification-dependent macromolecule catabolic process	9	3.65854	0.337307	1431030_A_AT, 1448824_AT, 1427008_AT, 1454802_X_AT, 1426593_A_AT, 1434839_S_AT, 1425542_A_AT, 1448638_AT, 1452385_AT	177	508	13588	1.36007	1	0.984764	99.876
GOTERM_BP_FAT	GO:0006508~proteolysis	16	6.50407	0.36241	1431030_A_AT, 1427008_AT, 1416712_AT, 1456577_X_AT, 1454802_X_AT, 1434839_S_AT, 1452385_AT, 1448649_AT, 1425379_AT, 1448824_AT, 1428012_AT, 1426593_A_AT, 1434120_A_AT, 1425542_A_AT, 1448638_AT, 1426043_A_AT	177	1034	13588	1.18791	1	0.987293	99.9338
GOTERM_BP_FAT	GO:0051603~proteolysis involved in cellular protein catabolic process	9	3.65854	0.38848	1431030_A_AT, 1448824_AT, 1427008_AT, 1454802_X_AT, 1426593_A_AT, 1434839_S_AT, 1425542_A_AT, 1448638_AT, 1452385_AT	177	534	13588	1.29385	1	0.989539	99.9665
SP_PIR_KEYWORDS	ubl conjugation pathway	7	2.84553	0.538522	1431030_A_AT, 1448824_AT, 1427008_AT, 1454802_X_AT, 1426593_A_AT, 1434839_S_AT, 1448638_AT	217	484	17854	1.18995	1	0.958826	99.996
Annotation Cluster 28	Enrichment Score: 0.4794583508972949
Category	Term	Count	%	PValue	Genes	List Total	Pop Hits	Pop Total	Fold Enrichment	Bonferroni	Benjamini	FDR
GOTERM_BP_FAT	GO:0051674~localization of cell	6	2.43902	0.306881	1423892_AT, 1460319_AT, 1425878_AT, 1419283_S_AT, 1450750_A_AT, 1448649_AT, 1449405_AT	177	284	13588	1.62187	1	0.982035	99.7427
GOTERM_BP_FAT	GO:0048870~cell motility	6	2.43902	0.306881	1423892_AT, 1460319_AT, 1425878_AT, 1419283_S_AT, 1450750_A_AT, 1448649_AT, 1449405_AT	177	284	13588	1.62187	1	0.982035	99.7427
GOTERM_BP_FAT	GO:0006928~cell motion	7	2.84553	0.339973	1423892_AT, 1460319_AT, 1449865_AT, 1425878_AT, 1419283_S_AT, 1450750_A_AT, 1448649_AT, 1449405_AT	177	367	13588	1.46425	1	0.984873	99.8839
GOTERM_BP_FAT	GO:0016477~cell migration	5	2.03252	0.377383	1423892_AT, 1460319_AT, 1419283_S_AT, 1450750_A_AT, 1448649_AT, 1449405_AT	177	240	13588	1.59934	1	0.988425	99.9551
Annotation Cluster 29	Enrichment Score: 0.47926958985995816
Category	Term	Count	%	PValue	Genes	List Total	Pop Hits	Pop Total	Fold Enrichment	Bonferroni	Benjamini	FDR
GOTERM_BP_FAT	GO:0042127~regulation of cell proliferation	10	4.06504	0.263139	1418158_AT, 1448148_AT, 1423136_AT, 1418796_AT, 1450339_A_AT, 1448638_AT, 1415798_AT, 1438802_AT, 1424540_AT, 1427258_AT	177	538	13588	1.42692	1	0.974452	99.3036
GOTERM_BP_FAT	GO:0008284~positive regulation of cell proliferation	6	2.43902	0.306881	1418158_AT, 1448148_AT, 1423136_AT, 1418796_AT, 1438802_AT, 1424540_AT	177	284	13588	1.62187	1	0.982035	99.7427
GOTERM_BP_FAT	GO:0035295~tube development	5	2.03252	0.451893	1418158_AT, 1423136_AT, 1451877_AT, 1415798_AT, 1438802_AT	177	264	13588	1.45395	1	0.992009	99.9943
Annotation Cluster 30	Enrichment Score: 0.4674587007426447
Category	Term	Count	%	PValue	Genes	List Total	Pop Hits	Pop Total	Fold Enrichment	Bonferroni	Benjamini	FDR
GOTERM_BP_FAT	GO:0030098~lymphocyte differentiation	4	1.62602	0.183878	1421233_AT, 1450339_A_AT, 1422808_S_AT, 1438802_AT	177	114	13588	2.69363	1	0.960967	96.3308
GOTERM_BP_FAT	GO:0030097~hemopoiesis	6	2.43902	0.22615	1421233_AT, 1457676_AT, 1450339_A_AT, 1422808_S_AT, 1417560_AT, 1438802_AT	177	251	13588	1.8351	1	0.97246	98.4553
GOTERM_BP_FAT	GO:0030217~T cell differentiation	3	1.21951	0.258428	1421233_AT, 1450339_A_AT, 1422808_S_AT	177	76	13588	3.03033	1	0.974277	99.2276
GOTERM_BP_FAT	GO:0002521~leukocyte differentiation	4	1.62602	0.279379	1421233_AT, 1450339_A_AT, 1422808_S_AT, 1438802_AT	177	142	13588	2.16249	1	0.976622	99.5154
GOTERM_BP_FAT	GO:0048534~hemopoietic or lymphoid organ development	6	2.43902	0.299871	1421233_AT, 1457676_AT, 1450339_A_AT, 1422808_S_AT, 1417560_AT, 1438802_AT	177	281	13588	1.63918	1	0.98128	99.6969
GOTERM_BP_FAT	GO:0002520~immune system development	6	2.43902	0.33503	1421233_AT, 1457676_AT, 1450339_A_AT, 1422808_S_AT, 1417560_AT, 1438802_AT	177	295	13588	1.56139	1	0.984747	99.8689
GOTERM_BP_FAT	GO:0030099~myeloid cell differentiation	3	1.21951	0.353878	1421233_AT, 1457676_AT, 1417560_AT	177	96	13588	2.39901	1	0.986011	99.9179
GOTERM_BP_FAT	GO:0042110~T cell activation	3	1.21951	0.444813	1421233_AT, 1450339_A_AT, 1422808_S_AT	177	116	13588	1.98539	1	0.99192	99.993
GOTERM_BP_FAT	GO:0046649~lymphocyte activation	4	1.62602	0.453936	1421233_AT, 1450339_A_AT, 1422808_S_AT, 1438802_AT	177	191	13588	1.60771	1	0.991756	99.9947
GOTERM_BP_FAT	GO:0045321~leukocyte activation	4	1.62602	0.538607	1421233_AT, 1450339_A_AT, 1422808_S_AT, 1438802_AT	177	219	13588	1.40216	1	0.9957	99.9997
GOTERM_BP_FAT	GO:0001775~cell activation	4	1.62602	0.621124	1421233_AT, 1450339_A_AT, 1422808_S_AT, 1438802_AT	177	246	13588	1.24827	1	0.997867	100
Annotation Cluster 31	Enrichment Score: 0.43150814934750853
Category	Term	Count	%	PValue	Genes	List Total	Pop Hits	Pop Total	Fold Enrichment	Bonferroni	Benjamini	FDR
GOTERM_BP_FAT	GO:0060537~muscle tissue development	4	1.62602	0.258345	1418158_AT, 1416704_AT, 1418235_AT, 1438802_AT	177	136	13588	2.25789	1	0.975149	99.2262
GOTERM_BP_FAT	GO:0007517~muscle organ development	4	1.62602	0.399505	1418158_AT, 1416704_AT, 1418235_AT, 1438802_AT	177	176	13588	1.74474	1	0.990852	99.975
GOTERM_BP_FAT	GO:0014706~striated muscle tissue development	3	1.21951	0.49176	1416704_AT, 1418235_AT, 1438802_AT	177	127	13588	1.81343	1	0.993591	99.9983
Annotation Cluster 32	Enrichment Score: 0.41546990210022816
Category	Term	Count	%	PValue	Genes	List Total	Pop Hits	Pop Total	Fold Enrichment	Bonferroni	Benjamini	FDR
GOTERM_BP_FAT	GO:0030334~regulation of cell migration	3	1.21951	0.335019	1449865_AT, 1421511_AT, 1421826_AT	177	92	13588	2.50332	1	0.985258	99.8689
GOTERM_BP_FAT	GO:0051270~regulation of cell motion	3	1.21951	0.404685	1449865_AT, 1421511_AT, 1421826_AT	177	107	13588	2.15238	1	0.991256	99.9783
GOTERM_BP_FAT	GO:0040012~regulation of locomotion	3	1.21951	0.41822	1449865_AT, 1421511_AT, 1421826_AT	177	110	13588	2.09368	1	0.991853	99.9851
Annotation Cluster 33	Enrichment Score: 0.39954423757146856
Category	Term	Count	%	PValue	Genes	List Total	Pop Hits	Pop Total	Fold Enrichment	Bonferroni	Benjamini	FDR
SP_PIR_KEYWORDS	ribonucleoprotein	6	2.43902	0.220545	1416054_AT, 1437803_AT, 1434328_AT, 1429054_AT, 1433878_AT, 1423873_AT	217	266	17854	1.85586	1	0.91251	96.1786
SP_PIR_KEYWORDS	ribosomal protein	4	1.62602	0.361996	1416054_AT, 1434328_AT, 1429054_AT, 1433878_AT	217	177	17854	1.85936	1	0.944633	99.7228
GOTERM_CC_FAT	GO:0005840~ribosome	4	1.62602	0.385176	1416054_AT, 1434328_AT, 1429054_AT, 1433878_AT	146	192	12504	1.78425	1	0.939391	99.7945
GOTERM_CC_FAT	GO:0030529~ribonucleoprotein complex	7	2.84553	0.447997	1416751_A_AT, 1416054_AT, 1437803_AT, 1434328_AT, 1429054_AT, 1433878_AT, 1423873_AT	146	462	12504	1.29763	1	0.944523	99.9478
GOTERM_MF_FAT	GO:0005198~structural molecule activity	7	2.84553	0.51174	1427347_S_AT, 1452035_AT, 1416054_AT, 1449200_AT, 1434328_AT, 1426348_AT, 1429054_AT, 1451699_AT	170	450	13288	1.2159	1	0.990471	99.9946
GOTERM_MF_FAT	GO:0003735~structural constituent of ribosome	3	1.21951	0.568264	1416054_AT, 1434328_AT, 1429054_AT	170	151	13288	1.55294	1	0.993246	99.999
Annotation Cluster 34	Enrichment Score: 0.3977688665557404
Category	Term	Count	%	PValue	Genes	List Total	Pop Hits	Pop Total	Fold Enrichment	Bonferroni	Benjamini	FDR
SP_PIR_KEYWORDS	electron transport	3	1.21951	0.341576	1427880_AT, 1425040_AT, 1450752_AT	217	100	17854	2.46829	1	0.95333	99.5812
GOTERM_BP_FAT	GO:0022900~electron transport chain	3	1.21951	0.427157	1427880_AT, 1425040_AT, 1450752_AT	177	112	13588	2.0563	1	0.992134	99.9884
GOTERM_BP_FAT	GO:0006091~generation of precursor metabolites and energy	5	2.03252	0.439156	1425631_AT, 1427880_AT, 1425040_AT, 1450752_AT, 1433504_AT	177	261	13588	1.47066	1	0.992263	99.9918
Annotation Cluster 35	Enrichment Score: 0.38820516447077746
Category	Term	Count	%	PValue	Genes	List Total	Pop Hits	Pop Total	Fold Enrichment	Bonferroni	Benjamini	FDR
GOTERM_BP_FAT	GO:0006357~regulation of transcription from RNA polymerase II promoter	12	4.87805	0.175994	1418158_AT, 1421233_AT, 1416704_AT, 1416751_A_AT, 1450339_A_AT, 1423892_AT, 1450750_A_AT, 1419105_AT, 1438802_AT, 1424540_AT, 1416899_AT, 1420639_AT	177	616	13588	1.49549	1	0.959718	95.7097
GOTERM_BP_FAT	GO:0051173~positive regulation of nitrogen compound metabolic process	10	4.06504	0.242845	1418158_AT, 1421233_AT, 1416704_AT, 1450339_A_AT, 1423892_AT, 1424073_AT, 1426645_AT, 1450750_A_AT, 1416899_AT, 1427258_AT	177	526	13588	1.45947	1	0.972111	98.9166
GOTERM_BP_FAT	GO:0045944~positive regulation of transcription from RNA polymerase II promoter	7	2.84553	0.319336	1418158_AT, 1421233_AT, 1416704_AT, 1450339_A_AT, 1423892_AT, 1450750_A_AT, 1416899_AT	177	358	13588	1.50106	1	0.984729	99.8084
GOTERM_BP_FAT	GO:0045935~positive regulation of nucleobase, nucleoside, nucleotide and nucleic acid metabolic process	9	3.65854	0.341211	1418158_AT, 1421233_AT, 1416704_AT, 1450339_A_AT, 1423892_AT, 1424073_AT, 1450750_A_AT, 1416899_AT, 1427258_AT	177	510	13588	1.35474	1	0.984653	99.8874
GOTERM_BP_FAT	GO:0045941~positive regulation of transcription	8	3.25203	0.41872	1418158_AT, 1421233_AT, 1416704_AT, 1450339_A_AT, 1423892_AT, 1450750_A_AT, 1416899_AT, 1427258_AT	177	475	13588	1.29294	1	0.991638	99.9853
GOTERM_BP_FAT	GO:0031328~positive regulation of cellular biosynthetic process	9	3.65854	0.424153	1418158_AT, 1421233_AT, 1416704_AT, 1450339_A_AT, 1423892_AT, 1426645_AT, 1450750_A_AT, 1416899_AT, 1427258_AT	177	552	13588	1.25166	1	0.992038	99.9874
GOTERM_BP_FAT	GO:0009891~positive regulation of biosynthetic process	9	3.65854	0.434051	1418158_AT, 1421233_AT, 1416704_AT, 1450339_A_AT, 1423892_AT, 1426645_AT, 1450750_A_AT, 1416899_AT, 1427258_AT	177	557	13588	1.24042	1	0.992173	99.9905
GOTERM_BP_FAT	GO:0010604~positive regulation of macromolecule metabolic process	10	4.06504	0.435991	1418158_AT, 1421233_AT, 1416704_AT, 1423136_AT, 1450339_A_AT, 1423892_AT, 1424073_AT, 1450750_A_AT, 1416899_AT, 1427258_AT	177	633	13588	1.21277	1	0.992146	99.991
GOTERM_BP_FAT	GO:0010628~positive regulation of gene expression	8	3.25203	0.44632	1418158_AT, 1421233_AT, 1416704_AT, 1450339_A_AT, 1423892_AT, 1450750_A_AT, 1416899_AT, 1427258_AT	177	488	13588	1.2585	1	0.991848	99.9933
GOTERM_BP_FAT	GO:0045893~positive regulation of transcription, DNA-dependent	7	2.84553	0.45329	1418158_AT, 1421233_AT, 1416704_AT, 1450339_A_AT, 1423892_AT, 1450750_A_AT, 1416899_AT	177	416	13588	1.29178	1	0.991927	99.9946
GOTERM_BP_FAT	GO:0051254~positive regulation of RNA metabolic process	7	2.84553	0.460155	1418158_AT, 1421233_AT, 1416704_AT, 1450339_A_AT, 1423892_AT, 1450750_A_AT, 1416899_AT	177	419	13588	1.28253	1	0.992001	99.9956
GOTERM_BP_FAT	GO:0010557~positive regulation of macromolecule biosynthetic process	8	3.25203	0.533417	1418158_AT, 1421233_AT, 1416704_AT, 1450339_A_AT, 1423892_AT, 1450750_A_AT, 1416899_AT, 1427258_AT	177	530	13588	1.15877	1	0.995621	99.9996
GOTERM_BP_FAT	GO:0006355~regulation of transcription, DNA-dependent	20	8.13008	0.533956	1416704_AT, 1416751_A_AT, 1423892_AT, 1422810_AT, 1434839_S_AT, 1450750_A_AT, 1419105_AT, 1420639_AT, 1418158_AT, 1421233_AT, 1425557_X_AT, 1418662_AT, 1450339_A_AT, 1449397_AT, 1422267_AT, 1449414_AT, 1438802_AT, 1424540_AT, 1416899_AT, 1427258_AT	177	1465	13588	1.04803	1	0.995522	99.9996
GOTERM_BP_FAT	GO:0051252~regulation of RNA metabolic process	20	8.13008	0.562665	1416704_AT, 1416751_A_AT, 1423892_AT, 1422810_AT, 1434839_S_AT, 1450750_A_AT, 1419105_AT, 1420639_AT, 1418158_AT, 1421233_AT, 1425557_X_AT, 1418662_AT, 1450339_A_AT, 1449397_AT, 1422267_AT, 1449414_AT, 1438802_AT, 1424540_AT, 1416899_AT, 1427258_AT	177	1488	13588	1.03183	1	0.996328	99.9999
GOTERM_MF_FAT	GO:0016563~transcription activator activity	4	1.62602	0.643593	1421233_AT, 1450750_A_AT, 1416899_AT, 1420639_AT	170	259	13288	1.20718	1	0.995902	99.9999
Annotation Cluster 36	Enrichment Score: 0.37878072585593503
Category	Term	Count	%	PValue	Genes	List Total	Pop Hits	Pop Total	Fold Enrichment	Bonferroni	Benjamini	FDR
UP_SEQ_FEATURE	domain:EF-hand 4	3	1.21951	0.176907	1450055_AT, 1425878_AT, 1426043_A_AT	223	55	16021	3.91871	1	0.999996	94.6981
UP_SEQ_FEATURE	calcium-binding region:2	4	1.62602	0.195986	1448321_AT, 1450055_AT, 1425878_AT, 1426043_A_AT	223	110	16021	2.61247	1	0.999982	96.2781
UP_SEQ_FEATURE	calcium-binding region:1	4	1.62602	0.232021	1448321_AT, 1450055_AT, 1425878_AT, 1426043_A_AT	223	120	16021	2.39477	1	0.999982	98.1365
UP_SEQ_FEATURE	domain:EF-hand 3	3	1.21951	0.31468	1450055_AT, 1425878_AT, 1426043_A_AT	223	82	16021	2.6284	1	0.999999	99.6656
UP_SEQ_FEATURE	domain:EF-hand 2	4	1.62602	0.37556	1448321_AT, 1450055_AT, 1425878_AT, 1426043_A_AT	223	160	16021	1.79608	1	1	99.9178
UP_SEQ_FEATURE	domain:EF-hand 1	4	1.62602	0.379276	1448321_AT, 1450055_AT, 1425878_AT, 1426043_A_AT	223	161	16021	1.78492	1	1	99.9249
INTERPRO	IPR018248:EF hand	3	1.21951	0.473784	1450055_AT, 1425878_AT, 1426043_A_AT	215	132	17763	1.8777	1	0.999999	99.9909
INTERPRO	IPR018247:EF-HAND 1	4	1.62602	0.475777	1448321_AT, 1450055_AT, 1425878_AT, 1426043_A_AT	215	211	17763	1.56623	1	0.999999	99.9914
INTERPRO	IPR002048:Calcium-binding EF-hand	3	1.21951	0.493267	1450055_AT, 1425878_AT, 1426043_A_AT	215	137	17763	1.80917	1	0.999998	99.9947
INTERPRO	IPR011992:EF-Hand type	4	1.62602	0.51297	1448321_AT, 1450055_AT, 1425878_AT, 1426043_A_AT	215	227	17763	1.45583	1	0.999998	99.997
SMART	SM00054:EFh	3	1.21951	0.513012	1450055_AT, 1425878_AT, 1426043_A_AT	115	137	9131	1.73869	1	0.999961	99.9762
INTERPRO	IPR018249:EF-HAND 2	3	1.21951	0.71007	1450055_AT, 1425878_AT, 1426043_A_AT	215	205	17763	1.20905	1	1	100
SP_PIR_KEYWORDS	calcium	8	3.25203	0.785948	1448321_AT, 1450055_AT, 1426022_A_AT, 1434679_AT, 1417051_AT, 1425878_AT, 1448649_AT, 1426043_A_AT	217	731	17854	0.900427	1	0.991669	100
GOTERM_MF_FAT	GO:0005509~calcium ion binding	9	3.65854	0.845444	1448321_AT, 1450055_AT, 1426022_A_AT, 1434679_AT, 1417051_AT, 1425878_AT, 1421826_AT, 1448649_AT, 1426043_A_AT	170	840	13288	0.837479	1	0.999916	100
Annotation Cluster 37	Enrichment Score: 0.36283586952298025
Category	Term	Count	%	PValue	Genes	List Total	Pop Hits	Pop Total	Fold Enrichment	Bonferroni	Benjamini	FDR
GOTERM_MF_FAT	GO:0003677~DNA binding	27	10.9756	0.253659	1416751_A_AT, 1422810_AT, 1435862_AT, 1450545_A_AT, 1419105_AT, 1427291_AT, 1421233_AT, 1423212_AT, 1438267_X_AT, 1449397_AT, 1421885_AT, 1426790_AT, 1438802_AT, 1456341_A_AT, 1427258_AT, 1434839_S_AT, 1428494_A_AT, 1450750_A_AT, 1418158_AT, 1425557_X_AT, 1423372_AT, 1418662_AT, 1422267_AT, 1419164_AT, 1448487_AT, 1424540_AT, 1456037_X_AT	170	1781	13288	1.18498	1	0.969243	98.1925
GOTERM_MF_FAT	GO:0030528~transcription regulator activity	19	7.72358	0.272191	1416751_A_AT, 1422810_AT, 1434839_S_AT, 1428494_A_AT, 1450750_A_AT, 1419105_AT, 1420639_AT, 1418158_AT, 1421233_AT, 1425557_X_AT, 1418662_AT, 1449397_AT, 1422267_AT, 1456341_A_AT, 1438802_AT, 1424540_AT, 1416899_AT, 1456037_X_AT, 1427258_AT	170	1206	13288	1.23145	1	0.971117	98.7198
SP_PIR_KEYWORDS	nucleus	51	20.7317	0.279741	1416704_AT, 1416751_A_AT, 1427008_AT, 1422810_AT, 1423892_AT, 1435862_AT, 1416607_AT, 1450545_A_AT, 1419105_AT, 1423873_AT, 1423212_AT, 1438267_X_AT, 1425542_A_AT, 1423302_A_AT, 1426790_AT, 1438802_AT, 1456341_A_AT, 1416899_AT, 1427258_AT, 1429124_S_AT, 1448389_AT, 1425918_AT, 1454802_X_AT, 1450750_A_AT, 1420639_AT, 1416922_A_AT, 1416471_AT, 1424540_AT, 1456037_X_AT, 1419683_AT, 1426296_AT, 14241…	217	3808	17854	1.10192	1	0.933276	98.6424
SP_PIR_KEYWORDS	dna-binding	20	8.13008	0.339217	1416751_A_AT, 1422810_AT, 1435862_AT, 1450750_A_AT, 1419105_AT, 1418158_AT, 1427291_AT, 1421233_AT, 1423212_AT, 1423372_AT, 1438267_X_AT, 1449397_AT, 1422267_AT, 1419164_AT, 1426790_AT, 1448487_AT, 1456341_A_AT, 1438802_AT, 1456037_X_AT, 1427258_AT	217	1404	17854	1.17203	1	0.956073	99.5611
SP_PIR_KEYWORDS	transcription regulation	21	8.53659	0.41088	1448389_AT, 1431030_A_AT, 1421240_AT, 1423892_AT, 1422810_AT, 1434839_S_AT, 1450750_A_AT, 1419105_AT, 1418158_AT, 1450339_A_AT, 1449397_AT, 1422267_AT, 1419164_AT, 1426790_AT, 1448487_AT, 1456341_A_AT, 1438802_AT, 1424540_AT, 1416899_AT, 1456037_X_AT, 1427258_AT	217	1546	17854	1.1176	1	0.95514	99.9025
GOTERM_MF_FAT	GO:0043565~sequence-specific DNA binding	9	3.65854	0.412149	1418158_AT, 1421233_AT, 1423372_AT, 1422267_AT, 1449397_AT, 1450750_A_AT, 1419105_AT, 1438802_AT, 1427258_AT	170	556	13288	1.26526	1	0.986575	99.9316
SP_PIR_KEYWORDS	Transcription	23	9.34959	0.47904	1448389_AT, 1431030_A_AT, 1421240_AT, 1423892_AT, 1422810_AT, 1434839_S_AT, 1450750_A_AT, 1428494_A_AT, 1419105_AT, 1418158_AT, 1450339_A_AT, 1449397_AT, 1422267_AT, 1419164_AT, 1449414_AT, 1426790_AT, 1448487_AT, 1456341_A_AT, 1438802_AT, 1424540_AT, 1416899_AT, 1456037_X_AT, 1427258_AT	217	1769	17854	1.06973	1	0.961152	99.9805
GOTERM_BP_FAT	GO:0006355~regulation of transcription, DNA-dependent	20	8.13008	0.533956	1416704_AT, 1416751_A_AT, 1423892_AT, 1422810_AT, 1434839_S_AT, 1450750_A_AT, 1419105_AT, 1420639_AT, 1418158_AT, 1421233_AT, 1425557_X_AT, 1418662_AT, 1450339_A_AT, 1449397_AT, 1422267_AT, 1449414_AT, 1438802_AT, 1424540_AT, 1416899_AT, 1427258_AT	177	1465	13588	1.04803	1	0.995522	99.9996
GOTERM_BP_FAT	GO:0051252~regulation of RNA metabolic process	20	8.13008	0.562665	1416704_AT, 1416751_A_AT, 1423892_AT, 1422810_AT, 1434839_S_AT, 1450750_A_AT, 1419105_AT, 1420639_AT, 1418158_AT, 1421233_AT, 1425557_X_AT, 1418662_AT, 1450339_A_AT, 1449397_AT, 1422267_AT, 1449414_AT, 1438802_AT, 1424540_AT, 1416899_AT, 1427258_AT	177	1488	13588	1.03183	1	0.996328	99.9999
GOTERM_BP_FAT	GO:0006350~transcription	23	9.34959	0.618864	1431030_A_AT, 1421240_AT, 1423892_AT, 1422810_AT, 1434839_S_AT, 1450750_A_AT, 1428494_A_AT, 1419105_AT, 1418158_AT, 1418662_AT, 1450339_A_AT, 1422267_AT, 1449397_AT, 1419164_AT, 1449414_AT, 1426790_AT, 1448487_AT, 1456341_A_AT, 1438802_AT, 1424540_AT, 1416899_AT, 1456037_X_AT, 1427258_AT	177	1772	13588	0.996429	1	0.997918	100
GOTERM_MF_FAT	GO:0003700~transcription factor activity	10	4.06504	0.660178	1418158_AT, 1425557_X_AT, 1421233_AT, 1422810_AT, 1422267_AT, 1449397_AT, 1450750_A_AT, 1419105_AT, 1438802_AT, 1456037_X_AT	170	776	13288	1.00728	1	0.99654	100
GOTERM_BP_FAT	GO:0045449~regulation of transcription	28	11.3821	0.678357	1416704_AT, 1416751_A_AT, 1421240_AT, 1423892_AT, 1422810_AT, 1419105_AT, 1421233_AT, 1449397_AT, 1426790_AT, 1438802_AT, 1456341_A_AT, 1416899_AT, 1427258_AT, 1431030_A_AT, 1434839_S_AT, 1428494_A_AT, 1450750_A_AT, 1420639_AT, 1418158_AT, 1425557_X_AT, 1418662_AT, 1450339_A_AT, 1422267_AT, 1419164_AT, 1449414_AT, 1448487_AT, 1424540_AT, 1456037_X_AT	177	2227	13588	0.965206	1	0.998934	100
Annotation Cluster 38	Enrichment Score: 0.34990458237400784
Category	Term	Count	%	PValue	Genes	List Total	Pop Hits	Pop Total	Fold Enrichment	Bonferroni	Benjamini	FDR
GOTERM_MF_FAT	GO:0016564~transcription repressor activity	5	2.03252	0.278306	1416751_A_AT, 1434839_S_AT, 1438802_AT, 1424540_AT, 1427258_AT	170	211	13288	1.85224	1	0.970648	98.8597
GOTERM_MF_FAT	GO:0003682~chromatin binding	4	1.62602	0.312758	1418158_AT, 1423212_AT, 1438802_AT, 1427258_AT	170	155	13288	2.01715	1	0.967721	99.4171
GOTERM_BP_FAT	GO:0010605~negative regulation of macromolecule metabolic process	9	3.65854	0.33341	1418158_AT, 1416751_A_AT, 1423892_AT, 1434839_S_AT, 1416922_A_AT, 1418235_AT, 1438802_AT, 1424540_AT, 1427258_AT	177	506	13588	1.36545	1	0.9854	99.8636
GOTERM_BP_FAT	GO:0045892~negative regulation of transcription, DNA-dependent	6	2.43902	0.369015	1418158_AT, 1416751_A_AT, 1434839_S_AT, 1438802_AT, 1424540_AT, 1427258_AT	177	308	13588	1.49549	1	0.988115	99.9441
GOTERM_BP_FAT	GO:0051253~negative regulation of RNA metabolic process	6	2.43902	0.374167	1418158_AT, 1416751_A_AT, 1434839_S_AT, 1438802_AT, 1424540_AT, 1427258_AT	177	310	13588	1.48584	1	0.988635	99.9511
GOTERM_BP_FAT	GO:0010629~negative regulation of gene expression	7	2.84553	0.439507	1418158_AT, 1416751_A_AT, 1434839_S_AT, 1416922_A_AT, 1438802_AT, 1424540_AT, 1427258_AT	177	410	13588	1.31068	1	0.992051	99.9919
GOTERM_BP_FAT	GO:0010558~negative regulation of macromolecule biosynthetic process	7	2.84553	0.457869	1418158_AT, 1416751_A_AT, 1423892_AT, 1434839_S_AT, 1438802_AT, 1424540_AT, 1427258_AT	177	418	13588	1.28559	1	0.991976	99.9953
GOTERM_BP_FAT	GO:0009890~negative regulation of biosynthetic process	7	2.84553	0.49414	1418158_AT, 1416751_A_AT, 1423892_AT, 1434839_S_AT, 1438802_AT, 1424540_AT, 1427258_AT	177	434	13588	1.2382	1	0.993623	99.9985
GOTERM_BP_FAT	GO:0016481~negative regulation of transcription	6	2.43902	0.530092	1418158_AT, 1416751_A_AT, 1434839_S_AT, 1438802_AT, 1424540_AT, 1427258_AT	177	372	13588	1.2382	1	0.995533	99.9995
GOTERM_BP_FAT	GO:0000122~negative regulation of transcription from RNA polymerase II promoter	4	1.62602	0.578379	1418158_AT, 1416751_A_AT, 1438802_AT, 1424540_AT	177	231	13588	1.32932	1	0.996951	99.9999
GOTERM_BP_FAT	GO:0045934~negative regulation of nucleobase, nucleoside, nucleotide and nucleic acid metabolic process	6	2.43902	0.588233	1418158_AT, 1416751_A_AT, 1434839_S_AT, 1438802_AT, 1424540_AT, 1427258_AT	177	397	13588	1.16023	1	0.99723	99.9999
GOTERM_BP_FAT	GO:0051172~negative regulation of nitrogen compound metabolic process	6	2.43902	0.597174	1418158_AT, 1416751_A_AT, 1434839_S_AT, 1438802_AT, 1424540_AT, 1427258_AT	177	401	13588	1.14865	1	0.99745	100
GOTERM_BP_FAT	GO:0031327~negative regulation of cellular biosynthetic process	6	2.43902	0.658643	1418158_AT, 1416751_A_AT, 1434839_S_AT, 1438802_AT, 1424540_AT, 1427258_AT	177	430	13588	1.07119	1	0.998698	100
Annotation Cluster 39	Enrichment Score: 0.3468528799189712
Category	Term	Count	%	PValue	Genes	List Total	Pop Hits	Pop Total	Fold Enrichment	Bonferroni	Benjamini	FDR
GOTERM_MF_FAT	GO:0004177~aminopeptidase activity	3	1.21951	0.0489771	1416712_AT, 1434120_A_AT, 1448649_AT	170	28	13288	8.37479	1	0.833499	49.7837
GOTERM_MF_FAT	GO:0008238~exopeptidase activity	3	1.21951	0.223579	1416712_AT, 1434120_A_AT, 1448649_AT	170	70	13288	3.34992	1	0.960304	96.8921
GOTERM_MF_FAT	GO:0008237~metallopeptidase activity	4	1.62602	0.426708	1416712_AT, 1456577_X_AT, 1434120_A_AT, 1448649_AT	170	187	13288	1.67197	1	0.987891	99.9515
SP_PIR_KEYWORDS	metalloprotease	3	1.21951	0.529419	1416712_AT, 1456577_X_AT, 1448649_AT	217	146	17854	1.69061	1	0.95752	99.9949
SP_PIR_KEYWORDS	Protease	5	2.03252	0.867643	1416712_AT, 1456577_X_AT, 1434120_A_AT, 1448649_AT, 1426043_A_AT	217	509	17854	0.808217	1	0.997347	100
GOTERM_MF_FAT	GO:0070011~peptidase activity, acting on L-amino acid peptides	6	2.43902	0.887003	1425379_AT, 1416712_AT, 1456577_X_AT, 1434120_A_AT, 1448649_AT, 1426043_A_AT	170	603	13288	0.777758	1	0.999977	100
GOTERM_MF_FAT	GO:0008233~peptidase activity	6	2.43902	0.907247	1425379_AT, 1416712_AT, 1456577_X_AT, 1434120_A_AT, 1448649_AT, 1426043_A_AT	170	629	13288	0.745609	1	0.99999	100
GOTERM_MF_FAT	GO:0004175~endopeptidase activity	3	1.21951	0.972369	1425379_AT, 1456577_X_AT, 1426043_A_AT	170	421	13288	0.556993	1	1	100
Annotation Cluster 40	Enrichment Score: 0.3139841453498005
Category	Term	Count	%	PValue	Genes	List Total	Pop Hits	Pop Total	Fold Enrichment	Bonferroni	Benjamini	FDR
INTERPRO	IPR003599:Immunoglobulin subtype	6	2.43902	0.324584	1418619_AT, 1434679_AT, 1449865_AT, 1423503_AT, 1420824_AT, 1422123_S_AT	215	313	17763	1.58374	1	0.999964	99.6604
SMART	SM00409:IG	6	2.43902	0.352657	1418619_AT, 1434679_AT, 1449865_AT, 1423503_AT, 1420824_AT, 1422123_S_AT	115	313	9131	1.52204	1	0.999626	99.3548
INTERPRO	IPR013151:Immunoglobulin	4	1.62602	0.363083	1418619_AT, 1423503_AT, 1420824_AT, 1422123_S_AT	215	178	17763	1.8566	1	0.999978	99.8549
UP_SEQ_FEATURE	domain:Ig-like C2-type	3	1.21951	0.399691	1449865_AT, 1423503_AT, 1420824_AT	223	99	16021	2.17706	1	1	99.9547
UP_SEQ_FEATURE	domain:Ig-like V-type	3	1.21951	0.423801	1434679_AT, 1423503_AT, 1422123_S_AT	223	104	16021	2.0724	1	0.999999	99.9756
SP_PIR_KEYWORDS	Immunoglobulin domain	7	2.84553	0.446261	1418619_AT, 1434679_AT, 1449865_AT, 1423503_AT, 1420824_AT, 1436565_AT, 1422123_S_AT	217	443	17854	1.30008	1	0.955878	99.9567
INTERPRO	IPR013783:Immunoglobulin-like fold	9	3.65854	0.510017	1418619_AT, 1434679_AT, 1449865_AT, 1451593_AT, 1423503_AT, 1420824_AT, 1436565_AT, 1422123_S_AT, 1419297_AT	215	644	17763	1.15461	1	0.999998	99.9968
INTERPRO	IPR007110:Immunoglobulin-like	8	3.25203	0.594901	1418619_AT, 1434679_AT, 1449865_AT, 1451593_AT, 1423503_AT, 1420824_AT, 1422123_S_AT, 1419297_AT	215	604	17763	1.09429	1	0.999999	99.9998
INTERPRO	IPR003598:Immunoglobulin subtype 2	3	1.21951	0.661496	1418619_AT, 1423503_AT, 1422123_S_AT	215	187	17763	1.32543	1	1	100
SMART	SM00408:IGc2	3	1.21951	0.682066	1418619_AT, 1423503_AT, 1422123_S_AT	115	187	9131	1.2738	1	0.999998	99.9998
INTERPRO	IPR013106:Immunoglobulin V-set	4	1.62602	0.81777	1434679_AT, 1423503_AT, 1436565_AT, 1422123_S_AT	215	364	17763	0.907897	1	1	100
Annotation Cluster 41	Enrichment Score: 0.29741245845010034
Category	Term	Count	%	PValue	Genes	List Total	Pop Hits	Pop Total	Fold Enrichment	Bonferroni	Benjamini	FDR
SP_PIR_KEYWORDS	disulfide bond	36	14.6341	0.178185	1448148_AT, 1434679_AT, 1421240_AT, 1422111_AT, 1456577_X_AT, 1421511_AT, 1426348_AT, 1416321_S_AT, 1425379_AT, 1418619_AT, 1422207_AT, 1428012_AT, 1449891_A_AT, 1421826_AT, 1415798_AT, 1451527_AT, 1422467_AT, 1448321_AT, 1452035_AT, 1450357_A_AT, 1417495_X_AT, 1418796_AT, 1416513_AT, 1451593_AT, 1423503_AT, 1423423_AT, 1422758_AT, 1422123_S_AT, 1448649_AT, 1420612_S_AT, 1422349_AT, 1416658_AT, 1…	217	2469	17854	1.19966	1	0.934565	92.3555
SP_PIR_KEYWORDS	glycoprotein	50	20.3252	0.197969	1448148_AT, 1421240_AT, 1427008_AT, 1417999_AT, 1419651_AT, 1418619_AT, 1428012_AT, 1449891_A_AT, 1415798_AT, 1450357_A_AT, 1448501_AT, 1425040_AT, 1418796_AT, 1422758_AT, 1422123_S_AT, 1451877_AT, 1428143_A_AT, 1449865_AT, 1416658_AT, 1419732_AT, 1426054_AT, 1420824_AT, 1416471_AT, 1434679_AT, 1449200_AT, 1430826_S_AT, 1422111_AT, 1450065_AT, 1421511_AT, 1425690_AT, 1426348_AT, 1450898_AT, 14163…	217	3600	17854	1.14273	1	0.920516	94.445
UP_SEQ_FEATURE	glycosylation site:N-linked (GlcNAc...)	48	19.5122	0.57395	1448148_AT, 1427008_AT, 1421240_AT, 1417999_AT, 1419651_AT, 1418619_AT, 1428012_AT, 1449891_A_AT, 1415798_AT, 1450357_A_AT, 1425040_AT, 1448501_AT, 1422758_AT, 1422123_S_AT, 1451877_AT, 1428143_A_AT, 1449865_AT, 1416658_AT, 1419732_AT, 1416471_AT, 1420824_AT, 1426054_AT, 1434679_AT, 1430826_S_AT, 1422111_AT, 1450065_AT, 1421511_AT, 1425690_AT, 1450898_AT, 1416321_S_AT, 1426348_AT, 1419970_AT, 142…	223	3444	16021	1.0013	1	1	99.9997
SP_PIR_KEYWORDS	signal	35	14.2276	0.666652	1448148_AT, 1435191_AT, 1428089_AT, 1434679_AT, 1421240_AT, 1427008_AT, 1421511_AT, 1426348_AT, 1416321_S_AT, 1425379_AT, 1418619_AT, 1428012_AT, 1449891_A_AT, 1421826_AT, 1415798_AT, 1451527_AT, 1422467_AT, 1448321_AT, 1452035_AT, 1417495_X_AT, 1418796_AT, 1416513_AT, 1451593_AT, 1423503_AT, 1423423_AT, 1423224_AT, 1436565_AT, 1422123_S_AT, 1423394_AT, 1416658_AT, 1449865_AT, 1418457_AT, 1419732…	217	2970	17854	0.969588	1	0.980143	99.9999
UP_SEQ_FEATURE	disulfide bond	32	13.0081	0.674128	1434679_AT, 1456577_X_AT, 1422111_AT, 1421511_AT, 1426348_AT, 1416321_S_AT, 1425379_AT, 1418619_AT, 1422207_AT, 1428012_AT, 1449891_A_AT, 1421826_AT, 1415798_AT, 1451527_AT, 1422467_AT, 1448321_AT, 1452035_AT, 1450357_A_AT, 1417495_X_AT, 1418796_AT, 1416513_AT, 1451593_AT, 1423503_AT, 1423423_AT, 1422123_S_AT, 1420612_S_AT, 1422349_AT, 1449865_AT, 1416658_AT, 1418457_AT, 1419732_AT, 1426054_AT, 1…	223	2379	16021	0.966363	1	1	100
GOTERM_CC_FAT	GO:0005576~extracellular region	19	7.72358	0.678131	1448321_AT, 1435191_AT, 1448148_AT, 1452035_AT, 1417495_X_AT, 1423136_AT, 1434679_AT, 1418796_AT, 1416513_AT, 1436565_AT, 1426348_AT, 1416321_S_AT, 1428012_AT, 1451877_AT, 1449865_AT, 1416658_AT, 1418457_AT, 1449267_AT, 1451527_AT, 1422467_AT	146	1680	12504	0.968591	1	0.989044	99.9999
SP_PIR_KEYWORDS	Secreted	16	6.50407	0.74501	1435191_AT, 1448148_AT, 1448321_AT, 1452035_AT, 1417495_X_AT, 1418796_AT, 1416513_AT, 1436565_AT, 1426348_AT, 1416321_S_AT, 1428012_AT, 1451877_AT, 1449865_AT, 1416658_AT, 1418457_AT, 1449267_AT, 1451527_AT	217	1420	17854	0.927059	1	0.988367	100
UP_SEQ_FEATURE	signal peptide	35	14.2276	0.908324	1448148_AT, 1435191_AT, 1428089_AT, 1434679_AT, 1421240_AT, 1427008_AT, 1421511_AT, 1426348_AT, 1416321_S_AT, 1425379_AT, 1418619_AT, 1428012_AT, 1449891_A_AT, 1421826_AT, 1415798_AT, 1451527_AT, 1422467_AT, 1448321_AT, 1452035_AT, 1417495_X_AT, 1418796_AT, 1416513_AT, 1451593_AT, 1423503_AT, 1423423_AT, 1423224_AT, 1436565_AT, 1422123_S_AT, 1423394_AT, 1416658_AT, 1449865_AT, 1418457_AT, 1419732…	223	2963	16021	0.848635	1	1	100
Annotation Cluster 42	Enrichment Score: 0.2919737801921895
Category	Term	Count	%	PValue	Genes	List Total	Pop Hits	Pop Total	Fold Enrichment	Bonferroni	Benjamini	FDR
GOTERM_BP_FAT	GO:0007155~cell adhesion	9	3.65854	0.441958	1418619_AT, 1434679_AT, 1417051_AT, 1451877_AT, 1416513_AT, 1449891_A_AT, 1423503_AT, 1421511_AT, 1415798_AT	177	561	13588	1.23158	1	0.992087	99.9924
GOTERM_BP_FAT	GO:0022610~biological adhesion	9	3.65854	0.443933	1418619_AT, 1434679_AT, 1417051_AT, 1451877_AT, 1416513_AT, 1449891_A_AT, 1423503_AT, 1421511_AT, 1415798_AT	177	562	13588	1.22939	1	0.992068	99.9929
SP_PIR_KEYWORDS	cell adhesion	5	2.03252	0.678236	1418619_AT, 1417051_AT, 1416513_AT, 1421511_AT, 1422123_S_AT	217	380	17854	1.08259	1	0.981527	100
Annotation Cluster 43	Enrichment Score: 0.27708585227006194
Category	Term	Count	%	PValue	Genes	List Total	Pop Hits	Pop Total	Fold Enrichment	Bonferroni	Benjamini	FDR
GOTERM_MF_FAT	GO:0005539~glycosaminoglycan binding	3	1.21951	0.426885	1423136_AT, 1434679_AT, 1451527_AT	170	114	13288	2.05697	1	0.986703	99.9517
GOTERM_MF_FAT	GO:0030247~polysaccharide binding	3	1.21951	0.486288	1423136_AT, 1434679_AT, 1451527_AT	170	128	13288	1.83199	1	0.990559	99.9892
GOTERM_MF_FAT	GO:0001871~pattern binding	3	1.21951	0.486288	1423136_AT, 1434679_AT, 1451527_AT	170	128	13288	1.83199	1	0.990559	99.9892
GOTERM_MF_FAT	GO:0030246~carbohydrate binding	4	1.62602	0.771894	1423136_AT, 1434679_AT, 1418796_AT, 1451527_AT	170	317	13288	0.986305	1	0.999467	100
Annotation Cluster 44	Enrichment Score: 0.27598851762453674
Category	Term	Count	%	PValue	Genes	List Total	Pop Hits	Pop Total	Fold Enrichment	Bonferroni	Benjamini	FDR
GOTERM_CC_FAT	GO:0044454~nuclear chromosome part	3	1.21951	0.336036	1427291_AT, 1423212_AT, 1427258_AT	146	103	12504	2.49448	1	0.917197	99.4534
GOTERM_CC_FAT	GO:0000228~nuclear chromosome	3	1.21951	0.410725	1427291_AT, 1423212_AT, 1427258_AT	146	121	12504	2.1234	1	0.940685	99.8802
GOTERM_CC_FAT	GO:0005694~chromosome	5	2.03252	0.642777	1427263_AT, 1427291_AT, 1423212_AT, 1426790_AT, 1427258_AT	146	378	12504	1.13285	1	0.984621	99.9998
GOTERM_CC_FAT	GO:0044427~chromosomal part	3	1.21951	0.887254	1427291_AT, 1423212_AT, 1427258_AT	146	318	12504	0.807961	1	0.999114	100
Annotation Cluster 45	Enrichment Score: 0.27138624868595085
Category	Term	Count	%	PValue	Genes	List Total	Pop Hits	Pop Total	Fold Enrichment	Bonferroni	Benjamini	FDR
GOTERM_MF_FAT	GO:0005525~GTP binding	6	2.43902	0.470195	1427347_S_AT, 1415685_AT, 1424682_AT, 1425315_AT, 1429296_AT, 1421830_AT	170	354	13288	1.32483	1	0.991126	99.9836
GOTERM_MF_FAT	GO:0032561~guanyl ribonucleotide binding	6	2.43902	0.492212	1427347_S_AT, 1415685_AT, 1424682_AT, 1425315_AT, 1429296_AT, 1421830_AT	170	363	13288	1.29198	1	0.990463	99.9908
GOTERM_MF_FAT	GO:0019001~guanyl nucleotide binding	6	2.43902	0.492212	1427347_S_AT, 1415685_AT, 1424682_AT, 1425315_AT, 1429296_AT, 1421830_AT	170	363	13288	1.29198	1	0.990463	99.9908
SP_PIR_KEYWORDS	gtp-binding	5	2.03252	0.524975	1427347_S_AT, 1415685_AT, 1424682_AT, 1429296_AT, 1421830_AT	217	313	17854	1.31432	1	0.962195	99.9942
UP_SEQ_FEATURE	nucleotide phosphate-binding region:GTP	4	1.62602	0.735103	1427347_S_AT, 1415685_AT, 1424682_AT, 1429296_AT	223	274	16021	1.0488	1	1	100
Annotation Cluster 46	Enrichment Score: 0.2692264462622057
Category	Term	Count	%	PValue	Genes	List Total	Pop Hits	Pop Total	Fold Enrichment	Bonferroni	Benjamini	FDR
GOTERM_CC_FAT	GO:0005773~vacuole	4	1.62602	0.422617	1423394_AT, 1449267_AT, 1418235_AT, 1422467_AT	146	204	12504	1.67929	1	0.939028	99.9076
SP_PIR_KEYWORDS	lysosome	3	1.21951	0.522011	1423394_AT, 1449267_AT, 1422467_AT	217	144	17854	1.71409	1	0.963227	99.9937
GOTERM_CC_FAT	GO:0005764~lysosome	3	1.21951	0.61469	1423394_AT, 1449267_AT, 1422467_AT	146	178	12504	1.44344	1	0.981985	99.9995
GOTERM_CC_FAT	GO:0000323~lytic vacuole	3	1.21951	0.617748	1423394_AT, 1449267_AT, 1422467_AT	146	179	12504	1.43537	1	0.981197	99.9995
Annotation Cluster 47	Enrichment Score: 0.2464101381920625
Category	Term	Count	%	PValue	Genes	List Total	Pop Hits	Pop Total	Fold Enrichment	Bonferroni	Benjamini	FDR
GOTERM_BP_FAT	GO:0009611~response to wounding	6	2.43902	0.468663	1428012_AT, 1448704_S_AT, 1457676_AT, 1416513_AT, 1449891_A_AT, 1422758_AT	177	347	13588	1.32741	1	0.992717	99.9966
GOTERM_BP_FAT	GO:0006954~inflammatory response	4	1.62602	0.560744	1428012_AT, 1448704_S_AT, 1457676_AT, 1422758_AT	177	225	13588	1.36477	1	0.99633	99.9998
GOTERM_BP_FAT	GO:0006952~defense response	6	2.43902	0.693656	1428012_AT, 1448704_S_AT, 1457676_AT, 1451593_AT, 1422758_AT, 1416922_A_AT	177	448	13588	1.02815	1	0.999121	100
Annotation Cluster 48	Enrichment Score: 0.24319451229609187
Category	Term	Count	%	PValue	Genes	List Total	Pop Hits	Pop Total	Fold Enrichment	Bonferroni	Benjamini	FDR
GOTERM_BP_FAT	GO:0006955~immune response	8	3.25203	0.410203	1428012_AT, 1451877_AT, 1457676_AT, 1451593_AT, 1418457_AT, 1416922_A_AT, 1438802_AT, 1419297_AT	177	471	13588	1.30392	1	0.991396	99.9814
SP_PIR_KEYWORDS	immune response	3	1.21951	0.655048	1428012_AT, 1457676_AT, 1451593_AT	217	184	17854	1.34146	1	0.980891	99.9999
GOTERM_BP_FAT	GO:0006952~defense response	6	2.43902	0.693656	1428012_AT, 1448704_S_AT, 1457676_AT, 1451593_AT, 1422758_AT, 1416922_A_AT	177	448	13588	1.02815	1	0.999121	100
Annotation Cluster 49	Enrichment Score: 0.23539213248484483
Category	Term	Count	%	PValue	Genes	List Total	Pop Hits	Pop Total	Fold Enrichment	Bonferroni	Benjamini	FDR
GOTERM_BP_FAT	GO:0046907~intracellular transport	8	3.25203	0.325422	1425631_AT, 1449200_AT, 1448704_S_AT, 1423892_AT, 1427077_A_AT, 1429296_AT, 1416190_A_AT, 1451762_A_AT	177	431	13588	1.42493	1	0.984026	99.8344
GOTERM_BP_FAT	GO:0006886~intracellular protein transport	5	2.03252	0.480763	1425631_AT, 1448704_S_AT, 1427077_A_AT, 1429296_AT, 1416190_A_AT	177	276	13588	1.39073	1	0.993321	99.9977
GOTERM_BP_FAT	GO:0034613~cellular protein localization	5	2.03252	0.544343	1425631_AT, 1448704_S_AT, 1427077_A_AT, 1429296_AT, 1416190_A_AT	177	299	13588	1.28375	1	0.99594	99.9997
GOTERM_BP_FAT	GO:0070727~cellular macromolecule localization	5	2.03252	0.549666	1425631_AT, 1448704_S_AT, 1427077_A_AT, 1429296_AT, 1416190_A_AT	177	301	13588	1.27522	1	0.996143	99.9998
GOTERM_BP_FAT	GO:0015031~protein transport	9	3.65854	0.611401	1425631_AT, 1449200_AT, 1448704_S_AT, 1427077_A_AT, 1429296_AT, 1416190_A_AT, 1422467_AT, 1416765_S_AT, 1456037_X_AT	177	651	13588	1.06131	1	0.997785	100
GOTERM_BP_FAT	GO:0045184~establishment of protein localization	9	3.65854	0.620069	1425631_AT, 1449200_AT, 1448704_S_AT, 1427077_A_AT, 1429296_AT, 1416190_A_AT, 1422467_AT, 1416765_S_AT, 1456037_X_AT	177	656	13588	1.05322	1	0.997895	100
SP_PIR_KEYWORDS	protein transport	6	2.43902	0.658996	1449200_AT, 1427077_A_AT, 1429296_AT, 1416190_A_AT, 1416765_S_AT, 1456037_X_AT	217	461	17854	1.07084	1	0.980645	99.9999
GOTERM_BP_FAT	GO:0008104~protein localization	9	3.65854	0.766048	1425631_AT, 1449200_AT, 1448704_S_AT, 1427077_A_AT, 1429296_AT, 1416190_A_AT, 1422467_AT, 1416765_S_AT, 1456037_X_AT	177	753	13588	0.91755	1	0.999767	100
GOTERM_CC_FAT	GO:0009898~internal side of plasma membrane	3	1.21951	0.849603	1449200_AT, 1427077_A_AT, 1429296_AT	146	287	12504	0.895232	1	0.99831	100
Annotation Cluster 50	Enrichment Score: 0.2231735072996681
Category	Term	Count	%	PValue	Genes	List Total	Pop Hits	Pop Total	Fold Enrichment	Bonferroni	Benjamini	FDR
INTERPRO	IPR015943:WD40/YVTN repeat-like	6	2.43902	0.308945	1424749_AT, 1448389_AT, 1449865_AT, 1434839_S_AT, 1420824_AT, 1456037_X_AT	215	305	17763	1.62528	1	0.999961	99.5269
INTERPRO	IPR019782:WD40 repeat 2	4	1.62602	0.478327	1424749_AT, 1448389_AT, 1434839_S_AT, 1456037_X_AT	215	214	17763	1.54427	1	0.999998	99.992
INTERPRO	IPR017986:WD40 repeat, region	4	1.62602	0.520731	1424749_AT, 1448389_AT, 1434839_S_AT, 1456037_X_AT	215	228	17763	1.44945	1	0.999996	99.9976
INTERPRO	IPR019781:WD40 repeat, subgroup	4	1.62602	0.540602	1424749_AT, 1448389_AT, 1434839_S_AT, 1456037_X_AT	215	235	17763	1.40627	1	0.999997	99.9987
INTERPRO	IPR019775:WD40 repeat, conserved site	4	1.62602	0.603814	1424749_AT, 1448389_AT, 1434839_S_AT, 1456037_X_AT	215	258	17763	1.28091	1	0.999999	99.9999
INTERPRO	IPR001680:WD40 repeat	4	1.62602	0.606436	1424749_AT, 1448389_AT, 1434839_S_AT, 1456037_X_AT	215	259	17763	1.27596	1	0.999999	99.9999
SP_PIR_KEYWORDS	wd repeat	4	1.62602	0.619633	1424749_AT, 1448389_AT, 1434839_S_AT, 1456037_X_AT	217	263	17854	1.25135	1	0.976547	99.9997
SMART	SM00320:WD40	4	1.62602	0.632305	1424749_AT, 1448389_AT, 1434839_S_AT, 1456037_X_AT	115	259	9131	1.22625	1	0.999997	99.9991
UP_SEQ_FEATURE	repeat:WD 3	3	1.21951	0.832981	1448389_AT, 1434839_S_AT, 1456037_X_AT	223	231	16021	0.933027	1	1	100
UP_SEQ_FEATURE	repeat:WD 1	3	1.21951	0.840051	1448389_AT, 1434839_S_AT, 1456037_X_AT	223	235	16021	0.917145	1	1	100
UP_SEQ_FEATURE	repeat:WD 2	3	1.21951	0.840051	1448389_AT, 1434839_S_AT, 1456037_X_AT	223	235	16021	0.917145	1	1	100
Annotation Cluster 51	Enrichment Score: 0.21970793459739502
Category	Term	Count	%	PValue	Genes	List Total	Pop Hits	Pop Total	Fold Enrichment	Bonferroni	Benjamini	FDR
GOTERM_MF_FAT	GO:0003779~actin binding	5	2.03252	0.500465	1425037_AT, 1426022_A_AT, 1419283_S_AT, 1454979_AT, 1420639_AT, 1449405_AT	170	288	13288	1.35703	1	0.990676	99.9927
SP_PIR_KEYWORDS	actin-binding	4	1.62602	0.517207	1425037_AT, 1426022_A_AT, 1454979_AT, 1420639_AT	217	226	17854	1.45622	1	0.963645	99.9928
GOTERM_MF_FAT	GO:0008092~cytoskeletal protein binding	6	2.43902	0.609419	1425037_AT, 1426022_A_AT, 1451762_A_AT, 1419283_S_AT, 1454979_AT, 1420639_AT, 1449405_AT	170	414	13288	1.13282	1	0.994721	99.9997
SP_PIR_KEYWORDS	cytoskeleton	6	2.43902	0.837942	1425037_AT, 1422808_S_AT, 1451762_A_AT, 1454979_AT, 1429859_A_AT, 1420639_AT	217	583	17854	0.846756	1	0.995744	100
Annotation Cluster 52	Enrichment Score: 0.20405197039321163
Category	Term	Count	%	PValue	Genes	List Total	Pop Hits	Pop Total	Fold Enrichment	Bonferroni	Benjamini	FDR
INTERPRO	IPR000372:Leucine-rich repeat, cysteine-rich flanking region, N-terminal	3	1.21951	0.308807	1428089_AT, 1419732_AT, 1416321_S_AT	215	93	17763	2.66512	1	0.999978	99.5256
SMART	SM00013:LRRNT	3	1.21951	0.323911	1428089_AT, 1419732_AT, 1416321_S_AT	115	93	9131	2.56129	1	0.999748	98.9321
UP_SEQ_FEATURE	repeat:LRR 10	3	1.21951	0.419018	1428089_AT, 1419732_AT, 1416321_S_AT	223	103	16021	2.09252	1	1	99.9723
UP_SEQ_FEATURE	repeat:LRR 9	3	1.21951	0.506123	1428089_AT, 1419732_AT, 1416321_S_AT	223	122	16021	1.76663	1	1	99.9976
UP_SEQ_FEATURE	repeat:LRR 8	3	1.21951	0.552554	1428089_AT, 1419732_AT, 1416321_S_AT	223	133	16021	1.62052	1	1	99.9995
UP_SEQ_FEATURE	repeat:LRR 7	3	1.21951	0.64287	1428089_AT, 1419732_AT, 1416321_S_AT	223	157	16021	1.3728	1	1	100
INTERPRO	IPR001611:Leucine-rich repeat	3	1.21951	0.702398	1428089_AT, 1419732_AT, 1416321_S_AT	215	202	17763	1.22701	1	1	100
UP_SEQ_FEATURE	repeat:LRR 6	3	1.21951	0.729424	1428089_AT, 1419732_AT, 1416321_S_AT	223	185	16021	1.16502	1	1	100
UP_SEQ_FEATURE	repeat:LRR 5	3	1.21951	0.775187	1428089_AT, 1419732_AT, 1416321_S_AT	223	203	16021	1.06172	1	1	100
UP_SEQ_FEATURE	repeat:LRR 4	3	1.21951	0.814067	1428089_AT, 1419732_AT, 1416321_S_AT	223	221	16021	0.975245	1	1	100
SP_PIR_KEYWORDS	leucine-rich repeat	3	1.21951	0.848482	1428089_AT, 1419732_AT, 1416321_S_AT	217	275	17854	0.897562	1	0.996293	100
UP_SEQ_FEATURE	repeat:LRR 3	3	1.21951	0.856557	1428089_AT, 1419732_AT, 1416321_S_AT	223	245	16021	0.879711	1	1	100
UP_SEQ_FEATURE	repeat:LRR 2	3	1.21951	0.886281	1428089_AT, 1419732_AT, 1416321_S_AT	223	266	16021	0.81026	1	1	100
UP_SEQ_FEATURE	repeat:LRR 1	3	1.21951	0.886281	1428089_AT, 1419732_AT, 1416321_S_AT	223	266	16021	0.81026	1	1	100
Annotation Cluster 53	Enrichment Score: 0.19411474134820547
Category	Term	Count	%	PValue	Genes	List Total	Pop Hits	Pop Total	Fold Enrichment	Bonferroni	Benjamini	FDR
SP_PIR_KEYWORDS	glycoprotein	50	20.3252	0.197969	1448148_AT, 1421240_AT, 1427008_AT, 1417999_AT, 1419651_AT, 1418619_AT, 1428012_AT, 1449891_A_AT, 1415798_AT, 1450357_A_AT, 1448501_AT, 1425040_AT, 1418796_AT, 1422758_AT, 1422123_S_AT, 1451877_AT, 1428143_A_AT, 1449865_AT, 1416658_AT, 1419732_AT, 1426054_AT, 1420824_AT, 1416471_AT, 1434679_AT, 1449200_AT, 1430826_S_AT, 1422111_AT, 1450065_AT, 1421511_AT, 1425690_AT, 1426348_AT, 1450898_AT, 14163…	217	3600	17854	1.14273	1	0.920516	94.445
SP_PIR_KEYWORDS	membrane	70	28.4553	0.387273	1425077_AT, 1428089_AT, 1421240_AT, 1427008_AT, 1423892_AT, 1417999_AT, 1419651_AT, 1454979_AT, 1418619_AT, 1448704_S_AT, 1428012_AT, 1460319_AT, 1427077_A_AT, 1449891_A_AT, 1423302_A_AT, 1455239_AT, 1415798_AT, 1425914_A_AT, 1450357_A_AT, 1433693_X_AT, 1417171_AT, 1425040_AT, 1448501_AT, 1422758_AT, 1429296_AT, 1422123_S_AT, 1425829_A_AT, 1422349_AT, 1448824_AT, 1451877_AT, 1428143_A_AT, 1419582…	217	5507	17854	1.04582	1	0.950578	99.8368
UP_SEQ_FEATURE	glycosylation site:N-linked (GlcNAc...)	48	19.5122	0.57395	1448148_AT, 1427008_AT, 1421240_AT, 1417999_AT, 1419651_AT, 1418619_AT, 1428012_AT, 1449891_A_AT, 1415798_AT, 1450357_A_AT, 1425040_AT, 1448501_AT, 1422758_AT, 1422123_S_AT, 1451877_AT, 1428143_A_AT, 1449865_AT, 1416658_AT, 1419732_AT, 1416471_AT, 1420824_AT, 1426054_AT, 1434679_AT, 1430826_S_AT, 1422111_AT, 1450065_AT, 1421511_AT, 1425690_AT, 1450898_AT, 1416321_S_AT, 1426348_AT, 1419970_AT, 142…	223	3444	16021	1.0013	1	1	99.9997
UP_SEQ_FEATURE	topological domain:Cytoplasmic	38	15.4472	0.634631	1424178_AT, 1428089_AT, 1421240_AT, 1427008_AT, 1430826_S_AT, 1422111_AT, 1417999_AT, 1450065_AT, 1421511_AT, 1425690_AT, 1450898_AT, 1423722_AT, 1418619_AT, 1422207_AT, 1460319_AT, 1449891_A_AT, 1415802_AT, 1421826_AT, 1415798_AT, 1450357_A_AT, 1433693_X_AT, 1448501_AT, 1451593_AT, 1423503_AT, 1422758_AT, 1416190_A_AT, 1423224_AT, 1422123_S_AT, 1448649_AT, 1422349_AT, 1426442_AT, 1448824_AT, 145…	223	2780	16021	0.982027	1	1	100
UP_SEQ_FEATURE	transmembrane region	53	21.5447	0.801358	1425077_AT, 1428089_AT, 1421240_AT, 1427008_AT, 1417999_AT, 1419651_AT, 1418619_AT, 1448704_S_AT, 1460319_AT, 1449891_A_AT, 1455239_AT, 1415798_AT, 1425914_A_AT, 1450357_A_AT, 1433693_X_AT, 1448501_AT, 1425040_AT, 1422758_AT, 1422123_S_AT, 1425829_A_AT, 1422349_AT, 1448824_AT, 1451877_AT, 1428143_A_AT, 1426054_AT, 1420824_AT, 1416922_A_AT, 1416471_AT, 1456037_X_AT, 1424178_AT, 1430826_S_AT, 14221…	223	4113	16021	0.925767	1	1	100
UP_SEQ_FEATURE	topological domain:Extracellular	25	10.1626	0.907725	1428089_AT, 1427008_AT, 1422111_AT, 1421511_AT, 1450898_AT, 1423722_AT, 1418619_AT, 1422207_AT, 1449891_A_AT, 1415802_AT, 1421826_AT, 1415798_AT, 1450357_A_AT, 1448501_AT, 1423503_AT, 1451593_AT, 1423224_AT, 1422123_S_AT, 1448649_AT, 1422349_AT, 1426442_AT, 1451877_AT, 1420824_AT, 1426054_AT, 1450395_AT	223	2174	16021	0.826162	1	1	100
SP_PIR_KEYWORDS	transmembrane	55	22.3577	0.932646	1425077_AT, 1428089_AT, 1421240_AT, 1427008_AT, 1417999_AT, 1419651_AT, 1418619_AT, 1428012_AT, 1448704_S_AT, 1460319_AT, 1449891_A_AT, 1455239_AT, 1415798_AT, 1425914_A_AT, 1450357_A_AT, 1433693_X_AT, 1448501_AT, 1425040_AT, 1422758_AT, 1422123_S_AT, 1425829_A_AT, 1422349_AT, 1448824_AT, 1451877_AT, 1428143_A_AT, 1426054_AT, 1420824_AT, 1416922_A_AT, 1416471_AT, 1456037_X_AT, 1424178_AT, 1430826…	217	5237	17854	0.864084	1	0.999445	100
GOTERM_CC_FAT	GO:0031224~intrinsic to membrane	59	23.9837	0.968561	1425077_AT, 1428089_AT, 1421240_AT, 1427008_AT, 1417999_AT, 1419651_AT, 1418619_AT, 1448704_S_AT, 1428012_AT, 1460319_AT, 1449891_A_AT, 1455239_AT, 1415798_AT, 1425914_A_AT, 1450357_A_AT, 1433693_X_AT, 1448501_AT, 1425040_AT, 1457676_AT, 1422758_AT, 1422123_S_AT, 1425829_A_AT, 1422349_AT, 1448824_AT, 1451877_AT, 1428143_A_AT, 1419732_AT, 1426054_AT, 1420824_AT, 1416922_A_AT, 1416471_AT, 1456037_X…	146	5914	12504	0.854411	1	0.999953	100
GOTERM_CC_FAT	GO:0016021~integral to membrane	56	22.7642	0.975736	1425077_AT, 1428089_AT, 1421240_AT, 1427008_AT, 1417999_AT, 1419651_AT, 1418619_AT, 1428012_AT, 1448704_S_AT, 1460319_AT, 1449891_A_AT, 1455239_AT, 1415798_AT, 1425914_A_AT, 1450357_A_AT, 1433693_X_AT, 1448501_AT, 1425040_AT, 1422758_AT, 1422123_S_AT, 1425829_A_AT, 1422349_AT, 1448824_AT, 1451877_AT, 1428143_A_AT, 1426054_AT, 1420824_AT, 1416922_A_AT, 1416471_AT, 1456037_X_AT, 1424178_AT, 1449200…	146	5709	12504	0.840087	1	0.999974	100
Annotation Cluster 54	Enrichment Score: 0.1906777652928613
Category	Term	Count	%	PValue	Genes	List Total	Pop Hits	Pop Total	Fold Enrichment	Bonferroni	Benjamini	FDR
GOTERM_BP_FAT	GO:0007267~cell-cell signaling	6	2.43902	0.322465	1418158_AT, 1425379_AT, 1423136_AT, 1434679_AT, 1451762_A_AT, 1422467_AT	177	290	13588	1.58831	1	0.984395	99.8222
GOTERM_BP_FAT	GO:0007268~synaptic transmission	3	1.21951	0.674351	1434679_AT, 1451762_A_AT, 1422467_AT	177	178	13588	1.29385	1	0.998888	100
GOTERM_BP_FAT	GO:0019226~transmission of nerve impulse	3	1.21951	0.794206	1434679_AT, 1451762_A_AT, 1422467_AT	177	226	13588	1.01905	1	0.999874	100
GOTERM_BP_FAT	GO:0050877~neurological system process	8	3.25203	0.999971	1434679_AT, 1423892_AT, 1450329_A_AT, 1426054_AT, 1451762_A_AT, 1454979_AT, 1454231_A_AT, 1422467_AT	177	1681	13588	0.365346	1	1	100
Annotation Cluster 55	Enrichment Score: 0.18049992337055065
Category	Term	Count	%	PValue	Genes	List Total	Pop Hits	Pop Total	Fold Enrichment	Bonferroni	Benjamini	FDR
GOTERM_BP_FAT	GO:0007018~microtubule-based movement	3	1.21951	0.377184	1427347_S_AT, 1424936_A_AT, 1451762_A_AT	177	101	13588	2.28025	1	0.988773	99.9548
GOTERM_BP_FAT	GO:0007017~microtubule-based process	4	1.62602	0.516694	1427347_S_AT, 1424936_A_AT, 1460181_AT, 1451762_A_AT	177	211	13588	1.45532	1	0.995008	99.9993
SP_PIR_KEYWORDS	microtubule	3	1.21951	0.750315	1427347_S_AT, 1424936_A_AT, 1451762_A_AT	217	221	17854	1.11688	1	0.988521	100
GOTERM_CC_FAT	GO:0005874~microtubule	3	1.21951	0.770774	1427347_S_AT, 1424936_A_AT, 1451762_A_AT	146	240	12504	1.07055	1	0.994951	100
GOTERM_CC_FAT	GO:0015630~microtubule cytoskeleton	5	2.03252	0.771143	1427347_S_AT, 1424936_A_AT, 1416704_AT, 1451762_A_AT, 1429859_A_AT	146	450	12504	0.951598	1	0.994532	100
GOTERM_CC_FAT	GO:0044430~cytoskeletal part	6	2.43902	0.950404	1427347_S_AT, 1424936_A_AT, 1416704_AT, 1421885_AT, 1451762_A_AT, 1429859_A_AT	146	774	12504	0.663906	1	0.999878	100
Annotation Cluster 56	Enrichment Score: 0.16832527864587649
Category	Term	Count	%	PValue	Genes	List Total	Pop Hits	Pop Total	Fold Enrichment	Bonferroni	Benjamini	FDR
GOTERM_BP_FAT	GO:0007601~visual perception	3	1.21951	0.377184	1450329_A_AT, 1454231_A_AT, 1422467_AT	177	101	13588	2.28025	1	0.988773	99.9548
GOTERM_BP_FAT	GO:0050953~sensory perception of light stimulus	3	1.21951	0.381805	1450329_A_AT, 1454231_A_AT, 1422467_AT	177	102	13588	2.25789	1	0.988807	99.96
GOTERM_BP_FAT	GO:0050877~neurological system process	8	3.25203	0.999971	1434679_AT, 1423892_AT, 1450329_A_AT, 1426054_AT, 1451762_A_AT, 1454979_AT, 1454231_A_AT, 1422467_AT	177	1681	13588	0.365346	1	1	100
GOTERM_BP_FAT	GO:0050890~cognition	6	2.43902	0.999985	1423892_AT, 1450329_A_AT, 1426054_AT, 1454979_AT, 1454231_A_AT, 1422467_AT	177	1480	13588	0.311223	1	1	100
GOTERM_BP_FAT	GO:0007600~sensory perception	5	2.03252	0.999993	1450329_A_AT, 1426054_AT, 1454979_AT, 1454231_A_AT, 1422467_AT	177	1402	13588	0.273782	1	1	100
Annotation Cluster 57	Enrichment Score: 0.1659088678679705
Category	Term	Count	%	PValue	Genes	List Total	Pop Hits	Pop Total	Fold Enrichment	Bonferroni	Benjamini	FDR
GOTERM_BP_FAT	GO:0000041~transition metal ion transport	3	1.21951	0.229632	1417495_X_AT, 1417560_AT, 1425829_A_AT	177	70	13588	3.29007	1	0.972009	98.5646
GOTERM_BP_FAT	GO:0030001~metal ion transport	5	2.03252	0.828892	1424178_AT, 1417495_X_AT, 1417560_AT, 1450395_AT, 1425829_A_AT	177	442	13588	0.86842	1	0.999947	100
SP_PIR_KEYWORDS	ion transport	5	2.03252	0.897862	1424178_AT, 1417495_X_AT, 1417560_AT, 1450395_AT, 1425829_A_AT	217	543	17854	0.75761	1	0.998565	100
GOTERM_BP_FAT	GO:0006812~cation transport	5	2.03252	0.905219	1424178_AT, 1417495_X_AT, 1417560_AT, 1450395_AT, 1425829_A_AT	177	515	13588	0.745324	1	0.999998	100
GOTERM_BP_FAT	GO:0006811~ion transport	6	2.43902	0.957108	1424178_AT, 1417495_X_AT, 1415802_AT, 1417560_AT, 1450395_AT, 1425829_A_AT	177	712	13588	0.646924	1	1	100
Annotation Cluster 58	Enrichment Score: 0.1517883598909247
Category	Term	Count	%	PValue	Genes	List Total	Pop Hits	Pop Total	Fold Enrichment	Bonferroni	Benjamini	FDR
GOTERM_BP_FAT	GO:0016044~membrane organization	4	1.62602	0.688033	1418619_AT, 1450329_A_AT, 1422808_S_AT, 1422467_AT	177	272	13588	1.12895	1	0.999052	100
GOTERM_BP_FAT	GO:0006897~endocytosis	3	1.21951	0.703236	1418619_AT, 1450329_A_AT, 1422467_AT	177	188	13588	1.22503	1	0.999247	100
GOTERM_BP_FAT	GO:0010324~membrane invagination	3	1.21951	0.703236	1418619_AT, 1450329_A_AT, 1422467_AT	177	188	13588	1.22503	1	0.999247	100
GOTERM_BP_FAT	GO:0016192~vesicle-mediated transport	6	2.43902	0.726164	1418619_AT, 1433693_X_AT, 1427077_A_AT, 1450329_A_AT, 1422467_AT, 1456037_X_AT	177	466	13588	0.988434	1	0.999443	100
Annotation Cluster 59	Enrichment Score: 0.14877088514069003
Category	Term	Count	%	PValue	Genes	List Total	Pop Hits	Pop Total	Fold Enrichment	Bonferroni	Benjamini	FDR
UP_SEQ_FEATURE	domain:SH3	3	1.21951	0.663084	1417171_AT, 1460319_AT, 1422808_S_AT	223	163	16021	1.32226	1	1	100
SP_PIR_KEYWORDS	sh3 domain	3	1.21951	0.7097	1417171_AT, 1460319_AT, 1422808_S_AT	217	204	17854	1.20995	1	0.983119	100
INTERPRO	IPR001452:Src homology-3 domain	3	1.21951	0.724921	1417171_AT, 1460319_AT, 1422808_S_AT	215	211	17763	1.17467	1	1	100
SMART	SM00326:SH3	3	1.21951	0.744702	1417171_AT, 1460319_AT, 1422808_S_AT	115	211	9131	1.12891	1	0.999999	100
Annotation Cluster 60	Enrichment Score: 0.13980869918218167
Category	Term	Count	%	PValue	Genes	List Total	Pop Hits	Pop Total	Fold Enrichment	Bonferroni	Benjamini	FDR
SP_PIR_KEYWORDS	chromatin regulator	4	1.62602	0.411051	1448389_AT, 1423892_AT, 1434839_S_AT, 1424073_AT	217	192	17854	1.71409	1	0.952088	99.9028
GOTERM_BP_FAT	GO:0016568~chromatin modification	3	1.21951	0.813673	1423892_AT, 1434839_S_AT, 1424073_AT	177	236	13588	0.975869	1	0.999922	100
GOTERM_BP_FAT	GO:0051276~chromosome organization	4	1.62602	0.898681	1427291_AT, 1423892_AT, 1434839_S_AT, 1424073_AT	177	404	13588	0.760083	1	0.999997	100
GOTERM_BP_FAT	GO:0006325~chromatin organization	3	1.21951	0.917941	1423892_AT, 1434839_S_AT, 1424073_AT	177	315	13588	0.731127	1	0.999999	100
Annotation Cluster 61	Enrichment Score: 0.10367071304154872
Category	Term	Count	%	PValue	Genes	List Total	Pop Hits	Pop Total	Fold Enrichment	Bonferroni	Benjamini	FDR
GOTERM_CC_FAT	GO:0031410~cytoplasmic vesicle	6	2.43902	0.707038	1433693_X_AT, 1423423_AT, 1426645_AT, 1451762_A_AT, 1448649_AT, 1422467_AT	146	508	12504	1.01154	1	0.991058	100
GOTERM_CC_FAT	GO:0031982~vesicle	6	2.43902	0.724655	1433693_X_AT, 1423423_AT, 1426645_AT, 1451762_A_AT, 1448649_AT, 1422467_AT	146	519	12504	0.990102	1	0.991665	100
GOTERM_CC_FAT	GO:0016023~cytoplasmic membrane-bounded vesicle	4	1.62602	0.863499	1423423_AT, 1426645_AT, 1451762_A_AT, 1422467_AT	146	414	12504	0.827477	1	0.99865	100
GOTERM_CC_FAT	GO:0031988~membrane-bounded vesicle	4	1.62602	0.869924	1423423_AT, 1426645_AT, 1451762_A_AT, 1422467_AT	146	420	12504	0.815656	1	0.998728	100
Annotation Cluster 62	Enrichment Score: 0.09760568919009303
Category	Term	Count	%	PValue	Genes	List Total	Pop Hits	Pop Total	Fold Enrichment	Bonferroni	Benjamini	FDR
UP_SEQ_FEATURE	zinc finger region:C2H2-type 3	4	1.62602	0.681773	1422810_AT, 1450339_A_AT, 1419164_AT, 1456341_A_AT	223	252	16021	1.14037	1	1	100
UP_SEQ_FEATURE	zinc finger region:C2H2-type 1	4	1.62602	0.686931	1422810_AT, 1450339_A_AT, 1419164_AT, 1456341_A_AT	223	254	16021	1.13139	1	1	100
UP_SEQ_FEATURE	zinc finger region:C2H2-type 4	3	1.21951	0.782124	1422810_AT, 1450339_A_AT, 1419164_AT	223	206	16021	1.04626	1	1	100
INTERPRO	IPR015880:Zinc finger, C2H2-like	7	2.84553	0.828511	1421640_A_AT, 1422810_AT, 1450339_A_AT, 1419164_AT, 1449414_AT, 1456341_A_AT, 1438802_AT	215	676	17763	0.855518	1	1	100
INTERPRO	IPR007087:Zinc finger, C2H2-type	7	2.84553	0.833681	1421640_A_AT, 1422810_AT, 1450339_A_AT, 1419164_AT, 1449414_AT, 1456341_A_AT, 1438802_AT	215	681	17763	0.849237	1	1	100
SMART	SM00355:ZnF_C2H2	7	2.84553	0.857513	1421640_A_AT, 1422810_AT, 1450339_A_AT, 1419164_AT, 1449414_AT, 1456341_A_AT, 1438802_AT	115	676	9131	0.822189	1	1	100
INTERPRO	IPR013087:Zinc finger, C2H2-type/integrase, DNA-binding	5	2.03252	0.87047	1422810_AT, 1450339_A_AT, 1419164_AT, 1449414_AT, 1456341_A_AT	215	514	17763	0.803683	1	1	100
UP_SEQ_FEATURE	zinc finger region:C2H2-type 2	3	1.21951	0.877068	1422810_AT, 1450339_A_AT, 1456341_A_AT	223	259	16021	0.832159	1	1	100
Annotation Cluster 63	Enrichment Score: 0.06910422388701933
Category	Term	Count	%	PValue	Genes	List Total	Pop Hits	Pop Total	Fold Enrichment	Bonferroni	Benjamini	FDR
GOTERM_CC_FAT	GO:0043228~non-membrane-bounded organelle	20	8.13008	0.80613	1427347_S_AT, 1425037_AT, 1416704_AT, 1422808_S_AT, 1434328_AT, 1425878_AT, 1454979_AT, 1429859_A_AT, 1433878_AT, 1427263_AT, 1427291_AT, 1424936_A_AT, 1423212_AT, 1416054_AT, 1416927_AT, 1421885_AT, 1451762_A_AT, 1426790_AT, 1429054_AT, 1427258_AT	146	1919	12504	0.892588	1	0.996353	100
GOTERM_CC_FAT	GO:0043232~intracellular non-membrane-bounded organelle	20	8.13008	0.80613	1427347_S_AT, 1425037_AT, 1416704_AT, 1422808_S_AT, 1434328_AT, 1425878_AT, 1454979_AT, 1429859_A_AT, 1433878_AT, 1427263_AT, 1427291_AT, 1424936_A_AT, 1423212_AT, 1416054_AT, 1416927_AT, 1421885_AT, 1451762_A_AT, 1426790_AT, 1429054_AT, 1427258_AT	146	1919	12504	0.892588	1	0.996353	100
GOTERM_CC_FAT	GO:0005856~cytoskeleton	9	3.65854	0.954723	1427347_S_AT, 1425037_AT, 1424936_A_AT, 1416704_AT, 1422808_S_AT, 1421885_AT, 1451762_A_AT, 1454979_AT, 1429859_A_AT	146	1122	12504	0.686983	1	0.999895	100
Annotation Cluster 64	Enrichment Score: 0.06183840774560716
Category	Term	Count	%	PValue	Genes	List Total	Pop Hits	Pop Total	Fold Enrichment	Bonferroni	Benjamini	FDR
GOTERM_BP_FAT	GO:0070271~protein complex biogenesis	3	1.21951	0.79623	1427347_S_AT, 1454979_AT, 1427258_AT	177	227	13588	1.01456	1	0.999876	100
GOTERM_BP_FAT	GO:0006461~protein complex assembly	3	1.21951	0.79623	1427347_S_AT, 1454979_AT, 1427258_AT	177	227	13588	1.01456	1	0.999876	100
GOTERM_BP_FAT	GO:0065003~macromolecular complex assembly	3	1.21951	0.935993	1427347_S_AT, 1454979_AT, 1427258_AT	177	338	13588	0.681376	1	1	100
GOTERM_BP_FAT	GO:0043933~macromolecular complex subunit organization	3	1.21951	0.953446	1427347_S_AT, 1454979_AT, 1427258_AT	177	367	13588	0.627534	1	1	100
Annotation Cluster 65	Enrichment Score: 0.028979888521560807
Category	Term	Count	%	PValue	Genes	List Total	Pop Hits	Pop Total	Fold Enrichment	Bonferroni	Benjamini	FDR
GOTERM_CC_FAT	GO:0000267~cell fraction	5	2.03252	0.919848	1433693_X_AT, 1419582_AT, 1417999_AT, 1422467_AT, 1429859_A_AT	146	596	12504	0.718489	1	0.999628	100
GOTERM_CC_FAT	GO:0005624~membrane fraction	4	1.62602	0.938902	1433693_X_AT, 1419582_AT, 1417999_AT, 1422467_AT	146	510	12504	0.671716	1	0.99982	100
GOTERM_CC_FAT	GO:0005626~insoluble fraction	4	1.62602	0.947815	1433693_X_AT, 1419582_AT, 1417999_AT, 1422467_AT	146	528	12504	0.648817	1	0.999874	100

## Sheet: phase_1_clu
Annotation Cluster 1	Enrichment Score: 1.274548270782972
Category	Term	Count	%	PValue	Genes	List Total	Pop Hits	Pop Total	Fold Enrichment	Bonferroni	Benjamini	FDR
UP_SEQ_FEATURE	domain:RRM 1	3	6.81818	0.0184479	1419275_AT, 1420094_AT, 1433830_AT	39	88	16021	14.0044	0.937614	0.937614	19.9164
UP_SEQ_FEATURE	domain:RRM 2	3	6.81818	0.0184479	1419275_AT, 1420094_AT, 1433830_AT	39	88	16021	14.0044	0.937614	0.937614	19.9164
GOTERM_MF_FAT	GO:0003723~RNA binding	6	13.6364	0.0211198	1419275_AT, 1424611_X_AT, 1422156_A_AT, 1420094_AT, 1433830_AT, 1435812_AT	33	672	13288	3.59524	0.902384	0.902384	21.3975
SMART	SM00360:RRM	3	6.81818	0.0708386	1419275_AT, 1420094_AT, 1433830_AT	20	212	9131	6.46061	0.801388	0.801388	43.7308
INTERPRO	IPR000504:RNA recognition motif, RNP-1	3	6.81818	0.0823115	1419275_AT, 1420094_AT, 1433830_AT	41	212	17763	6.13081	0.999906	0.999906	61.9856
INTERPRO	IPR012677:Nucleotide-binding, alpha-beta plait	3	6.81818	0.0829768	1419275_AT, 1420094_AT, 1433830_AT	41	213	17763	6.10203	0.999913	0.990699	62.2947
SP_PIR_KEYWORDS	rna-binding	4	9.09091	0.0835722	1419275_AT, 1420094_AT, 1433830_AT, 1435812_AT	39	485	17854	3.77563	0.99996	0.993666	63.0525
SP_PIR_KEYWORDS	acetylation	8	18.1818	0.218917	1427177_AT, 1419275_AT, 1422156_A_AT, 1423567_A_AT, 1420094_AT, 1455742_X_AT, 1453723_X_AT, 1433830_AT	39	2325	17854	1.57521	1	0.983334	94.0324
Annotation Cluster 2	Enrichment Score: 1.2371262618792327
Category	Term	Count	%	PValue	Genes	List Total	Pop Hits	Pop Total	Fold Enrichment	Bonferroni	Benjamini	FDR
GOTERM_CC_FAT	GO:0005578~proteinaceous extracellular matrix	4	9.09091	0.0307344	1419703_AT, 1450772_AT, 1424051_AT, 1448976_AT	30	297	12504	5.61347	0.939765	0.504592	28.7943
GOTERM_CC_FAT	GO:0044421~extracellular region part	6	13.6364	0.0308781	1419703_AT, 1450772_AT, 1451428_X_AT, 1424051_AT, 1460253_AT, 1448976_AT	30	774	12504	3.23101	0.940563	0.431395	28.9091
GOTERM_CC_FAT	GO:0031012~extracellular matrix	4	9.09091	0.0339929	1419703_AT, 1450772_AT, 1424051_AT, 1448976_AT	30	309	12504	5.39547	0.955513	0.404743	31.3557
GOTERM_CC_FAT	GO:0005576~extracellular region	6	13.6364	0.349004	1419703_AT, 1450772_AT, 1451428_X_AT, 1424051_AT, 1460253_AT, 1448976_AT	30	1680	12504	1.48857	1	0.99599	99.0625
Annotation Cluster 3	Enrichment Score: 1.0990273894885123
Category	Term	Count	%	PValue	Genes	List Total	Pop Hits	Pop Total	Fold Enrichment	Bonferroni	Benjamini	FDR
GOTERM_CC_FAT	GO:0030529~ribonucleoprotein complex	5	11.3636	0.0210159	1419275_AT, 1422156_A_AT, 1453723_X_AT, 1433830_AT, 1448976_AT	30	462	12504	4.51082	0.852155	0.471228	20.6311
SP_PIR_KEYWORDS	ribonucleoprotein	3	6.81818	0.10967	1422156_A_AT, 1453723_X_AT, 1433830_AT	39	266	17854	5.1631	0.999999	0.932457	73.4274
SP_PIR_KEYWORDS	acetylation	8	18.1818	0.218917	1427177_AT, 1419275_AT, 1422156_A_AT, 1423567_A_AT, 1420094_AT, 1455742_X_AT, 1453723_X_AT, 1433830_AT	39	2325	17854	1.57521	1	0.983334	94.0324
Annotation Cluster 4	Enrichment Score: 0.8345257050790905
Category	Term	Count	%	PValue	Genes	List Total	Pop Hits	Pop Total	Fold Enrichment	Bonferroni	Benjamini	FDR
GOTERM_BP_FAT	GO:0030097~hemopoiesis	3	6.81818	0.0996737	1426018_A_AT, 1425869_A_AT, 1417065_AT	30	251	13588	5.41355	1	0.999886	76.1547
GOTERM_BP_FAT	GO:0048534~hemopoietic or lymphoid organ development	3	6.81818	0.120257	1426018_A_AT, 1425869_A_AT, 1417065_AT	30	281	13588	4.83559	1	0.999859	82.6113
GOTERM_BP_FAT	GO:0002520~immune system development	3	6.81818	0.130208	1426018_A_AT, 1425869_A_AT, 1417065_AT	30	295	13588	4.6061	1	0.998987	85.1127
GOTERM_BP_FAT	GO:0010605~negative regulation of macromolecule metabolic process	3	6.81818	0.294151	1426018_A_AT, 1425869_A_AT, 1417065_AT	30	506	13588	2.68538	1	0.999906	99.1402
Annotation Cluster 5	Enrichment Score: 0.8285267478541383
Category	Term	Count	%	PValue	Genes	List Total	Pop Hits	Pop Total	Fold Enrichment	Bonferroni	Benjamini	FDR
GOTERM_BP_FAT	GO:0006281~DNA repair	3	6.81818	0.0808983	1455335_AT, 1437716_X_AT, 1455742_X_AT	30	222	13588	6.12072	1	0.99994	68.3927
GOTERM_BP_FAT	GO:0006974~response to DNA damage stimulus	3	6.81818	0.124497	1455335_AT, 1437716_X_AT, 1455742_X_AT	30	287	13588	4.73449	1	0.999532	83.7213
GOTERM_BP_FAT	GO:0033554~cellular response to stress	3	6.81818	0.21287	1455335_AT, 1437716_X_AT, 1455742_X_AT	30	404	13588	3.36337	1	0.999899	96.1921
GOTERM_BP_FAT	GO:0006259~DNA metabolic process	3	6.81818	0.226298	1455335_AT, 1437716_X_AT, 1455742_X_AT	30	421	13588	3.22755	1	0.999687	96.9894
Annotation Cluster 6	Enrichment Score: 0.4244520650141465
Category	Term	Count	%	PValue	Genes	List Total	Pop Hits	Pop Total	Fold Enrichment	Bonferroni	Benjamini	FDR
UP_SEQ_FEATURE	topological domain:Lumenal	3	6.81818	0.257477	1425869_A_AT, 1426303_AT, 1435812_AT	39	414	16021	2.97677	1	1	97.1302
SP_PIR_KEYWORDS	golgi apparatus	3	6.81818	0.330091	1425869_A_AT, 1426303_AT, 1435812_AT	39	553	17854	2.48352	1	0.971976	98.9647
GOTERM_CC_FAT	GO:0005794~Golgi apparatus	3	6.81818	0.474656	1425869_A_AT, 1426303_AT, 1435812_AT	30	682	12504	1.83343	1	0.988396	99.9091
UP_SEQ_FEATURE	topological domain:Cytoplasmic	8	18.1818	0.497097	1419117_AT, 1425869_A_AT, 1419315_AT, 1418142_AT, 1421993_A_AT, 1426303_AT, 1435812_AT, 1449526_A_AT	39	2780	16021	1.18214	1	1	99.9725
Annotation Cluster 7	Enrichment Score: 0.4109483178159229
Category	Term	Count	%	PValue	Genes	List Total	Pop Hits	Pop Total	Fold Enrichment	Bonferroni	Benjamini	FDR
GOTERM_BP_FAT	GO:0051603~proteolysis involved in cellular protein catabolic process	3	6.81818	0.316499	1425869_A_AT, 1423567_A_AT, 1453723_X_AT	30	534	13588	2.54457	1	0.999846	99.4459
GOTERM_BP_FAT	GO:0044257~cellular protein catabolic process	3	6.81818	0.318888	1425869_A_AT, 1423567_A_AT, 1453723_X_AT	30	537	13588	2.53035	1	0.999753	99.4717
GOTERM_BP_FAT	GO:0030163~protein catabolic process	3	6.81818	0.333976	1425869_A_AT, 1423567_A_AT, 1453723_X_AT	30	556	13588	2.44388	1	0.999744	99.6109
GOTERM_BP_FAT	GO:0044265~cellular macromolecule catabolic process	3	6.81818	0.375599	1425869_A_AT, 1423567_A_AT, 1453723_X_AT	30	609	13588	2.2312	1	0.999883	99.8388
GOTERM_BP_FAT	GO:0009057~macromolecule catabolic process	3	6.81818	0.410203	1425869_A_AT, 1423567_A_AT, 1453723_X_AT	30	654	13588	2.07768	1	0.999933	99.926
GOTERM_BP_FAT	GO:0006508~proteolysis	3	6.81818	0.658964	1425869_A_AT, 1423567_A_AT, 1453723_X_AT	30	1034	13588	1.31412	1	1	100
Annotation Cluster 8	Enrichment Score: 0.3488643258722312
Category	Term	Count	%	PValue	Genes	List Total	Pop Hits	Pop Total	Fold Enrichment	Bonferroni	Benjamini	FDR
GOTERM_MF_FAT	GO:0000166~nucleotide binding	10	22.7273	0.0673899	1418654_AT, 1437016_X_AT, 1455335_AT, 1437716_X_AT, 1419275_AT, 1418142_AT, 1417273_AT, 1420094_AT, 1433830_AT, 1425006_A_AT	33	2183	13288	1.84456	0.999502	0.920731	54.4759
GOTERM_MF_FAT	GO:0032555~purine ribonucleotide binding	6	13.6364	0.438861	1437016_X_AT, 1455335_AT, 1437716_X_AT, 1418142_AT, 1417273_AT, 1425006_A_AT	33	1796	13288	1.34521	1	0.999997	99.8522
GOTERM_MF_FAT	GO:0032553~ribonucleotide binding	6	13.6364	0.438861	1437016_X_AT, 1455335_AT, 1437716_X_AT, 1418142_AT, 1417273_AT, 1425006_A_AT	33	1796	13288	1.34521	1	0.999997	99.8522
GOTERM_MF_FAT	GO:0005524~ATP binding	5	11.3636	0.46393	1455335_AT, 1437716_X_AT, 1418142_AT, 1417273_AT, 1425006_A_AT	33	1443	13288	1.39524	1	0.999988	99.9117
GOTERM_MF_FAT	GO:0032559~adenyl ribonucleotide binding	5	11.3636	0.473344	1455335_AT, 1437716_X_AT, 1418142_AT, 1417273_AT, 1425006_A_AT	33	1460	13288	1.379	1	0.999954	99.9277
GOTERM_MF_FAT	GO:0017076~purine nucleotide binding	6	13.6364	0.476286	1437016_X_AT, 1455335_AT, 1437716_X_AT, 1418142_AT, 1417273_AT, 1425006_A_AT	33	1871	13288	1.29129	1	0.999851	99.9321
GOTERM_MF_FAT	GO:0030554~adenyl nucleotide binding	5	11.3636	0.514229	1455335_AT, 1437716_X_AT, 1418142_AT, 1417273_AT, 1425006_A_AT	33	1535	13288	1.31162	1	0.999841	99.9709
GOTERM_MF_FAT	GO:0001883~purine nucleoside binding	5	11.3636	0.521192	1455335_AT, 1437716_X_AT, 1418142_AT, 1417273_AT, 1425006_A_AT	33	1548	13288	1.3006	1	0.999674	99.9753
GOTERM_MF_FAT	GO:0001882~nucleoside binding	5	11.3636	0.526521	1455335_AT, 1437716_X_AT, 1418142_AT, 1417273_AT, 1425006_A_AT	33	1558	13288	1.29226	1	0.999394	99.9782
UP_SEQ_FEATURE	nucleotide phosphate-binding region:ATP	3	6.81818	0.642123	1437716_X_AT, 1417273_AT, 1425006_A_AT	39	907	16021	1.35875	1	1	99.9995
SP_PIR_KEYWORDS	nucleotide-binding	4	9.09091	0.687297	1437016_X_AT, 1437716_X_AT, 1417273_AT, 1425006_A_AT	39	1631	17854	1.12273	1	0.999173	99.9998
SP_PIR_KEYWORDS	atp-binding	3	6.81818	0.770104	1437716_X_AT, 1417273_AT, 1425006_A_AT	39	1287	17854	1.06712	1	0.99957	100
Annotation Cluster 9	Enrichment Score: 0.3161334353105407
Category	Term	Count	%	PValue	Genes	List Total	Pop Hits	Pop Total	Fold Enrichment	Bonferroni	Benjamini	FDR
GOTERM_BP_FAT	GO:0006812~cation transport	3	6.81818	0.301344	1419117_AT, 1425869_A_AT, 1418142_AT	30	515	13588	2.63845	1	0.999858	99.2524
GOTERM_CC_FAT	GO:0005887~integral to plasma membrane	3	6.81818	0.350594	1419117_AT, 1425869_A_AT, 1418142_AT	30	531	12504	2.3548	1	0.992223	99.0871
GOTERM_CC_FAT	GO:0031226~intrinsic to plasma membrane	3	6.81818	0.368483	1419117_AT, 1425869_A_AT, 1418142_AT	30	552	12504	2.26522	1	0.984024	99.3263
GOTERM_BP_FAT	GO:0006811~ion transport	3	6.81818	0.453517	1419117_AT, 1425869_A_AT, 1418142_AT	30	712	13588	1.90843	1	0.999971	99.9739
UP_SEQ_FEATURE	topological domain:Cytoplasmic	8	18.1818	0.497097	1419117_AT, 1425869_A_AT, 1419315_AT, 1418142_AT, 1421993_A_AT, 1426303_AT, 1435812_AT, 1449526_A_AT	39	2780	16021	1.18214	1	1	99.9725
GOTERM_CC_FAT	GO:0044459~plasma membrane part	4	9.09091	0.749547	1419117_AT, 1437016_X_AT, 1425869_A_AT, 1418142_AT	30	1633	12504	1.02094	1	0.998031	100
GOTERM_CC_FAT	GO:0005886~plasma membrane	5	11.3636	0.930993	1419117_AT, 1437016_X_AT, 1425869_A_AT, 1418142_AT, 1449453_AT	30	2906	12504	0.717137	1	0.999989	100
Annotation Cluster 10	Enrichment Score: 0.29791613441291365
Category	Term	Count	%	PValue	Genes	List Total	Pop Hits	Pop Total	Fold Enrichment	Bonferroni	Benjamini	FDR
GOTERM_CC_FAT	GO:0005654~nucleoplasm	3	6.81818	0.407878	1426018_A_AT, 1455742_X_AT, 1433830_AT	30	599	12504	2.08748	1	0.986262	99.6657
GOTERM_CC_FAT	GO:0070013~intracellular organelle lumen	4	9.09091	0.496102	1426018_A_AT, 1417273_AT, 1455742_X_AT, 1433830_AT	30	1133	12504	1.47149	1	0.987796	99.9422
GOTERM_CC_FAT	GO:0043233~organelle lumen	4	9.09091	0.49793	1426018_A_AT, 1417273_AT, 1455742_X_AT, 1433830_AT	30	1136	12504	1.46761	1	0.983983	99.9444
GOTERM_CC_FAT	GO:0031974~membrane-enclosed lumen	4	9.09091	0.520822	1426018_A_AT, 1417273_AT, 1455742_X_AT, 1433830_AT	30	1174	12504	1.4201	1	0.984049	99.9666
GOTERM_CC_FAT	GO:0031981~nuclear lumen	3	6.81818	0.61725	1426018_A_AT, 1455742_X_AT, 1433830_AT	30	883	12504	1.41608	1	0.991786	99.9971
Annotation Cluster 11	Enrichment Score: 0.26875724569173753
Category	Term	Count	%	PValue	Genes	List Total	Pop Hits	Pop Total	Fold Enrichment	Bonferroni	Benjamini	FDR
SP_PIR_KEYWORDS	activator	3	6.81818	0.275457	1426018_A_AT, 1420094_AT, 1417065_AT	39	484	17854	2.83757	1	0.984282	97.4678
SP_PIR_KEYWORDS	dna-binding	5	11.3636	0.349874	1426018_A_AT, 1455335_AT, 1437716_X_AT, 1420094_AT, 1417065_AT	39	1404	17854	1.63032	1	0.971781	99.2646
GOTERM_MF_FAT	GO:0003677~DNA binding	6	13.6364	0.431325	1426018_A_AT, 1455335_AT, 1437716_X_AT, 1420094_AT, 1417065_AT, 1433830_AT	33	1781	13288	1.35654	1	1	99.8282
SP_PIR_KEYWORDS	transcription regulation	4	9.09091	0.650717	1426018_A_AT, 1420094_AT, 1417065_AT, 1455742_X_AT	39	1546	17854	1.18446	1	0.998862	99.9994
SP_PIR_KEYWORDS	Transcription	4	9.09091	0.740762	1426018_A_AT, 1420094_AT, 1417065_AT, 1455742_X_AT	39	1769	17854	1.03515	1	0.999423	100
GOTERM_BP_FAT	GO:0006350~transcription	4	9.09091	0.748591	1426018_A_AT, 1420094_AT, 1417065_AT, 1455742_X_AT	30	1772	13588	1.02242	1	1	100
GOTERM_BP_FAT	GO:0045449~regulation of transcription	4	9.09091	0.876222	1426018_A_AT, 1420094_AT, 1417065_AT, 1455742_X_AT	30	2227	13588	0.813531	1	1	100
Annotation Cluster 12	Enrichment Score: 0.2633803148188042
Category	Term	Count	%	PValue	Genes	List Total	Pop Hits	Pop Total	Fold Enrichment	Bonferroni	Benjamini	FDR
GOTERM_CC_FAT	GO:0043232~intracellular non-membrane-bounded organelle	6	13.6364	0.465629	1437716_X_AT, 1422156_A_AT, 1455742_X_AT, 1453723_X_AT, 1452957_AT, 1460342_S_AT	30	1919	12504	1.30318	1	0.990905	99.8905
GOTERM_CC_FAT	GO:0043228~non-membrane-bounded organelle	6	13.6364	0.465629	1437716_X_AT, 1422156_A_AT, 1455742_X_AT, 1453723_X_AT, 1452957_AT, 1460342_S_AT	30	1919	12504	1.30318	1	0.990905	99.8905
GOTERM_CC_FAT	GO:0005856~cytoskeleton	3	6.81818	0.74779	1437716_X_AT, 1452957_AT, 1460342_S_AT	30	1122	12504	1.11444	1	0.998534	100
Annotation Cluster 13	Enrichment Score: 0.09705446276415494
Category	Term	Count	%	PValue	Genes	List Total	Pop Hits	Pop Total	Fold Enrichment	Bonferroni	Benjamini	FDR
UP_SEQ_FEATURE	topological domain:Cytoplasmic	8	18.1818	0.497097	1419117_AT, 1425869_A_AT, 1419315_AT, 1418142_AT, 1421993_A_AT, 1426303_AT, 1435812_AT, 1449526_A_AT	39	2780	16021	1.18214	1	1	99.9725
UP_SEQ_FEATURE	topological domain:Extracellular	5	11.3636	0.777102	1419117_AT, 1419315_AT, 1418142_AT, 1421993_A_AT, 1449526_A_AT	39	2174	16021	0.94479	1	1	100
SP_PIR_KEYWORDS	membrane	11	25	0.779744	1419117_AT, 1437016_X_AT, 1425869_A_AT, 1419315_AT, 1418142_AT, 1421993_A_AT, 1426303_AT, 1449453_AT, 1460253_AT, 1435812_AT, 1449526_A_AT	39	5507	17854	0.914426	1	0.999515	100
UP_SEQ_FEATURE	transmembrane region	9	20.4545	0.796504	1419117_AT, 1425869_A_AT, 1419315_AT, 1418142_AT, 1421993_A_AT, 1426303_AT, 1460253_AT, 1435812_AT, 1449526_A_AT	39	4113	16021	0.898895	1	1	100
SP_PIR_KEYWORDS	transmembrane	9	20.4545	0.907007	1419117_AT, 1425869_A_AT, 1419315_AT, 1418142_AT, 1421993_A_AT, 1426303_AT, 1460253_AT, 1435812_AT, 1449526_A_AT	39	5237	17854	0.786739	1	0.999947	100
GOTERM_CC_FAT	GO:0031224~intrinsic to membrane	10	22.7273	0.975492	1419117_AT, 1425869_A_AT, 1419315_AT, 1418142_AT, 1421993_A_AT, 1426303_AT, 1449453_AT, 1460253_AT, 1435812_AT, 1449526_A_AT	30	5914	12504	0.704768	1	1	100
GOTERM_CC_FAT	GO:0016021~integral to membrane	9	20.4545	0.985655	1419117_AT, 1425869_A_AT, 1419315_AT, 1418142_AT, 1421993_A_AT, 1426303_AT, 1460253_AT, 1435812_AT, 1449526_A_AT	30	5709	12504	0.657068	1	1	100
Annotation Cluster 14	Enrichment Score: 0.08711294754791848
Category	Term	Count	%	PValue	Genes	List Total	Pop Hits	Pop Total	Fold Enrichment	Bonferroni	Benjamini	FDR
SP_PIR_KEYWORDS	metal-binding	7	15.9091	0.516206	1427177_AT, 1428337_AT, 1449565_AT, 1417065_AT, 1426303_AT, 1453723_X_AT, 1449526_A_AT	39	2682	17854	1.19484	1	0.994826	99.9747
SP_PIR_KEYWORDS	zinc-finger	3	6.81818	0.736339	1427177_AT, 1417065_AT, 1453723_X_AT	39	1204	17854	1.14068	1	0.999561	100
GOTERM_MF_FAT	GO:0046872~metal ion binding	8	18.1818	0.861649	1427177_AT, 1428337_AT, 1418142_AT, 1449565_AT, 1451428_X_AT, 1417065_AT, 1426303_AT, 1453723_X_AT	33	3850	13288	0.83671	1	1	100
GOTERM_MF_FAT	GO:0043169~cation binding	8	18.1818	0.868596	1427177_AT, 1428337_AT, 1418142_AT, 1449565_AT, 1451428_X_AT, 1417065_AT, 1426303_AT, 1453723_X_AT	33	3885	13288	0.829172	1	1	100
GOTERM_MF_FAT	GO:0043167~ion binding	8	18.1818	0.877875	1427177_AT, 1428337_AT, 1418142_AT, 1449565_AT, 1451428_X_AT, 1417065_AT, 1426303_AT, 1453723_X_AT	33	3934	13288	0.818844	1	1	100
GOTERM_MF_FAT	GO:0046914~transition metal ion binding	5	11.3636	0.898561	1427177_AT, 1449565_AT, 1417065_AT, 1426303_AT, 1453723_X_AT	33	2608	13288	0.771984	1	1	100
SP_PIR_KEYWORDS	zinc	3	6.81818	0.921331	1427177_AT, 1417065_AT, 1453723_X_AT	39	1886	17854	0.7282	1	0.999946	100
GOTERM_MF_FAT	GO:0008270~zinc ion binding	3	6.81818	0.971966	1427177_AT, 1417065_AT, 1453723_X_AT	33	2105	13288	0.573872	1	1	100
Annotation Cluster 15	Enrichment Score: 0.03594618750183199
Category	Term	Count	%	PValue	Genes	List Total	Pop Hits	Pop Total	Fold Enrichment	Bonferroni	Benjamini	FDR
SP_PIR_KEYWORDS	signal	5	11.3636	0.897265	1450772_AT, 1419315_AT, 1451428_X_AT, 1424051_AT, 1449453_AT	39	2970	17854	0.770698	1	0.999961	100
SP_PIR_KEYWORDS	glycoprotein	6	13.6364	0.905761	1419117_AT, 1450772_AT, 1419315_AT, 1426303_AT, 1424051_AT, 1449453_AT	39	3600	17854	0.762991	1	0.999961	100
SP_PIR_KEYWORDS	disulfide bond	4	9.09091	0.912083	1419315_AT, 1451428_X_AT, 1424051_AT, 1449453_AT	39	2469	17854	0.741668	1	0.99994	100
UP_SEQ_FEATURE	glycosylation site:N-linked (GlcNAc...)	6	13.6364	0.934122	1419117_AT, 1450772_AT, 1419315_AT, 1426303_AT, 1424051_AT, 1449453_AT	39	3444	16021	0.715671	1	1	100
UP_SEQ_FEATURE	disulfide bond	4	9.09091	0.935707	1419315_AT, 1451428_X_AT, 1424051_AT, 1449453_AT	39	2379	16021	0.690702	1	1	100
UP_SEQ_FEATURE	signal peptide	5	11.3636	0.939315	1450772_AT, 1419315_AT, 1451428_X_AT, 1424051_AT, 1449453_AT	39	2963	16021	0.693208	1	1	100

## Sheet: phase_2_clu
Annotation Cluster 1	Enrichment Score: 4.084994733429778
Category	Term	Count	%	PValue	Genes	List Total	Pop Hits	Pop Total	Fold Enrichment	Bonferroni	Benjamini	FDR
KEGG_PATHWAY	mmu03010:Ribosome	10	4.65116	3.61005e-06	1416807_AT, 1450150_A_AT, 1455950_X_AT, 1433510_X_AT, 1416519_AT, 1455578_X_AT, 1416243_A_AT, 1416404_S_AT, 1415876_A_AT, 1434231_X_AT, 1433721_X_AT, 1436840_X_AT, 1416217_A_AT, 1455348_X_AT	82	89	5738	7.86243	0.000404245	0.000404245	0.0040922
GOTERM_MF_FAT	GO:0003735~structural constituent of ribosome	11	5.11628	1.49271e-05	1416807_AT, 1450150_A_AT, 1455950_X_AT, 1433510_X_AT, 1416519_AT, 1455578_X_AT, 1416243_A_AT, 1415762_X_AT, 1416404_S_AT, 1415876_A_AT, 1434231_X_AT, 1433721_X_AT, 1436840_X_AT, 1416217_A_AT, 1455348_X_AT	162	151	13288	5.97531	0.00531485	0.00531485	0.0204737
GOTERM_CC_FAT	GO:0030529~ribonucleoprotein complex	17	7.90698	2.3427e-05	1416807_AT, 1450150_A_AT, 1415926_AT, 1455950_X_AT, 1452691_AT, 1433510_X_AT, 1416519_AT, 1423750_A_AT, 1455578_X_AT, 1416243_A_AT, 1415762_X_AT, 1416404_S_AT, 1415876_A_AT, 1434231_X_AT, 1433721_X_AT, 1436840_X_AT, 1451770_S_AT, 1416217_A_AT, 1424736_AT, 1455348_X_AT, 1416736_AT	131	462	12504	3.51224	0.00514075	0.00514075	0.0298171
GOTERM_CC_FAT	GO:0005840~ribosome	11	5.11628	3.11449e-05	1416807_AT, 1450150_A_AT, 1455950_X_AT, 1433510_X_AT, 1416519_AT, 1455578_X_AT, 1416243_A_AT, 1415762_X_AT, 1416404_S_AT, 1415876_A_AT, 1434231_X_AT, 1433721_X_AT, 1436840_X_AT, 1416217_A_AT, 1455348_X_AT	131	192	12504	5.46851	0.00682857	0.00342014	0.0396384
SP_PIR_KEYWORDS	ribosomal protein	11	5.11628	3.89914e-05	1416807_AT, 1450150_A_AT, 1455950_X_AT, 1433510_X_AT, 1416519_AT, 1455578_X_AT, 1416243_A_AT, 1415762_X_AT, 1416404_S_AT, 1415876_A_AT, 1434231_X_AT, 1433721_X_AT, 1436840_X_AT, 1416217_A_AT, 1455348_X_AT	206	177	17854	5.38627	0.00977792	0.00326999	0.0507052
GOTERM_BP_FAT	GO:0006412~translation	15	6.97674	4.21931e-05	1416807_AT, 1450150_A_AT, 1455950_X_AT, 1433510_X_AT, 1416519_AT, 1426713_S_AT, 1455578_X_AT, 1416243_A_AT, 1415762_X_AT, 1416404_S_AT, 1415876_A_AT, 1434231_X_AT, 1433721_X_AT, 1449598_AT, 1436840_X_AT, 1422660_AT, 1416217_A_AT, 1424736_AT, 1455348_X_AT	169	319	13588	3.78068	0.0482485	0.0482485	0.0679901
SP_PIR_KEYWORDS	ribonucleoprotein	11	5.11628	0.00103609	1416807_AT, 1450150_A_AT, 1455950_X_AT, 1433510_X_AT, 1416519_AT, 1455578_X_AT, 1416243_A_AT, 1415762_X_AT, 1416404_S_AT, 1415876_A_AT, 1434231_X_AT, 1433721_X_AT, 1436840_X_AT, 1416217_A_AT, 1455348_X_AT	206	266	17854	3.58409	0.229896	0.0632205	1.33931
GOTERM_MF_FAT	GO:0005198~structural molecule activity	15	6.97674	0.00114957	1416807_AT, 1450150_A_AT, 1415926_AT, 1455950_X_AT, 1433510_X_AT, 1416519_AT, 1455578_X_AT, 1416243_A_AT, 1427446_S_AT, 1415762_X_AT, 1416404_S_AT, 1415876_A_AT, 1448402_AT, 1434231_X_AT, 1433721_X_AT, 1436840_X_AT, 1416217_A_AT, 1423952_A_AT, 1455348_X_AT	162	450	13288	2.73416	0.336769	0.18561	1.56539
SP_PIR_KEYWORDS	ribosome	4	1.86047	0.00223003	1433510_X_AT, 1416519_AT, 1416217_A_AT, 1416404_S_AT, 1455348_X_AT	206	23	17854	15.073	0.430271	0.0679086	2.86213
Annotation Cluster 2	Enrichment Score: 2.425800337127772
Category	Term	Count	%	PValue	Genes	List Total	Pop Hits	Pop Total	Fold Enrichment	Bonferroni	Benjamini	FDR
GOTERM_CC_FAT	GO:0043232~intracellular non-membrane-bounded organelle	35	16.2791	0.000957537	1416807_AT, 1433685_A_AT, 1415926_AT, 1423508_AT, 1454708_AT, 1455950_X_AT, 1422622_AT, 1460739_AT, 1437148_AT, 1427446_S_AT, 1415762_X_AT, 1416091_AT, 1425552_AT, 1423946_AT, 1448402_AT, 1418031_AT, 1434231_X_AT, 1433721_X_AT, 1451770_S_AT, 1433803_AT, 1422629_S_AT, 1423952_A_AT, 1450150_A_AT, 1454673_AT, 1433510_X_AT, 1433963_A_AT, 1416519_AT, 1421197_A_AT, 1455578_X_AT, 1422638_S_AT, 1416243_A…	131	1919	12504	1.74089	0.190031	0.0678421	1.21207
GOTERM_CC_FAT	GO:0043228~non-membrane-bounded organelle	35	16.2791	0.000957537	1416807_AT, 1433685_A_AT, 1415926_AT, 1423508_AT, 1454708_AT, 1455950_X_AT, 1422622_AT, 1460739_AT, 1437148_AT, 1427446_S_AT, 1415762_X_AT, 1416091_AT, 1425552_AT, 1423946_AT, 1448402_AT, 1418031_AT, 1434231_X_AT, 1433721_X_AT, 1451770_S_AT, 1433803_AT, 1422629_S_AT, 1423952_A_AT, 1450150_A_AT, 1454673_AT, 1433510_X_AT, 1433963_A_AT, 1416519_AT, 1421197_A_AT, 1455578_X_AT, 1422638_S_AT, 1416243_A…	131	1919	12504	1.74089	0.190031	0.0678421	1.21207
GOTERM_MF_FAT	GO:0005198~structural molecule activity	15	6.97674	0.00114957	1416807_AT, 1450150_A_AT, 1415926_AT, 1455950_X_AT, 1433510_X_AT, 1416519_AT, 1455578_X_AT, 1416243_A_AT, 1427446_S_AT, 1415762_X_AT, 1416404_S_AT, 1415876_A_AT, 1448402_AT, 1434231_X_AT, 1433721_X_AT, 1436840_X_AT, 1416217_A_AT, 1423952_A_AT, 1455348_X_AT	162	450	13288	2.73416	0.336769	0.18561	1.56539
GOTERM_CC_FAT	GO:0005856~cytoskeleton	16	7.44186	0.187911	1454708_AT, 1454673_AT, 1415926_AT, 1422622_AT, 1433963_A_AT, 1422638_S_AT, 1437148_AT, 1427446_S_AT, 1416091_AT, 1425552_AT, 1423946_AT, 1448402_AT, 1418031_AT, 1433803_AT, 1422629_S_AT, 1423952_A_AT	131	1122	12504	1.36115	1	0.851623	92.9318
Annotation Cluster 3	Enrichment Score: 1.8910680313127888
Category	Term	Count	%	PValue	Genes	List Total	Pop Hits	Pop Total	Fold Enrichment	Bonferroni	Benjamini	FDR
INTERPRO	IPR001781:Zinc finger, LIM-type	5	2.32558	0.00907072	1416326_AT, 1454708_AT, 1437235_X_AT, 1423946_AT, 1460738_AT	197	74	17763	6.0924	0.991405	0.795156	12.367
SP_PIR_KEYWORDS	LIM domain	5	2.32558	0.00991549	1416326_AT, 1454708_AT, 1437235_X_AT, 1423946_AT, 1460738_AT	206	73	17854	5.93629	0.918827	0.154149	12.1568
SMART	SM00132:LIM	5	2.32558	0.0156697	1416326_AT, 1454708_AT, 1437235_X_AT, 1423946_AT, 1460738_AT	120	74	9131	5.14133	0.85892	0.624393	16.6713
UP_SEQ_FEATURE	domain:LIM zinc-binding	3	1.39535	0.0193514	1416326_AT, 1423946_AT, 1460738_AT	205	17	16021	13.7914	1	0.985932	26.8143
Annotation Cluster 4	Enrichment Score: 1.722004583623592
Category	Term	Count	%	PValue	Genes	List Total	Pop Hits	Pop Total	Fold Enrichment	Bonferroni	Benjamini	FDR
SP_PIR_KEYWORDS	ATP	8	3.72093	0.00181615	1416016_AT, 1433803_AT, 1419037_AT, 1437974_A_AT, 1435162_AT, 1419169_AT, 1420611_AT, 1423518_AT	206	151	17854	4.59178	0.367507	0.0735059	2.33672
GOTERM_MF_FAT	GO:0000166~nucleotide binding	42	19.5349	0.00214255	1425970_A_AT, 1422622_AT, 1452691_AT, 1448668_A_AT, 1426713_S_AT, 1419037_AT, 1452830_S_AT, 1427446_S_AT, 1436645_A_AT, 1423849_A_AT, 1453281_AT, 1424496_AT, 1415730_AT, 1460316_AT, 1418031_AT, 1423883_AT, 1416016_AT, 1422770_AT, 1451770_S_AT, 1433803_AT, 1422660_AT, 1456048_AT, 1419169_AT, 1424736_AT, 1420611_AT, 1423518_AT, 1417658_AT, 1437317_AT, 1452169_A_AT, 1422849_A_AT, 1421197_A_AT, 14375…	162	2183	13288	1.57812	0.534997	0.174221	2.89924
UP_SEQ_FEATURE	nucleotide phosphate-binding region:ATP	23	10.6977	0.0028007	1425970_A_AT, 1448668_A_AT, 1426713_S_AT, 1419037_AT, 1427446_S_AT, 1417875_AT, 1423849_A_AT, 1424496_AT, 1418031_AT, 1416016_AT, 1433803_AT, 1451770_S_AT, 1422770_AT, 1415986_AT, 1426860_AT, 1435162_AT, 1419169_AT, 1420611_AT, 1416694_AT, 1423518_AT, 1424480_S_AT, 1428297_AT, 1438386_X_AT	205	907	16021	1.98178	0.953105	0.639386	4.38152
SP_PIR_KEYWORDS	phosphotransferase	7	3.25581	0.00309772	1419037_AT, 1437974_A_AT, 1435162_AT, 1419169_AT, 1420611_AT, 1423518_AT, 1453281_AT	206	124	17854	4.89266	0.542435	0.0752054	3.95519
SP_PIR_KEYWORDS	kinase	18	8.37209	0.00333044	1425970_A_AT, 1448668_A_AT, 1452169_A_AT, 1419037_AT, 1427446_S_AT, 1423849_A_AT, 1453281_AT, 1424496_AT, 1449019_AT, 1433803_AT, 1437974_A_AT, 1435162_AT, 1419169_AT, 1416694_AT, 1423518_AT, 1420611_AT, 1424480_S_AT, 1428297_AT	206	707	17854	2.20659	0.568579	0.0735773	4.24641
SP_PIR_KEYWORDS	atp-binding	27	12.5581	0.00349805	1425970_A_AT, 1448668_A_AT, 1426713_S_AT, 1419037_AT, 1427446_S_AT, 1423849_A_AT, 1424496_AT, 1453281_AT, 1460316_AT, 1418031_AT, 1423883_AT, 1416016_AT, 1433803_AT, 1451770_S_AT, 1422770_AT, 1419169_AT, 1423518_AT, 1420611_AT, 1452169_A_AT, 1417875_AT, 1415986_AT, 1426860_AT, 1437974_A_AT, 1435162_AT, 1416694_AT, 1424480_S_AT, 1428297_AT, 1438386_X_AT	206	1287	17854	1.81825	0.586482	0.0709455	4.45566
GOTERM_MF_FAT	GO:0005524~ATP binding	30	13.9535	0.00422603	1425970_A_AT, 1448668_A_AT, 1426713_S_AT, 1452830_S_AT, 1419037_AT, 1427446_S_AT, 1423849_A_AT, 1424496_AT, 1453281_AT, 1460316_AT, 1418031_AT, 1423883_AT, 1416016_AT, 1451770_S_AT, 1422770_AT, 1433803_AT, 1419169_AT, 1423518_AT, 1420611_AT, 1417658_AT, 1437317_AT, 1452169_A_AT, 1417875_AT, 1415986_AT, 1426860_AT, 1437974_A_AT, 1435162_AT, 1416694_AT, 1428297_AT, 1424480_S_AT, 1438386_X_AT	162	1443	13288	1.7053	0.779507	0.260941	5.64364
GOTERM_MF_FAT	GO:0032559~adenyl ribonucleotide binding	30	13.9535	0.00498715	1425970_A_AT, 1448668_A_AT, 1426713_S_AT, 1452830_S_AT, 1419037_AT, 1427446_S_AT, 1423849_A_AT, 1424496_AT, 1453281_AT, 1460316_AT, 1418031_AT, 1423883_AT, 1416016_AT, 1451770_S_AT, 1422770_AT, 1433803_AT, 1419169_AT, 1423518_AT, 1420611_AT, 1417658_AT, 1437317_AT, 1452169_A_AT, 1417875_AT, 1415986_AT, 1426860_AT, 1437974_A_AT, 1435162_AT, 1416694_AT, 1428297_AT, 1424480_S_AT, 1438386_X_AT	162	1460	13288	1.68544	0.832181	0.257311	6.62814
GOTERM_MF_FAT	GO:0030554~adenyl nucleotide binding	31	14.4186	0.0053908	1425970_A_AT, 1422622_AT, 1448668_A_AT, 1426713_S_AT, 1419037_AT, 1452830_S_AT, 1427446_S_AT, 1423849_A_AT, 1424496_AT, 1453281_AT, 1460316_AT, 1418031_AT, 1423883_AT, 1416016_AT, 1451770_S_AT, 1422770_AT, 1433803_AT, 1419169_AT, 1423518_AT, 1420611_AT, 1417658_AT, 1437317_AT, 1452169_A_AT, 1417875_AT, 1415986_AT, 1426860_AT, 1437974_A_AT, 1435162_AT, 1416694_AT, 1428297_AT, 1424480_S_AT, 1438386…	162	1535	13288	1.65652	0.854811	0.24094	7.14638
GOTERM_MF_FAT	GO:0001883~purine nucleoside binding	31	14.4186	0.0060767	1425970_A_AT, 1422622_AT, 1448668_A_AT, 1426713_S_AT, 1419037_AT, 1452830_S_AT, 1427446_S_AT, 1423849_A_AT, 1424496_AT, 1453281_AT, 1460316_AT, 1418031_AT, 1423883_AT, 1416016_AT, 1451770_S_AT, 1422770_AT, 1433803_AT, 1419169_AT, 1423518_AT, 1420611_AT, 1417658_AT, 1437317_AT, 1452169_A_AT, 1417875_AT, 1415986_AT, 1426860_AT, 1437974_A_AT, 1435162_AT, 1416694_AT, 1428297_AT, 1424480_S_AT, 1438386…	162	1548	13288	1.64261	0.886505	0.214769	8.02089
GOTERM_MF_FAT	GO:0001882~nucleoside binding	31	14.4186	0.00665308	1425970_A_AT, 1422622_AT, 1448668_A_AT, 1426713_S_AT, 1419037_AT, 1452830_S_AT, 1427446_S_AT, 1423849_A_AT, 1424496_AT, 1453281_AT, 1460316_AT, 1418031_AT, 1423883_AT, 1416016_AT, 1451770_S_AT, 1422770_AT, 1433803_AT, 1419169_AT, 1423518_AT, 1420611_AT, 1417658_AT, 1437317_AT, 1452169_A_AT, 1417875_AT, 1415986_AT, 1426860_AT, 1437974_A_AT, 1435162_AT, 1416694_AT, 1428297_AT, 1424480_S_AT, 1438386…	162	1558	13288	1.63207	0.907735	0.212041	8.74986
UP_SEQ_FEATURE	binding site:ATP	15	6.97674	0.010138	1425970_A_AT, 1448668_A_AT, 1426713_S_AT, 1419037_AT, 1427446_S_AT, 1423849_A_AT, 1433803_AT, 1419169_AT, 1435162_AT, 1416694_AT, 1420611_AT, 1423518_AT, 1424480_S_AT, 1428297_AT, 1438386_X_AT	205	545	16021	2.15095	0.999985	0.937915	15.0223
GOTERM_MF_FAT	GO:0004672~protein kinase activity	15	6.97674	0.0113433	1425970_A_AT, 1417658_AT, 1448668_A_AT, 1452830_S_AT, 1419037_AT, 1427446_S_AT, 1423849_A_AT, 1433803_AT, 1418414_AT, 1419169_AT, 1435162_AT, 1420611_AT, 1423518_AT, 1424480_S_AT, 1428297_AT	162	583	13288	2.11041	0.982969	0.287797	14.4856
INTERPRO	IPR017441:Protein kinase, ATP binding site	12	5.5814	0.014812	1425970_A_AT, 1433803_AT, 1448668_A_AT, 1419037_AT, 1435162_AT, 1419169_AT, 1427446_S_AT, 1420611_AT, 1423518_AT, 1423849_A_AT, 1424480_S_AT, 1428297_AT	197	467	17763	2.31694	0.999586	0.857359	19.4422
SP_PIR_KEYWORDS	nucleotide-binding	29	13.4884	0.0204557	1425970_A_AT, 1448668_A_AT, 1426713_S_AT, 1419037_AT, 1427446_S_AT, 1423849_A_AT, 1424496_AT, 1453281_AT, 1460316_AT, 1418031_AT, 1423883_AT, 1416016_AT, 1433803_AT, 1451770_S_AT, 1422770_AT, 1424736_AT, 1419169_AT, 1423518_AT, 1420611_AT, 1452169_A_AT, 1417875_AT, 1420540_A_AT, 1415986_AT, 1426860_AT, 1437974_A_AT, 1435162_AT, 1416694_AT, 1428297_AT, 1424480_S_AT, 1438386_X_AT	206	1631	17854	1.54103	0.994529	0.263885	23.5727
INTERPRO	IPR000719:Protein kinase, core	12	5.5814	0.0206565	1425970_A_AT, 1433803_AT, 1448668_A_AT, 1419037_AT, 1435162_AT, 1419169_AT, 1427446_S_AT, 1420611_AT, 1423518_AT, 1423849_A_AT, 1424480_S_AT, 1428297_AT	197	491	17763	2.20369	0.999981	0.837315	26.0955
GOTERM_MF_FAT	GO:0032555~purine ribonucleotide binding	32	14.8837	0.025246	1425970_A_AT, 1448668_A_AT, 1426713_S_AT, 1419037_AT, 1452830_S_AT, 1427446_S_AT, 1423849_A_AT, 1424496_AT, 1453281_AT, 1460316_AT, 1418031_AT, 1423883_AT, 1416016_AT, 1451770_S_AT, 1422770_AT, 1433803_AT, 1424736_AT, 1419169_AT, 1420611_AT, 1423518_AT, 1417658_AT, 1437317_AT, 1452169_A_AT, 1417875_AT, 1420540_A_AT, 1415986_AT, 1426860_AT, 1437974_A_AT, 1435162_AT, 1416694_AT, 1428297_AT, 1424480…	162	1796	13288	1.46146	0.999891	0.434777	29.5838
GOTERM_MF_FAT	GO:0032553~ribonucleotide binding	32	14.8837	0.025246	1425970_A_AT, 1448668_A_AT, 1426713_S_AT, 1419037_AT, 1452830_S_AT, 1427446_S_AT, 1423849_A_AT, 1424496_AT, 1453281_AT, 1460316_AT, 1418031_AT, 1423883_AT, 1416016_AT, 1451770_S_AT, 1422770_AT, 1433803_AT, 1424736_AT, 1419169_AT, 1420611_AT, 1423518_AT, 1417658_AT, 1437317_AT, 1452169_A_AT, 1417875_AT, 1420540_A_AT, 1415986_AT, 1426860_AT, 1437974_A_AT, 1435162_AT, 1416694_AT, 1428297_AT, 1424480…	162	1796	13288	1.46146	0.999891	0.434777	29.5838
GOTERM_MF_FAT	GO:0017076~purine nucleotide binding	33	15.3488	0.0258691	1425970_A_AT, 1422622_AT, 1448668_A_AT, 1426713_S_AT, 1419037_AT, 1452830_S_AT, 1427446_S_AT, 1423849_A_AT, 1424496_AT, 1453281_AT, 1460316_AT, 1418031_AT, 1423883_AT, 1416016_AT, 1422770_AT, 1451770_S_AT, 1433803_AT, 1424736_AT, 1419169_AT, 1420611_AT, 1423518_AT, 1417658_AT, 1437317_AT, 1452169_A_AT, 1417875_AT, 1420540_A_AT, 1415986_AT, 1426860_AT, 1437974_A_AT, 1435162_AT, 1416694_AT, 1428297…	162	1871	13288	1.44672	0.999914	0.423282	30.1988
INTERPRO	IPR002290:Serine/threonine protein kinase	8	3.72093	0.0280539	1419037_AT, 1435162_AT, 1419169_AT, 1427446_S_AT, 1420611_AT, 1423849_A_AT, 1424480_S_AT, 1428297_AT	197	265	17763	2.72204	1	0.880199	33.7837
INTERPRO	IPR008271:Serine/threonine protein kinase, active site	9	4.18605	0.0467721	1448668_A_AT, 1419037_AT, 1435162_AT, 1419169_AT, 1427446_S_AT, 1420611_AT, 1423849_A_AT, 1424480_S_AT, 1428297_AT	197	360	17763	2.25419	1	0.917951	50.0413
SP_PIR_KEYWORDS	transferase	24	11.1628	0.0471093	1425970_A_AT, 1423508_AT, 1448668_A_AT, 1452169_A_AT, 1419037_AT, 1452830_S_AT, 1427446_S_AT, 1423849_A_AT, 1424496_AT, 1453281_AT, 1448115_AT, 1433803_AT, 1449147_AT, 1437974_A_AT, 1435162_AT, 1419169_AT, 1420611_AT, 1423518_AT, 1416694_AT, 1418295_S_AT, 1424480_S_AT, 1428297_AT, 1455007_S_AT, 1438386_X_AT	206	1385	17854	1.50186	0.999995	0.397507	46.6164
INTERPRO	IPR017442:Serine/threonine protein kinase-related	9	4.18605	0.0567159	1448668_A_AT, 1419037_AT, 1435162_AT, 1419169_AT, 1427446_S_AT, 1420611_AT, 1423849_A_AT, 1424480_S_AT, 1428297_AT	197	374	17763	2.16981	1	0.921123	57.0828
SMART	SM00220:S_TKc	8	3.72093	0.0577532	1419037_AT, 1435162_AT, 1419169_AT, 1427446_S_AT, 1420611_AT, 1423849_A_AT, 1424480_S_AT, 1428297_AT	120	265	9131	2.29711	0.999374	0.841837	49.6884
SP_PIR_KEYWORDS	serine/threonine-protein kinase	9	4.18605	0.0761945	1448668_A_AT, 1419037_AT, 1435162_AT, 1419169_AT, 1427446_S_AT, 1420611_AT, 1423849_A_AT, 1424480_S_AT, 1428297_AT	206	384	17854	2.03133	1	0.550166	64.3304
UP_SEQ_FEATURE	domain:Protein kinase	11	5.11628	0.0834923	1425970_A_AT, 1448668_A_AT, 1419037_AT, 1435162_AT, 1419169_AT, 1427446_S_AT, 1420611_AT, 1423518_AT, 1423849_A_AT, 1424480_S_AT, 1428297_AT	205	476	16021	1.80602	1	0.999639	75.1617
GOTERM_BP_FAT	GO:0006468~protein amino acid phosphorylation	13	6.04651	0.0991838	1425970_A_AT, 1448668_A_AT, 1452830_S_AT, 1419037_AT, 1427446_S_AT, 1423849_A_AT, 1433803_AT, 1419169_AT, 1435162_AT, 1420611_AT, 1423518_AT, 1428297_AT, 1424480_S_AT	169	640	13588	1.63317	1	0.945783	81.4317
GOTERM_BP_FAT	GO:0016310~phosphorylation	14	6.51163	0.108181	1425970_A_AT, 1448668_A_AT, 1452830_S_AT, 1419037_AT, 1427446_S_AT, 1423849_A_AT, 1453281_AT, 1433803_AT, 1419169_AT, 1435162_AT, 1420611_AT, 1423518_AT, 1424480_S_AT, 1428297_AT	169	718	13588	1.56773	1	0.955868	84.2057
GOTERM_BP_FAT	GO:0006796~phosphate metabolic process	16	7.44186	0.116845	1425970_A_AT, 1448668_A_AT, 1452830_S_AT, 1419037_AT, 1427446_S_AT, 1423849_A_AT, 1453281_AT, 1433803_AT, 1438670_AT, 1435162_AT, 1419169_AT, 1416694_AT, 1420611_AT, 1423518_AT, 1424480_S_AT, 1428297_AT	169	866	13588	1.48549	1	0.95488	86.5054
GOTERM_BP_FAT	GO:0006793~phosphorus metabolic process	16	7.44186	0.116845	1425970_A_AT, 1448668_A_AT, 1452830_S_AT, 1419037_AT, 1427446_S_AT, 1423849_A_AT, 1453281_AT, 1433803_AT, 1438670_AT, 1435162_AT, 1419169_AT, 1416694_AT, 1420611_AT, 1423518_AT, 1424480_S_AT, 1428297_AT	169	866	13588	1.48549	1	0.95488	86.5054
UP_SEQ_FEATURE	active site:Proton acceptor	13	6.04651	0.139425	1425970_A_AT, 1448668_A_AT, 1419037_AT, 1427446_S_AT, 1423849_A_AT, 1453864_AT, 1433803_AT, 1419169_AT, 1435162_AT, 1420611_AT, 1423518_AT, 1428297_AT, 1424480_S_AT	205	662	16021	1.53469	1	0.999723	90.9166
GOTERM_MF_FAT	GO:0004674~protein serine/threonine kinase activity	9	4.18605	0.1395	1448668_A_AT, 1419037_AT, 1435162_AT, 1419169_AT, 1427446_S_AT, 1420611_AT, 1423849_A_AT, 1424480_S_AT, 1428297_AT	162	421	13288	1.7535	1	0.912666	87.2657
Annotation Cluster 5	Enrichment Score: 1.6267523436633002
Category	Term	Count	%	PValue	Genes	List Total	Pop Hits	Pop Total	Fold Enrichment	Bonferroni	Benjamini	FDR
GOTERM_MF_FAT	GO:0019992~diacylglycerol binding	5	2.32558	0.00563297	1418031_AT, 1452169_A_AT, 1422638_S_AT, 1428242_AT, 1418295_S_AT	162	59	13288	6.95125	0.8669	0.222819	7.45602
GOTERM_MF_FAT	GO:0008289~lipid binding	11	5.11628	0.00933806	1418031_AT, 1417648_S_AT, 1449131_S_AT, 1420834_AT, 1452169_A_AT, 1422638_S_AT, 1416778_AT, 1428242_AT, 1425552_AT, 1418295_S_AT, 1418728_AT	162	345	13288	2.61528	0.964893	0.262498	12.0756
INTERPRO	IPR002219:Protein kinase C, phorbol ester/diacylglycerol binding	4	1.86047	0.0196807	1418031_AT, 1452169_A_AT, 1422638_S_AT, 1428242_AT	197	52	17763	6.93596	0.999969	0.874462	25.0215
INTERPRO	IPR002219:Protein kinase C-like, phorbol ester/diacylglycerol binding	4	1.86047	0.0364632	1418031_AT, 1452169_A_AT, 1422638_S_AT, 1428242_AT	197	66	17763	5.4647	1	0.911406	41.6164
SMART	SM00109:C1	4	1.86047	0.0546332	1418031_AT, 1452169_A_AT, 1422638_S_AT, 1428242_AT	120	66	9131	4.61162	0.999057	0.901943	47.7307
UP_SEQ_FEATURE	zinc finger region:Phorbol-ester/DAG-type	3	1.39535	0.0841667	1418031_AT, 1422638_S_AT, 1428242_AT	205	38	16021	6.16983	1	0.999376	75.452
Annotation Cluster 6	Enrichment Score: 1.5970586557132032
Category	Term	Count	%	PValue	Genes	List Total	Pop Hits	Pop Total	Fold Enrichment	Bonferroni	Benjamini	FDR
GOTERM_MF_FAT	GO:0003723~RNA binding	19	8.83721	0.00130719	1422820_AT, 1452691_AT, 1422849_A_AT, 1426713_S_AT, 1423750_A_AT, 1452718_AT, 1437586_AT, 1427446_S_AT, 1436645_A_AT, 1417875_AT, 1423644_AT, 1415730_AT, 1448115_AT, 1449019_AT, 1437543_AT, 1451770_S_AT, 1422660_AT, 1456048_AT, 1437851_X_AT, 1416736_AT	162	672	13288	2.31915	0.373103	0.144148	1.77825
SP_PIR_KEYWORDS	rna-binding	15	6.97674	0.00148236	1452691_AT, 1422849_A_AT, 1426713_S_AT, 1423750_A_AT, 1437586_AT, 1436645_A_AT, 1417875_AT, 1423644_AT, 1415730_AT, 1448115_AT, 1449019_AT, 1451770_S_AT, 1422660_AT, 1456048_AT, 1437851_X_AT, 1416736_AT	206	485	17854	2.68051	0.311907	0.0720397	1.91107
UP_SEQ_FEATURE	domain:RRM	7	3.25581	0.00166197	1448115_AT, 1452691_AT, 1422849_A_AT, 1422660_AT, 1437586_AT, 1437851_X_AT, 1436645_A_AT, 1415730_AT	205	99	16021	5.52584	0.837116	0.596411	2.62222
INTERPRO	IPR000504:RNA recognition motif, RNP-1	9	4.18605	0.00248627	1448115_AT, 1452691_AT, 1422849_A_AT, 1421197_A_AT, 1422660_AT, 1456048_AT, 1437586_AT, 1437851_X_AT, 1436645_A_AT, 1415730_AT	197	212	17763	3.82787	0.727318	0.727318	3.54223
INTERPRO	IPR012677:Nucleotide-binding, alpha-beta plait	9	4.18605	0.00256663	1448115_AT, 1452691_AT, 1422849_A_AT, 1421197_A_AT, 1422660_AT, 1456048_AT, 1437586_AT, 1437851_X_AT, 1436645_A_AT, 1415730_AT	197	213	17763	3.80989	0.738547	0.488676	3.65475
SMART	SM00360:RRM	9	4.18605	0.00640945	1448115_AT, 1452691_AT, 1422849_A_AT, 1421197_A_AT, 1422660_AT, 1456048_AT, 1437586_AT, 1437851_X_AT, 1436645_A_AT, 1415730_AT	120	212	9131	3.23031	0.54947	0.54947	7.15613
SP_PIR_KEYWORDS	mrna processing	6	2.7907	0.143125	1452691_AT, 1422849_A_AT, 1423750_A_AT, 1437851_X_AT, 1415730_AT, 1416736_AT	206	240	17854	2.16675	1	0.703706	86.5897
GOTERM_BP_FAT	GO:0006397~mRNA processing	6	2.7907	0.224199	1452691_AT, 1422849_A_AT, 1423750_A_AT, 1437851_X_AT, 1415730_AT, 1416736_AT	169	262	13588	1.84128	1	0.983019	98.3294
GOTERM_BP_FAT	GO:0006396~RNA processing	8	3.72093	0.296629	1448115_AT, 1452691_AT, 1422849_A_AT, 1423750_A_AT, 1422660_AT, 1437851_X_AT, 1415730_AT, 1416736_AT	169	437	13588	1.4719	1	0.988695	99.6559
GOTERM_BP_FAT	GO:0016071~mRNA metabolic process	6	2.7907	0.318386	1452691_AT, 1422849_A_AT, 1423750_A_AT, 1437851_X_AT, 1415730_AT, 1416736_AT	169	302	13588	1.5974	1	0.990256	99.7926
SP_PIR_KEYWORDS	mrna splicing	4	1.86047	0.377785	1452691_AT, 1423750_A_AT, 1437851_X_AT, 1416736_AT	206	191	17854	1.81508	1	0.908492	99.7912
GOTERM_BP_FAT	GO:0008380~RNA splicing	4	1.86047	0.453824	1452691_AT, 1423750_A_AT, 1437851_X_AT, 1416736_AT	169	201	13588	1.60005	1	0.996396	99.9942
Annotation Cluster 7	Enrichment Score: 1.548194466694191
Category	Term	Count	%	PValue	Genes	List Total	Pop Hits	Pop Total	Fold Enrichment	Bonferroni	Benjamini	FDR
GOTERM_BP_FAT	GO:0045941~positive regulation of transcription	15	6.97674	0.00231771	1423508_AT, 1454708_AT, 1415926_AT, 1460739_AT, 1418241_AT, 1416778_AT, 1423386_AT, 1417406_AT, 1460700_AT, 1419628_AT, 1416714_AT, 1422566_AT, 1449261_AT, 1417291_AT, 1448029_AT	169	475	13588	2.53902	0.934093	0.743276	3.67121
GOTERM_BP_FAT	GO:0010557~positive regulation of macromolecule biosynthetic process	16	7.44186	0.00240548	1423508_AT, 1454708_AT, 1415926_AT, 1449131_S_AT, 1460739_AT, 1418241_AT, 1416778_AT, 1423386_AT, 1419628_AT, 1417406_AT, 1460700_AT, 1416714_AT, 1422566_AT, 1449261_AT, 1417291_AT, 1448029_AT	169	530	13588	2.42724	0.94055	0.609712	3.80771
GOTERM_BP_FAT	GO:0010628~positive regulation of gene expression	15	6.97674	0.00296062	1423508_AT, 1454708_AT, 1415926_AT, 1460739_AT, 1418241_AT, 1416778_AT, 1423386_AT, 1417406_AT, 1460700_AT, 1419628_AT, 1416714_AT, 1422566_AT, 1449261_AT, 1417291_AT, 1448029_AT	169	488	13588	2.47138	0.969038	0.580523	4.66694
GOTERM_BP_FAT	GO:0031328~positive regulation of cellular biosynthetic process	16	7.44186	0.00352985	1423508_AT, 1454708_AT, 1415926_AT, 1449131_S_AT, 1460739_AT, 1418241_AT, 1416778_AT, 1423386_AT, 1419628_AT, 1417406_AT, 1460700_AT, 1416714_AT, 1422566_AT, 1449261_AT, 1417291_AT, 1448029_AT	169	552	13588	2.3305	0.984146	0.563454	5.5405
GOTERM_BP_FAT	GO:0009891~positive regulation of biosynthetic process	16	7.44186	0.003838	1423508_AT, 1454708_AT, 1415926_AT, 1449131_S_AT, 1460739_AT, 1418241_AT, 1416778_AT, 1423386_AT, 1419628_AT, 1417406_AT, 1460700_AT, 1416714_AT, 1422566_AT, 1449261_AT, 1417291_AT, 1448029_AT	169	557	13588	2.30958	0.988966	0.528167	6.01024
GOTERM_BP_FAT	GO:0045935~positive regulation of nucleobase, nucleoside, nucleotide and nucleic acid metabolic process	15	6.97674	0.00437912	1423508_AT, 1454708_AT, 1415926_AT, 1460739_AT, 1418241_AT, 1416778_AT, 1423386_AT, 1417406_AT, 1460700_AT, 1419628_AT, 1416714_AT, 1422566_AT, 1449261_AT, 1417291_AT, 1448029_AT	169	510	13588	2.36478	0.994163	0.520399	6.82985
GOTERM_BP_FAT	GO:0010604~positive regulation of macromolecule metabolic process	17	7.90698	0.00524594	1423508_AT, 1454708_AT, 1415926_AT, 1449131_S_AT, 1460739_AT, 1418241_AT, 1416778_AT, 1423386_AT, 1419628_AT, 1417406_AT, 1460700_AT, 1434412_X_AT, 1416714_AT, 1422566_AT, 1449261_AT, 1417291_AT, 1448029_AT	169	633	13588	2.15931	0.997897	0.537243	8.12882
GOTERM_BP_FAT	GO:0051173~positive regulation of nitrogen compound metabolic process	15	6.97674	0.00572424	1423508_AT, 1454708_AT, 1415926_AT, 1460739_AT, 1418241_AT, 1416778_AT, 1423386_AT, 1417406_AT, 1460700_AT, 1419628_AT, 1416714_AT, 1422566_AT, 1449261_AT, 1417291_AT, 1448029_AT	169	526	13588	2.29284	0.998803	0.489726	8.83828
GOTERM_MF_FAT	GO:0030528~transcription regulator activity	24	11.1628	0.0193166	1422820_AT, 1415926_AT, 1423508_AT, 1439102_AT, 1460739_AT, 1418241_AT, 1416614_AT, 1451126_AT, 1423386_AT, 1419628_AT, 1417406_AT, 1460700_AT, 1421911_AT, 1440963_AT, 1416714_AT, 1422566_AT, 1449261_AT, 1422569_AT, 1419753_AT, 1416958_AT, 1416350_AT, 1448029_AT, 1427162_A_AT, 1435221_AT	162	1206	13288	1.63233	0.999054	0.391886	23.4755
GOTERM_BP_FAT	GO:0006357~regulation of transcription from RNA polymerase II promoter	15	6.97674	0.0206302	1454708_AT, 1439102_AT, 1460739_AT, 1418241_AT, 1416778_AT, 1416614_AT, 1419628_AT, 1460700_AT, 1418391_AT, 1422566_AT, 1449261_AT, 1417291_AT, 1419753_AT, 1416350_AT, 1435221_AT	169	616	13588	1.95785	1	0.869444	28.5391
GOTERM_BP_FAT	GO:0045893~positive regulation of transcription, DNA-dependent	11	5.11628	0.0339915	1416714_AT, 1454708_AT, 1422566_AT, 1449261_AT, 1417291_AT, 1418241_AT, 1460739_AT, 1416778_AT, 1419628_AT, 1460700_AT, 1448029_AT	169	416	13588	2.12602	1	0.907835	42.7329
GOTERM_BP_FAT	GO:0051254~positive regulation of RNA metabolic process	11	5.11628	0.0354348	1416714_AT, 1454708_AT, 1422566_AT, 1449261_AT, 1417291_AT, 1418241_AT, 1460739_AT, 1416778_AT, 1419628_AT, 1460700_AT, 1448029_AT	169	419	13588	2.1108	1	0.904542	44.0966
GOTERM_BP_FAT	GO:0045449~regulation of transcription	37	17.2093	0.0509855	1415926_AT, 1423508_AT, 1454708_AT, 1417657_S_AT, 1448668_A_AT, 1460739_AT, 1419654_AT, 1416778_AT, 1423386_AT, 1417406_AT, 1460700_AT, 1436645_A_AT, 1418391_AT, 1422566_AT, 1429562_AT, 1437543_AT, 1425346_AT, 1422569_AT, 1427162_A_AT, 1448029_AT, 1439102_AT, 1435091_AT, 1418241_AT, 1423750_A_AT, 1416614_AT, 1451126_AT, 1437586_AT, 1419628_AT, 1421911_AT, 1440963_AT, 1416714_AT, 1449261_AT, 14172…	169	2227	13588	1.33583	1	0.930513	56.9814
GOTERM_BP_FAT	GO:0006355~regulation of transcription, DNA-dependent	26	12.093	0.0596652	1454708_AT, 1460739_AT, 1419654_AT, 1416778_AT, 1460700_AT, 1418391_AT, 1422566_AT, 1422569_AT, 1427162_A_AT, 1448029_AT, 1439102_AT, 1435091_AT, 1418241_AT, 1451126_AT, 1416614_AT, 1419628_AT, 1421911_AT, 1440963_AT, 1416714_AT, 1449261_AT, 1417291_AT, 1418414_AT, 1419753_AT, 1416958_AT, 1416350_AT, 1435221_AT	169	1465	13588	1.42694	1	0.930775	62.9032
GOTERM_BP_FAT	GO:0051252~regulation of RNA metabolic process	26	12.093	0.0690263	1454708_AT, 1460739_AT, 1419654_AT, 1416778_AT, 1460700_AT, 1418391_AT, 1422566_AT, 1422569_AT, 1427162_A_AT, 1448029_AT, 1439102_AT, 1435091_AT, 1418241_AT, 1451126_AT, 1416614_AT, 1419628_AT, 1421911_AT, 1440963_AT, 1416714_AT, 1449261_AT, 1417291_AT, 1418414_AT, 1419753_AT, 1416958_AT, 1416350_AT, 1435221_AT	169	1488	13588	1.40488	1	0.927166	68.4284
GOTERM_BP_FAT	GO:0045944~positive regulation of transcription from RNA polymerase II promoter	9	4.18605	0.0766637	1454708_AT, 1422566_AT, 1449261_AT, 1417291_AT, 1418241_AT, 1460739_AT, 1416778_AT, 1419628_AT, 1460700_AT	169	358	13588	2.02129	1	0.936036	72.3541
SP_PIR_KEYWORDS	transcription regulation	25	11.6279	0.0797685	1423508_AT, 1419654_AT, 1417406_AT, 1460700_AT, 1436645_A_AT, 1418391_AT, 1437543_AT, 1429562_AT, 1422566_AT, 1425346_AT, 1422569_AT, 1448029_AT, 1418241_AT, 1423750_A_AT, 1451126_AT, 1416614_AT, 1437586_AT, 1419628_AT, 1421911_AT, 1440963_AT, 1416714_AT, 1449261_AT, 1419753_AT, 1416958_AT, 1416350_AT, 1435221_AT	206	1546	17854	1.40152	1	0.553235	66.0843
SP_PIR_KEYWORDS	dna-binding	23	10.6977	0.0844585	1433685_A_AT, 1423508_AT, 1418241_AT, 1450935_AT, 1419628_AT, 1460700_AT, 1421911_AT, 1416714_AT, 1422566_AT, 1429562_AT, 1437543_AT, 1422770_AT, 1451770_S_AT, 1449261_AT, 1426860_AT, 1422569_AT, 1419753_AT, 1437851_X_AT, 1416958_AT, 1416350_AT, 1448029_AT, 1427162_A_AT, 1435221_AT	206	1404	17854	1.41981	1	0.561138	68.2651
GOTERM_MF_FAT	GO:0003677~DNA binding	28	13.0233	0.127403	1433685_A_AT, 1423508_AT, 1417657_S_AT, 1460700_AT, 1418391_AT, 1422566_AT, 1429562_AT, 1437543_AT, 1451770_S_AT, 1422770_AT, 1422569_AT, 1427162_A_AT, 1448029_AT, 1439102_AT, 1418241_AT, 1450935_AT, 1419628_AT, 1421911_AT, 1440963_AT, 1416714_AT, 1448369_AT, 1449261_AT, 1426860_AT, 1437851_X_AT, 1419753_AT, 1416350_AT, 1416958_AT, 1435221_AT	162	1781	13288	1.28955	1	0.93299	84.5781
GOTERM_MF_FAT	GO:0003700~transcription factor activity	14	6.51163	0.14759	1460700_AT, 1419628_AT, 1421911_AT, 1440963_AT, 1416714_AT, 1422566_AT, 1449261_AT, 1422569_AT, 1419753_AT, 1416350_AT, 1416958_AT, 1427162_A_AT, 1435221_AT, 1448029_AT	162	776	13288	1.47983	1	0.89775	88.8132
SP_PIR_KEYWORDS	Transcription	26	12.093	0.161825	1423508_AT, 1419654_AT, 1417406_AT, 1460700_AT, 1436645_A_AT, 1418391_AT, 1437543_AT, 1429562_AT, 1422566_AT, 1425346_AT, 1422569_AT, 1448029_AT, 1435091_AT, 1418241_AT, 1423750_A_AT, 1451126_AT, 1416614_AT, 1437586_AT, 1419628_AT, 1421911_AT, 1440963_AT, 1416714_AT, 1449261_AT, 1419753_AT, 1416958_AT, 1416350_AT, 1435221_AT	206	1769	17854	1.27384	1	0.719451	89.9355
GOTERM_BP_FAT	GO:0006350~transcription	27	12.5581	0.201288	1422820_AT, 1423508_AT, 1419654_AT, 1417406_AT, 1460700_AT, 1436645_A_AT, 1418391_AT, 1437543_AT, 1429562_AT, 1422566_AT, 1425346_AT, 1422569_AT, 1448029_AT, 1435091_AT, 1418241_AT, 1423750_A_AT, 1451126_AT, 1416614_AT, 1437586_AT, 1419628_AT, 1421911_AT, 1440963_AT, 1416714_AT, 1449261_AT, 1419753_AT, 1416958_AT, 1416350_AT, 1435221_AT	169	1772	13588	1.22509	1	0.976787	97.3294
GOTERM_MF_FAT	GO:0016563~transcription activator activity	6	2.7907	0.205999	1423508_AT, 1418241_AT, 1460739_AT, 1423386_AT, 1460700_AT, 1417406_AT	162	259	13288	1.90019	1	0.929802	95.7749
GOTERM_MF_FAT	GO:0043565~sequence-specific DNA binding	9	4.18605	0.360954	1422566_AT, 1439102_AT, 1449261_AT, 1419628_AT, 1460700_AT, 1416958_AT, 1448029_AT, 1435221_AT, 1427162_A_AT	162	556	13288	1.32774	1	0.981619	99.785
Annotation Cluster 8	Enrichment Score: 1.5458925010135716
Category	Term	Count	%	PValue	Genes	List Total	Pop Hits	Pop Total	Fold Enrichment	Bonferroni	Benjamini	FDR
GOTERM_BP_FAT	GO:0006955~immune response	13	6.04651	0.0141068	1419491_AT, 1420394_S_AT, 1448668_A_AT, 1449131_S_AT, 1417025_AT, 1416714_AT, 1416016_AT, 1429562_AT, 1422566_AT, 1419412_AT, 1425763_X_AT, 1435221_AT, 1434438_AT	169	471	13588	2.21917	1	0.77991	20.4679
GOTERM_BP_FAT	GO:0006952~defense response	12	5.5814	0.0234481	1419491_AT, 1416016_AT, 1416714_AT, 1429562_AT, 1449131_S_AT, 1448668_A_AT, 1417291_AT, 1436643_X_AT, 1437902_S_AT, 1449147_AT, 1460700_AT, 1434438_AT	169	448	13588	2.15363	1	0.882241	31.7823
GOTERM_BP_FAT	GO:0045087~innate immune response	5	2.32558	0.0436692	1419491_AT, 1429562_AT, 1449131_S_AT, 1448668_A_AT, 1434438_AT	169	107	13588	3.75712	1	0.936345	51.3123
GOTERM_BP_FAT	GO:0009617~response to bacterium	6	2.7907	0.0453648	1419491_AT, 1416714_AT, 1429562_AT, 1448668_A_AT, 1417291_AT, 1436643_X_AT	169	157	13588	3.0727	1	0.934162	52.6853
Annotation Cluster 9	Enrichment Score: 1.208213538218122
Category	Term	Count	%	PValue	Genes	List Total	Pop Hits	Pop Total	Fold Enrichment	Bonferroni	Benjamini	FDR
INTERPRO	IPR004088:K Homology, type 1	3	1.39535	0.0456917	1449019_AT, 1437543_AT, 1423750_A_AT	197	31	17763	8.72589	1	0.933634	49.2146
INTERPRO	IPR018111:K Homology, type 1, subgroup	3	1.39535	0.0511491	1449019_AT, 1437543_AT, 1423750_A_AT	197	33	17763	8.19705	1	0.917217	53.2638
INTERPRO	IPR004087:K Homology	3	1.39535	0.0687945	1449019_AT, 1437543_AT, 1423750_A_AT	197	39	17763	6.93596	1	0.942844	64.3922
SMART	SM00322:KH	3	1.39535	0.0913939	1449019_AT, 1437543_AT, 1423750_A_AT	120	39	9131	5.85321	0.999993	0.862037	66.9368
Annotation Cluster 10	Enrichment Score: 1.194403992096602
Category	Term	Count	%	PValue	Genes	List Total	Pop Hits	Pop Total	Fold Enrichment	Bonferroni	Benjamini	FDR
GOTERM_BP_FAT	GO:0032870~cellular response to hormone stimulus	5	2.32558	0.00569398	1434329_S_AT, 1438670_AT, 1460700_AT, 1418728_AT, 1424480_S_AT	169	58	13588	6.93124	0.99876	0.524601	8.79355
KEGG_PATHWAY	mmu04920:Adipocytokine signaling pathway	5	2.32558	0.0144138	1460316_AT, 1423883_AT, 1434329_S_AT, 1417291_AT, 1460700_AT, 1424480_S_AT	82	67	5738	5.22206	0.803304	0.418435	15.1751
GOTERM_BP_FAT	GO:0009725~response to hormone stimulus	6	2.7907	0.0540634	1434329_S_AT, 1438670_AT, 1460700_AT, 1418728_AT, 1424480_S_AT, 1438386_X_AT	169	165	13588	2.92372	1	0.933738	59.176
GOTERM_BP_FAT	GO:0009719~response to endogenous stimulus	6	2.7907	0.0781999	1434329_S_AT, 1438670_AT, 1460700_AT, 1418728_AT, 1424480_S_AT, 1438386_X_AT	169	184	13588	2.62182	1	0.934561	73.0863
GOTERM_BP_FAT	GO:0032869~cellular response to insulin stimulus	3	1.39535	0.0987897	1438670_AT, 1418728_AT, 1424480_S_AT	169	43	13588	5.60947	1	0.948868	81.3003
GOTERM_BP_FAT	GO:0043434~response to peptide hormone stimulus	4	1.86047	0.113316	1438670_AT, 1460700_AT, 1418728_AT, 1424480_S_AT	169	95	13588	3.38536	1	0.959379	85.6095
GOTERM_BP_FAT	GO:0032868~response to insulin stimulus	3	1.39535	0.165292	1438670_AT, 1418728_AT, 1424480_S_AT	169	59	13588	4.08826	1	0.972373	94.565
GOTERM_BP_FAT	GO:0010033~response to organic substance	8	3.72093	0.43372	1434329_S_AT, 1448668_A_AT, 1438670_AT, 1422660_AT, 1460700_AT, 1418728_AT, 1424480_S_AT, 1438386_X_AT	169	505	13588	1.2737	1	0.995165	99.9896
Annotation Cluster 11	Enrichment Score: 1.185266472673425
Category	Term	Count	%	PValue	Genes	List Total	Pop Hits	Pop Total	Fold Enrichment	Bonferroni	Benjamini	FDR
GOTERM_BP_FAT	GO:0008219~cell death	12	5.5814	0.0501742	1417658_AT, 1428306_AT, 1420631_A_AT, 1415926_AT, 1417039_A_AT, 1429562_AT, 1449186_AT, 1449522_AT, 1417291_AT, 1421197_A_AT, 1422638_S_AT, 1449273_AT	169	507	13588	1.90301	1	0.935578	56.3847
GOTERM_BP_FAT	GO:0016265~death	12	5.5814	0.0574455	1417658_AT, 1428306_AT, 1420631_A_AT, 1415926_AT, 1417039_A_AT, 1429562_AT, 1449186_AT, 1449522_AT, 1417291_AT, 1421197_A_AT, 1422638_S_AT, 1449273_AT	169	519	13588	1.85901	1	0.930527	61.4662
GOTERM_BP_FAT	GO:0006915~apoptosis	11	5.11628	0.0631427	1417658_AT, 1428306_AT, 1420631_A_AT, 1417039_A_AT, 1429562_AT, 1449186_AT, 1449522_AT, 1417291_AT, 1421197_A_AT, 1422638_S_AT, 1449273_AT	169	465	13588	1.90199	1	0.92835	65.0539
GOTERM_BP_FAT	GO:0012501~programmed cell death	11	5.11628	0.069088	1417658_AT, 1428306_AT, 1420631_A_AT, 1417039_A_AT, 1429562_AT, 1449186_AT, 1449522_AT, 1417291_AT, 1421197_A_AT, 1422638_S_AT, 1449273_AT	169	473	13588	1.86982	1	0.921334	68.4621
SP_PIR_KEYWORDS	Apoptosis	8	3.72093	0.0942334	1428306_AT, 1420631_A_AT, 1429562_AT, 1449522_AT, 1417291_AT, 1421197_A_AT, 1422638_S_AT, 1449273_AT	206	337	17854	2.05745	1	0.589657	72.4005
Annotation Cluster 12	Enrichment Score: 1.171634987929438
Category	Term	Count	%	PValue	Genes	List Total	Pop Hits	Pop Total	Fold Enrichment	Bonferroni	Benjamini	FDR
GOTERM_BP_FAT	GO:0031667~response to nutrient levels	5	2.32558	0.0543101	1416807_AT, 1420444_AT, 1434329_S_AT, 1418241_AT, 1418728_AT	169	115	13588	3.49576	1	0.927037	59.3473
GOTERM_BP_FAT	GO:0007584~response to nutrient	4	1.86047	0.0678838	1416807_AT, 1434329_S_AT, 1418241_AT, 1418728_AT	169	76	13588	4.2317	1	0.935835	67.7981
GOTERM_BP_FAT	GO:0009991~response to extracellular stimulus	5	2.32558	0.0828797	1416807_AT, 1420444_AT, 1434329_S_AT, 1418241_AT, 1418728_AT	169	133	13588	3.02265	1	0.93546	75.2062
Annotation Cluster 13	Enrichment Score: 1.1697472889531182
Category	Term	Count	%	PValue	Genes	List Total	Pop Hits	Pop Total	Fold Enrichment	Bonferroni	Benjamini	FDR
BIOCARTA	m_il6Pathway:IL 6 signaling pathway	3	1.39535	0.0479347	1433803_AT, 1419037_AT, 1460700_AT	21	21	1171	7.96599	0.95471	0.95471	39.1881
BIOCARTA	m_egfPathway:EGF Signaling Pathway	3	1.39535	0.0803626	1433803_AT, 1419037_AT, 1460700_AT	21	28	1171	5.97449	0.994897	0.928563	57.1848
BIOCARTA	m_pdgfPathway:PDGF Signaling Pathway	3	1.39535	0.0803626	1433803_AT, 1419037_AT, 1460700_AT	21	28	1171	5.97449	0.994897	0.928563	57.1848
Annotation Cluster 14	Enrichment Score: 1.0965455482141835
Category	Term	Count	%	PValue	Genes	List Total	Pop Hits	Pop Total	Fold Enrichment	Bonferroni	Benjamini	FDR
KEGG_PATHWAY	mmu04210:Apoptosis	5	2.32558	0.033917	1448668_A_AT, 1417291_AT, 1420611_AT, 1424480_S_AT, 1453281_AT	82	87	5738	4.02159	0.979029	0.538338	32.3719
KEGG_PATHWAY	mmu04910:Insulin signaling pathway	6	2.7907	0.0447285	1422820_AT, 1438670_AT, 1437974_A_AT, 1420611_AT, 1424480_S_AT, 1453281_AT	82	138	5738	3.04242	0.994054	0.519129	40.4719
KEGG_PATHWAY	mmu04914:Progesterone-mediated oocyte maturation	3	1.39535	0.338346	1420611_AT, 1424480_S_AT, 1453281_AT	82	85	5738	2.46973	1	0.84281	99.0738
Annotation Cluster 15	Enrichment Score: 1.0761270770625668
Category	Term	Count	%	PValue	Genes	List Total	Pop Hits	Pop Total	Fold Enrichment	Bonferroni	Benjamini	FDR
INTERPRO	IPR002290:Serine/threonine protein kinase	8	3.72093	0.0280539	1419037_AT, 1435162_AT, 1419169_AT, 1427446_S_AT, 1420611_AT, 1423849_A_AT, 1424480_S_AT, 1428297_AT	197	265	17763	2.72204	1	0.880199	33.7837
SMART	SM00220:S_TKc	8	3.72093	0.0577532	1419037_AT, 1435162_AT, 1419169_AT, 1427446_S_AT, 1420611_AT, 1423849_A_AT, 1424480_S_AT, 1428297_AT	120	265	9131	2.29711	0.999374	0.841837	49.6884
INTERPRO	IPR000961:AGC-kinase, C-terminal	3	1.39535	0.115959	1435162_AT, 1420611_AT, 1424480_S_AT	197	53	17763	5.10382	1	0.982067	83.2308
UP_SEQ_FEATURE	domain:AGC-kinase C-terminal	3	1.39535	0.146198	1435162_AT, 1420611_AT, 1424480_S_AT	205	53	16021	4.42365	1	0.999728	91.9937
SMART	SM00133:S_TK_X	3	1.39535	0.151548	1435162_AT, 1420611_AT, 1424480_S_AT	120	53	9131	4.30708	1	0.921707	85.009
Annotation Cluster 16	Enrichment Score: 1.0228550193768653
Category	Term	Count	%	PValue	Genes	List Total	Pop Hits	Pop Total	Fold Enrichment	Bonferroni	Benjamini	FDR
KEGG_PATHWAY	mmu04062:Chemokine signaling pathway	7	3.25581	0.0428137	1419412_AT, 1460700_AT, 1420611_AT, 1423518_AT, 1424480_S_AT, 1453281_AT, 1421911_AT	82	182	5738	2.69137	0.992559	0.558158	39.1052
KEGG_PATHWAY	mmu04630:Jak-STAT signaling pathway	6	2.7907	0.0628222	1433803_AT, 1460700_AT, 1424480_S_AT, 1453281_AT, 1421911_AT, 1434745_AT	82	152	5738	2.7622	0.999302	0.596812	52.073
UP_SEQ_FEATURE	domain:SH2	4	1.86047	0.107359	1433803_AT, 1460700_AT, 1423518_AT, 1421911_AT	205	90	16021	3.47339	1	0.999741	83.7047
SP_PIR_KEYWORDS	SH2 domain	4	1.86047	0.11524	1433803_AT, 1460700_AT, 1423518_AT, 1421911_AT	206	103	17854	3.36582	1	0.642452	79.6602
INTERPRO	IPR000980:SH2 motif	4	1.86047	0.124436	1433803_AT, 1460700_AT, 1423518_AT, 1421911_AT	197	111	17763	3.24928	1	0.983099	85.4154
SMART	SM00252:SH2	4	1.86047	0.176112	1433803_AT, 1460700_AT, 1423518_AT, 1421911_AT	120	111	9131	2.74204	1	0.930682	89.322
Annotation Cluster 17	Enrichment Score: 0.9791903575036154
Category	Term	Count	%	PValue	Genes	List Total	Pop Hits	Pop Total	Fold Enrichment	Bonferroni	Benjamini	FDR
KEGG_PATHWAY	mmu04062:Chemokine signaling pathway	7	3.25581	0.0428137	1419412_AT, 1460700_AT, 1420611_AT, 1423518_AT, 1424480_S_AT, 1453281_AT, 1421911_AT	82	182	5738	2.69137	0.992559	0.558158	39.1052
KEGG_PATHWAY	mmu04630:Jak-STAT signaling pathway	6	2.7907	0.0628222	1433803_AT, 1460700_AT, 1424480_S_AT, 1453281_AT, 1421911_AT, 1434745_AT	82	152	5738	2.7622	0.999302	0.596812	52.073
KEGG_PATHWAY	mmu05212:Pancreatic cancer	4	1.86047	0.0808489	1433803_AT, 1460700_AT, 1424480_S_AT, 1453281_AT	82	72	5738	3.88753	0.999921	0.611014	61.5442
KEGG_PATHWAY	mmu05221:Acute myeloid leukemia	3	1.39535	0.191983	1460700_AT, 1424480_S_AT, 1453281_AT	82	57	5738	3.68293	1	0.715379	91.0765
KEGG_PATHWAY	mmu05200:Pathways in cancer	7	3.25581	0.304379	1433803_AT, 1422638_S_AT, 1448261_AT, 1460700_AT, 1451693_A_AT, 1424480_S_AT, 1453281_AT	82	323	5738	1.5165	1	0.842408	98.3663
Annotation Cluster 18	Enrichment Score: 0.9714619878612826
Category	Term	Count	%	PValue	Genes	List Total	Pop Hits	Pop Total	Fold Enrichment	Bonferroni	Benjamini	FDR
KEGG_PATHWAY	mmu04666:Fc gamma R-mediated phagocytosis	6	2.7907	0.0120823	1437226_X_AT, 1454673_AT, 1437148_AT, 1425763_X_AT, 1424480_S_AT, 1453281_AT	82	98	5738	4.28422	0.743714	0.493753	12.8724
KEGG_PATHWAY	mmu04662:B cell receptor signaling pathway	3	1.39535	0.312313	1425763_X_AT, 1424480_S_AT, 1453281_AT	82	80	5738	2.62409	1	0.838503	98.5655
KEGG_PATHWAY	mmu04664:Fc epsilon RI signaling pathway	3	1.39535	0.322755	1425763_X_AT, 1424480_S_AT, 1453281_AT	82	82	5738	2.56008	1	0.837764	98.7939
Annotation Cluster 19	Enrichment Score: 0.9680785970959628
Category	Term	Count	%	PValue	Genes	List Total	Pop Hits	Pop Total	Fold Enrichment	Bonferroni	Benjamini	FDR
INTERPRO	IPR019747:FERM conserved site	3	1.39535	0.0914668	1433803_AT, 1433963_A_AT, 1448402_AT	197	46	17763	5.88049	1	0.972029	75.0851
INTERPRO	IPR019749:Band 4.1 domain	3	1.39535	0.101765	1433803_AT, 1433963_A_AT, 1448402_AT	197	49	17763	5.52046	1	0.976123	78.878
UP_SEQ_FEATURE	domain:FERM	3	1.39535	0.107887	1433803_AT, 1433963_A_AT, 1448402_AT	205	44	16021	5.32849	1	0.999584	83.8582
SMART	SM00295:B41	3	1.39535	0.133615	1433803_AT, 1433963_A_AT, 1448402_AT	120	49	9131	4.65867	1	0.921187	80.9137
Annotation Cluster 20	Enrichment Score: 0.9472512158589452
Category	Term	Count	%	PValue	Genes	List Total	Pop Hits	Pop Total	Fold Enrichment	Bonferroni	Benjamini	FDR
SP_PIR_KEYWORDS	ubl conjugation	12	5.5814	0.0399223	1416891_AT, 1417039_A_AT, 1448668_A_AT, 1421197_A_AT, 1437586_AT, 1427446_S_AT, 1436645_A_AT, 1440963_AT, 1437543_AT, 1422566_AT, 1421819_A_AT, 1424480_S_AT, 1455348_X_AT	206	524	17854	1.98481	0.999965	0.386695	41.1353
UP_SEQ_FEATURE	cross-link:Glycyl lysine isopeptide (Lys-Gly) (interchain with G-Cter in ubiquitin)	5	2.32558	0.168143	1440963_AT, 1421197_A_AT, 1427446_S_AT, 1421819_A_AT, 1455348_X_AT	205	168	16021	2.32593	1	0.999892	94.7183
SP_PIR_KEYWORDS	isopeptide bond	6	2.7907	0.214463	1440963_AT, 1417039_A_AT, 1421197_A_AT, 1427446_S_AT, 1421819_A_AT, 1455348_X_AT	206	277	17854	1.87733	1	0.773192	95.6708
Annotation Cluster 21	Enrichment Score: 0.9375892503231753
Category	Term	Count	%	PValue	Genes	List Total	Pop Hits	Pop Total	Fold Enrichment	Bonferroni	Benjamini	FDR
KEGG_PATHWAY	mmu04210:Apoptosis	5	2.32558	0.033917	1448668_A_AT, 1417291_AT, 1420611_AT, 1424480_S_AT, 1453281_AT	82	87	5738	4.02159	0.979029	0.538338	32.3719
KEGG_PATHWAY	mmu04722:Neurotrophin signaling pathway	5	2.32558	0.11082	1422168_A_AT, 1448668_A_AT, 1423518_AT, 1424480_S_AT, 1453281_AT	82	130	5738	2.69137	0.999998	0.63648	73.5905
KEGG_PATHWAY	mmu04620:Toll-like receptor signaling pathway	3	1.39535	0.409448	1448668_A_AT, 1424480_S_AT, 1453281_AT	82	99	5738	2.12047	1	0.887502	99.7447
Annotation Cluster 22	Enrichment Score: 0.8716214559444849
Category	Term	Count	%	PValue	Genes	List Total	Pop Hits	Pop Total	Fold Enrichment	Bonferroni	Benjamini	FDR
GOTERM_CC_FAT	GO:0005912~adherens junction	4	1.86047	0.0982645	1422629_S_AT, 1448261_AT, 1437148_AT, 1448402_AT	131	106	12504	3.6019	1	0.826299	73.1969
GOTERM_CC_FAT	GO:0070161~anchoring junction	4	1.86047	0.136341	1422629_S_AT, 1448261_AT, 1437148_AT, 1448402_AT	131	123	12504	3.10408	1	0.83329	84.5234
GOTERM_CC_FAT	GO:0016323~basolateral plasma membrane	4	1.86047	0.181181	1416891_AT, 1448261_AT, 1437148_AT, 1448402_AT	131	141	12504	2.70781	1	0.852217	92.1488
Annotation Cluster 23	Enrichment Score: 0.8702349816658136
Category	Term	Count	%	PValue	Genes	List Total	Pop Hits	Pop Total	Fold Enrichment	Bonferroni	Benjamini	FDR
GOTERM_CC_FAT	GO:0031252~cell leading edge	5	2.32558	0.0293099	1454673_AT, 1437148_AT, 1435128_AT, 1424480_S_AT, 1448402_AT	131	112	12504	4.26118	0.998562	0.558718	31.5231
GOTERM_CC_FAT	GO:0001726~ruffle	3	1.39535	0.085677	1454673_AT, 1435128_AT, 1448402_AT	131	47	12504	6.09258	1	0.806435	68.0242
GOTERM_MF_FAT	GO:0008092~cytoskeletal protein binding	8	3.72093	0.23694	1418031_AT, 1454673_AT, 1454708_AT, 1422629_S_AT, 1437148_AT, 1435128_AT, 1425552_AT, 1448402_AT	162	414	13288	1.58502	1	0.936599	97.5506
GOTERM_CC_FAT	GO:0042995~cell projection	7	3.25581	0.55532	1454673_AT, 1423630_AT, 1420503_AT, 1437148_AT, 1435128_AT, 1424480_S_AT, 1448402_AT	131	575	12504	1.162	1	0.973709	99.9967
Annotation Cluster 24	Enrichment Score: 0.8324109894816805
Category	Term	Count	%	PValue	Genes	List Total	Pop Hits	Pop Total	Fold Enrichment	Bonferroni	Benjamini	FDR
GOTERM_BP_FAT	GO:0032940~secretion by cell	6	2.7907	0.0810675	1423817_S_AT, 1422168_A_AT, 1448748_AT, 1420834_AT, 1418295_S_AT, 1448029_AT	169	186	13588	2.59362	1	0.936221	74.4046
GOTERM_BP_FAT	GO:0003001~generation of a signal involved in cell-cell signaling	4	1.86047	0.085807	1422168_A_AT, 1420834_AT, 1418295_S_AT, 1448029_AT	169	84	13588	3.82868	1	0.937147	76.4515
GOTERM_BP_FAT	GO:0046903~secretion	6	2.7907	0.139097	1423817_S_AT, 1422168_A_AT, 1448748_AT, 1420834_AT, 1418295_S_AT, 1448029_AT	169	221	13588	2.18287	1	0.96125	91.0563
GOTERM_BP_FAT	GO:0007267~cell-cell signaling	5	2.32558	0.483803	1422168_A_AT, 1420444_AT, 1420834_AT, 1418295_S_AT, 1448029_AT	169	290	13588	1.38625	1	0.996788	99.9977
Annotation Cluster 25	Enrichment Score: 0.8132443734205153
Category	Term	Count	%	PValue	Genes	List Total	Pop Hits	Pop Total	Fold Enrichment	Bonferroni	Benjamini	FDR
SP_PIR_KEYWORDS	mitochondrion outer membrane	5	2.32558	0.00815871	1460316_AT, 1423883_AT, 1449019_AT, 1416766_AT, 1437974_A_AT, 1416694_AT	206	69	17854	6.28043	0.873109	0.137102	10.1077
GOTERM_CC_FAT	GO:0005741~mitochondrial outer membrane	5	2.32558	0.00960116	1460316_AT, 1423883_AT, 1449019_AT, 1416766_AT, 1437974_A_AT, 1416694_AT	131	80	12504	5.96565	0.880263	0.411757	11.5566
GOTERM_CC_FAT	GO:0031968~organelle outer membrane	5	2.32558	0.0127852	1460316_AT, 1423883_AT, 1449019_AT, 1416766_AT, 1437974_A_AT, 1416694_AT	131	87	12504	5.48565	0.94104	0.432309	15.1086
GOTERM_CC_FAT	GO:0019867~outer membrane	5	2.32558	0.0143333	1460316_AT, 1423883_AT, 1449019_AT, 1416766_AT, 1437974_A_AT, 1416694_AT	131	90	12504	5.3028	0.958254	0.411017	16.7877
GOTERM_CC_FAT	GO:0005740~mitochondrial envelope	7	3.25581	0.221923	1460316_AT, 1417559_AT, 1423883_AT, 1449019_AT, 1416766_AT, 1437974_A_AT, 1416694_AT, 1418728_AT	131	391	12504	1.70883	1	0.860765	95.9
GOTERM_CC_FAT	GO:0044429~mitochondrial part	8	3.72093	0.303401	1460316_AT, 1417559_AT, 1423883_AT, 1449019_AT, 1416766_AT, 1437974_A_AT, 1415762_X_AT, 1416694_AT, 1418728_AT	131	524	12504	1.45726	1	0.916727	98.9971
GOTERM_CC_FAT	GO:0031967~organelle envelope	8	3.72093	0.330235	1460316_AT, 1417559_AT, 1423883_AT, 1449019_AT, 1415926_AT, 1416766_AT, 1437974_A_AT, 1416694_AT, 1418728_AT	131	540	12504	1.41408	1	0.92525	99.3917
GOTERM_CC_FAT	GO:0031090~organelle membrane	11	5.11628	0.332394	1460316_AT, 1440963_AT, 1417559_AT, 1423883_AT, 1449019_AT, 1449131_S_AT, 1420834_AT, 1416766_AT, 1437974_A_AT, 1449147_AT, 1425552_AT, 1416694_AT	131	809	12504	1.29784	1	0.921117	99.4162
GOTERM_CC_FAT	GO:0031975~envelope	8	3.72093	0.333618	1460316_AT, 1417559_AT, 1423883_AT, 1449019_AT, 1415926_AT, 1416766_AT, 1437974_A_AT, 1416694_AT, 1418728_AT	131	542	12504	1.40886	1	0.916295	99.4297
GOTERM_CC_FAT	GO:0031966~mitochondrial membrane	6	2.7907	0.336471	1460316_AT, 1417559_AT, 1423883_AT, 1449019_AT, 1416766_AT, 1437974_A_AT, 1416694_AT	131	368	12504	1.55626	1	0.912746	99.46
GOTERM_CC_FAT	GO:0005739~mitochondrion	15	6.97674	0.513107	1417559_AT, 1417658_AT, 1422820_AT, 1415762_X_AT, 1423644_AT, 1460316_AT, 1423883_AT, 1449019_AT, 1416016_AT, 1453864_AT, 1416766_AT, 1437974_A_AT, 1416694_AT, 1417062_AT, 1418728_AT, 1455007_S_AT	131	1322	12504	1.08302	1	0.972637	99.9895
SP_PIR_KEYWORDS	mitochondrion	8	3.72093	0.807315	1460316_AT, 1417559_AT, 1423883_AT, 1449019_AT, 1416766_AT, 1437974_A_AT, 1415762_X_AT, 1416694_AT, 1418728_AT	206	790	17854	0.87767	1	0.996046	100
SP_PIR_KEYWORDS	transit peptide	4	1.86047	0.899049	1449019_AT, 1416766_AT, 1415762_X_AT, 1418728_AT	206	457	17854	0.758599	1	0.999334	100
UP_SEQ_FEATURE	transit peptide:Mitochondrion	4	1.86047	0.928214	1449019_AT, 1416766_AT, 1415762_X_AT, 1418728_AT	205	449	16021	0.696225	1	1	100
Annotation Cluster 26	Enrichment Score: 0.8004909900966702
Category	Term	Count	%	PValue	Genes	List Total	Pop Hits	Pop Total	Fold Enrichment	Bonferroni	Benjamini	FDR
KEGG_PATHWAY	mmu05218:Melanoma	4	1.86047	0.0782449	1448261_AT, 1451693_A_AT, 1424480_S_AT, 1453281_AT	82	71	5738	3.94229	0.999891	0.637206	60.2909
KEGG_PATHWAY	mmu05213:Endometrial cancer	3	1.39535	0.166593	1448261_AT, 1424480_S_AT, 1453281_AT	82	52	5738	4.03705	1	0.720745	87.3277
KEGG_PATHWAY	mmu05200:Pathways in cancer	7	3.25581	0.304379	1433803_AT, 1422638_S_AT, 1448261_AT, 1460700_AT, 1451693_A_AT, 1424480_S_AT, 1453281_AT	82	323	5738	1.5165	1	0.842408	98.3663
Annotation Cluster 27	Enrichment Score: 0.7529817044177989
Category	Term	Count	%	PValue	Genes	List Total	Pop Hits	Pop Total	Fold Enrichment	Bonferroni	Benjamini	FDR
SP_PIR_KEYWORDS	repressor	13	6.04651	0.00193394	1423508_AT, 1423750_A_AT, 1419654_AT, 1451126_AT, 1416614_AT, 1418391_AT, 1440963_AT, 1425346_AT, 1422569_AT, 1419753_AT, 1416958_AT, 1435221_AT, 1448029_AT	206	391	17854	2.88161	0.38604	0.0673165	2.48653
GOTERM_BP_FAT	GO:0010629~negative regulation of gene expression	10	4.65116	0.0684284	1425970_A_AT, 1423508_AT, 1439102_AT, 1422660_AT, 1416614_AT, 1451126_AT, 1419753_AT, 1448029_AT, 1418391_AT, 1435221_AT	169	410	13588	1.96103	1	0.931423	68.1
GOTERM_BP_FAT	GO:0016568~chromatin modification	6	2.7907	0.167457	1433685_A_AT, 1423508_AT, 1439102_AT, 1428871_AT, 1426860_AT, 1418391_AT	169	236	13588	2.04413	1	0.972121	94.7878
GOTERM_BP_FAT	GO:0010605~negative regulation of macromolecule metabolic process	10	4.65116	0.175323	1425970_A_AT, 1423508_AT, 1439102_AT, 1422660_AT, 1416614_AT, 1451126_AT, 1419753_AT, 1448029_AT, 1418391_AT, 1435221_AT	169	506	13588	1.58898	1	0.972291	95.5273
GOTERM_BP_FAT	GO:0016481~negative regulation of transcription	8	3.72093	0.178108	1423508_AT, 1439102_AT, 1416614_AT, 1451126_AT, 1419753_AT, 1448029_AT, 1418391_AT, 1435221_AT	169	372	13588	1.72908	1	0.972455	95.7647
GOTERM_BP_FAT	GO:0045892~negative regulation of transcription, DNA-dependent	7	3.25581	0.182469	1439102_AT, 1416614_AT, 1451126_AT, 1419753_AT, 1448029_AT, 1418391_AT, 1435221_AT	169	308	13588	1.82733	1	0.972056	96.1127
GOTERM_BP_FAT	GO:0051253~negative regulation of RNA metabolic process	7	3.25581	0.186172	1439102_AT, 1416614_AT, 1451126_AT, 1419753_AT, 1448029_AT, 1418391_AT, 1435221_AT	169	310	13588	1.81554	1	0.972774	96.3871
GOTERM_BP_FAT	GO:0006325~chromatin organization	7	3.25581	0.195558	1433685_A_AT, 1423508_AT, 1439102_AT, 1428871_AT, 1426860_AT, 1421819_A_AT, 1418391_AT	169	315	13588	1.78672	1	0.975181	97.0033
GOTERM_BP_FAT	GO:0045934~negative regulation of nucleobase, nucleoside, nucleotide and nucleic acid metabolic process	8	3.72093	0.221195	1423508_AT, 1439102_AT, 1416614_AT, 1451126_AT, 1419753_AT, 1448029_AT, 1418391_AT, 1435221_AT	169	397	13588	1.6202	1	0.982912	98.2221
INTERPRO	IPR019787:Zinc finger, PHD-finger	3	1.39535	0.224918	1423508_AT, 1439102_AT, 1418391_AT	197	81	17763	3.33954	1	0.998224	97.5059
GOTERM_BP_FAT	GO:0051172~negative regulation of nitrogen compound metabolic process	8	3.72093	0.228418	1423508_AT, 1439102_AT, 1416614_AT, 1451126_AT, 1419753_AT, 1448029_AT, 1418391_AT, 1435221_AT	169	401	13588	1.60404	1	0.982616	98.47
GOTERM_BP_FAT	GO:0051276~chromosome organization	8	3.72093	0.233889	1433685_A_AT, 1423508_AT, 1439102_AT, 1428871_AT, 1421197_A_AT, 1426860_AT, 1421819_A_AT, 1418391_AT	169	404	13588	1.59213	1	0.980795	98.6358
INTERPRO	IPR019786:Zinc finger, PHD-type, conserved site	3	1.39535	0.249387	1423508_AT, 1439102_AT, 1418391_AT	197	87	17763	3.10922	1	0.998512	98.433
GOTERM_BP_FAT	GO:0010558~negative regulation of macromolecule biosynthetic process	8	3.72093	0.259976	1423508_AT, 1439102_AT, 1416614_AT, 1451126_AT, 1419753_AT, 1448029_AT, 1418391_AT, 1435221_AT	169	418	13588	1.5388	1	0.985754	99.2195
INTERPRO	IPR001965:Zinc finger, PHD-type	3	1.39535	0.26575	1423508_AT, 1439102_AT, 1418391_AT	197	91	17763	2.97256	1	0.998792	98.8613
GOTERM_BP_FAT	GO:0031327~negative regulation of cellular biosynthetic process	8	3.72093	0.282979	1423508_AT, 1439102_AT, 1416614_AT, 1451126_AT, 1419753_AT, 1448029_AT, 1418391_AT, 1435221_AT	169	430	13588	1.49586	1	0.988089	99.5309
GOTERM_BP_FAT	GO:0009890~negative regulation of biosynthetic process	8	3.72093	0.29076	1423508_AT, 1439102_AT, 1416614_AT, 1451126_AT, 1419753_AT, 1448029_AT, 1418391_AT, 1435221_AT	169	434	13588	1.48207	1	0.988023	99.6065
GOTERM_BP_FAT	GO:0000122~negative regulation of transcription from RNA polymerase II promoter	5	2.32558	0.319837	1439102_AT, 1416614_AT, 1419753_AT, 1418391_AT, 1435221_AT	169	231	13588	1.74031	1	0.990042	99.7996
SMART	SM00249:PHD	3	1.39535	0.333045	1423508_AT, 1439102_AT, 1418391_AT	120	91	9131	2.50852	1	0.989599	99.0694
GOTERM_MF_FAT	GO:0016564~transcription repressor activity	4	1.86047	0.472432	1423508_AT, 1416614_AT, 1448029_AT, 1435221_AT	162	211	13288	1.55497	1	0.990525	99.9845
Annotation Cluster 28	Enrichment Score: 0.7418501979672116
Category	Term	Count	%	PValue	Genes	List Total	Pop Hits	Pop Total	Fold Enrichment	Bonferroni	Benjamini	FDR
SP_PIR_KEYWORDS	actin-binding	7	3.25581	0.0465482	1418031_AT, 1454673_AT, 1454708_AT, 1424597_AT, 1422629_S_AT, 1437148_AT, 1425552_AT	206	226	17854	2.68447	0.999994	0.406821	46.206
GOTERM_CC_FAT	GO:0015629~actin cytoskeleton	6	2.7907	0.0627069	1418031_AT, 1454708_AT, 1433963_A_AT, 1437148_AT, 1427446_S_AT, 1448402_AT	131	205	12504	2.79367	0.999999	0.726153	56.1478
GOTERM_MF_FAT	GO:0003779~actin binding	7	3.25581	0.137575	1418031_AT, 1454673_AT, 1454708_AT, 1422629_S_AT, 1437148_AT, 1425552_AT, 1448402_AT	162	288	13288	1.99366	1	0.928776	86.8694
GOTERM_BP_FAT	GO:0030029~actin filament-based process	5	2.32558	0.173928	1418031_AT, 1454673_AT, 1422629_S_AT, 1427446_S_AT, 1448402_AT	169	176	13588	2.28416	1	0.974552	95.4038
GOTERM_CC_FAT	GO:0005856~cytoskeleton	16	7.44186	0.187911	1454708_AT, 1454673_AT, 1415926_AT, 1422622_AT, 1433963_A_AT, 1422638_S_AT, 1437148_AT, 1427446_S_AT, 1416091_AT, 1425552_AT, 1423946_AT, 1448402_AT, 1418031_AT, 1433803_AT, 1422629_S_AT, 1423952_A_AT	131	1122	12504	1.36115	1	0.851623	92.9318
GOTERM_MF_FAT	GO:0008092~cytoskeletal protein binding	8	3.72093	0.23694	1418031_AT, 1454673_AT, 1454708_AT, 1422629_S_AT, 1437148_AT, 1435128_AT, 1425552_AT, 1448402_AT	162	414	13288	1.58502	1	0.936599	97.5506
GOTERM_BP_FAT	GO:0030036~actin cytoskeleton organization	4	1.86047	0.334157	1454673_AT, 1422629_S_AT, 1427446_S_AT, 1448402_AT	169	165	13588	1.94915	1	0.99149	99.8578
SP_PIR_KEYWORDS	cytoskeleton	9	4.18605	0.351679	1418031_AT, 1415926_AT, 1454673_AT, 1454708_AT, 1422622_AT, 1422629_S_AT, 1437148_AT, 1423946_AT, 1448402_AT	206	583	17854	1.33796	1	0.90208	99.6436
GOTERM_BP_FAT	GO:0007010~cytoskeleton organization	5	2.32558	0.576146	1454673_AT, 1454708_AT, 1422629_S_AT, 1427446_S_AT, 1448402_AT	169	326	13588	1.23317	1	0.998722	99.9999
Annotation Cluster 29	Enrichment Score: 0.7336128427963855
Category	Term	Count	%	PValue	Genes	List Total	Pop Hits	Pop Total	Fold Enrichment	Bonferroni	Benjamini	FDR
GOTERM_CC_FAT	GO:0031981~nuclear lumen	14	6.51163	0.128544	1433685_A_AT, 1423508_AT, 1422679_S_AT, 1421197_A_AT, 1417875_AT, 1418391_AT, 1440963_AT, 1422566_AT, 1451770_S_AT, 1449261_AT, 1422569_AT, 1437851_X_AT, 1421819_A_AT, 1416736_AT	131	883	12504	1.51337	1	0.849209	82.6475
GOTERM_CC_FAT	GO:0031974~membrane-enclosed lumen	17	7.90698	0.159041	1422168_A_AT, 1433685_A_AT, 1423508_AT, 1422679_S_AT, 1421197_A_AT, 1415762_X_AT, 1417875_AT, 1418391_AT, 1440963_AT, 1422566_AT, 1451770_S_AT, 1449261_AT, 1422569_AT, 1437851_X_AT, 1421819_A_AT, 1418728_AT, 1416736_AT	131	1174	12504	1.38216	1	0.865423	88.9738
GOTERM_CC_FAT	GO:0005654~nucleoplasm	10	4.65116	0.171189	1440963_AT, 1423508_AT, 1422566_AT, 1422679_S_AT, 1449261_AT, 1422569_AT, 1437851_X_AT, 1421819_A_AT, 1418391_AT, 1416736_AT	131	599	12504	1.5935	1	0.86013	90.8381
GOTERM_CC_FAT	GO:0070013~intracellular organelle lumen	16	7.44186	0.19793	1422168_A_AT, 1433685_A_AT, 1423508_AT, 1422679_S_AT, 1421197_A_AT, 1415762_X_AT, 1417875_AT, 1418391_AT, 1440963_AT, 1422566_AT, 1451770_S_AT, 1449261_AT, 1422569_AT, 1437851_X_AT, 1421819_A_AT, 1416736_AT	131	1133	12504	1.34793	1	0.856429	93.965
GOTERM_CC_FAT	GO:0043233~organelle lumen	16	7.44186	0.200707	1422168_A_AT, 1433685_A_AT, 1423508_AT, 1422679_S_AT, 1421197_A_AT, 1415762_X_AT, 1417875_AT, 1418391_AT, 1440963_AT, 1422566_AT, 1451770_S_AT, 1449261_AT, 1422569_AT, 1437851_X_AT, 1421819_A_AT, 1416736_AT	131	1136	12504	1.34437	1	0.849775	94.2256
GOTERM_CC_FAT	GO:0044451~nucleoplasm part	8	3.72093	0.285239	1423508_AT, 1422566_AT, 1422679_S_AT, 1449261_AT, 1422569_AT, 1437851_X_AT, 1418391_AT, 1416736_AT	131	513	12504	1.4885	1	0.907741	98.6083
Annotation Cluster 30	Enrichment Score: 0.7145515856064926
Category	Term	Count	%	PValue	Genes	List Total	Pop Hits	Pop Total	Fold Enrichment	Bonferroni	Benjamini	FDR
SP_PIR_KEYWORDS	zinc	31	14.4186	0.0410662	1450645_AT, 1454708_AT, 1423508_AT, 1422622_AT, 1460739_AT, 1436645_A_AT, 1423946_AT, 1418391_AT, 1418031_AT, 1416326_AT, 1460691_AT, 1425346_AT, 1422569_AT, 1428242_AT, 1421810_AT, 1435091_AT, 1439102_AT, 1452169_A_AT, 1452718_AT, 1423750_A_AT, 1422638_S_AT, 1437586_AT, 1460738_AT, 1440963_AT, 1449057_AT, 1437235_X_AT, 1416217_A_AT, 1419753_AT, 1416350_AT, 1416958_AT, 1425822_A_AT, 1435221_AT	206	1886	17854	1.42458	0.999974	0.381418	42.0411
SP_PIR_KEYWORDS	zinc-finger	20	9.30233	0.0989259	1423508_AT, 1452169_A_AT, 1460739_AT, 1422638_S_AT, 1423750_A_AT, 1452718_AT, 1437586_AT, 1436645_A_AT, 1418391_AT, 1418031_AT, 1440963_AT, 1460691_AT, 1425346_AT, 1422569_AT, 1416217_A_AT, 1419753_AT, 1428242_AT, 1416958_AT, 1416350_AT, 1435221_AT, 1425822_A_AT	206	1204	17854	1.4397	1	0.595532	74.2036
GOTERM_MF_FAT	GO:0008270~zinc ion binding	32	14.8837	0.139665	1450645_AT, 1423508_AT, 1454708_AT, 1422622_AT, 1460739_AT, 1428942_AT, 1436645_A_AT, 1423946_AT, 1418391_AT, 1418031_AT, 1416326_AT, 1460691_AT, 1425346_AT, 1422569_AT, 1428242_AT, 1421810_AT, 1435091_AT, 1439102_AT, 1452169_A_AT, 1452718_AT, 1423750_A_AT, 1422638_S_AT, 1437586_AT, 1460738_AT, 1440963_AT, 1449057_AT, 1437235_X_AT, 1416217_A_AT, 1419753_AT, 1416350_AT, 1416958_AT, 1425822_A_AT, 1…	162	2105	13288	1.24693	1	0.903188	87.2991
SP_PIR_KEYWORDS	metal-binding	37	17.2093	0.176485	1450645_AT, 1423508_AT, 1454708_AT, 1422622_AT, 1460739_AT, 1428942_AT, 1427446_S_AT, 1436645_A_AT, 1423946_AT, 1418391_AT, 1423644_AT, 1418031_AT, 1416326_AT, 1423630_AT, 1460691_AT, 1425346_AT, 1422569_AT, 1428242_AT, 1421810_AT, 1435091_AT, 1439102_AT, 1452169_A_AT, 1452718_AT, 1423750_A_AT, 1422638_S_AT, 1437586_AT, 1450935_AT, 1460738_AT, 1440963_AT, 1449057_AT, 1437235_X_AT, 1416217_A_AT, 1…	206	2682	17854	1.19567	1	0.743138	91.9995
GOTERM_MF_FAT	GO:0046914~transition metal ion binding	37	17.2093	0.215752	1417559_AT, 1450645_AT, 1423508_AT, 1454708_AT, 1422622_AT, 1460739_AT, 1428942_AT, 1436645_A_AT, 1423946_AT, 1418391_AT, 1423644_AT, 1418031_AT, 1416326_AT, 1423630_AT, 1460691_AT, 1425346_AT, 1416766_AT, 1422569_AT, 1428242_AT, 1421810_AT, 1435091_AT, 1439102_AT, 1452169_A_AT, 1452718_AT, 1423750_A_AT, 1422638_S_AT, 1437586_AT, 1460738_AT, 1440963_AT, 1449057_AT, 1437235_X_AT, 1416217_A_AT, 141…	162	2608	13288	1.16369	1	0.92786	96.4338
GOTERM_MF_FAT	GO:0046872~metal ion binding	49	22.7907	0.436176	1454708_AT, 1422622_AT, 1460739_AT, 1427446_S_AT, 1436645_A_AT, 1423946_AT, 1425916_AT, 1418031_AT, 1416766_AT, 1421810_AT, 1420611_AT, 1439102_AT, 1452169_A_AT, 1422638_S_AT, 1452718_AT, 1448261_AT, 1460738_AT, 1437235_X_AT, 1416217_A_AT, 1419753_AT, 1435221_AT, 1438386_X_AT, 1417559_AT, 1418156_AT, 1450645_AT, 1423508_AT, 1448668_A_AT, 1428942_AT, 1460700_AT, 1418391_AT, 1423644_AT, 1460316_AT,…	162	3850	13288	1.04395	1	0.991412	99.9614
GOTERM_MF_FAT	GO:0043167~ion binding	50	23.2558	0.437922	1454708_AT, 1422622_AT, 1460739_AT, 1427446_S_AT, 1436645_A_AT, 1423946_AT, 1425916_AT, 1418031_AT, 1416766_AT, 1421810_AT, 1420611_AT, 1439102_AT, 1452169_A_AT, 1422638_S_AT, 1452718_AT, 1448261_AT, 1460738_AT, 1437235_X_AT, 1416217_A_AT, 1419753_AT, 1435221_AT, 1438386_X_AT, 1417559_AT, 1418156_AT, 1450645_AT, 1423508_AT, 1448668_A_AT, 1428942_AT, 1460700_AT, 1418391_AT, 1423644_AT, 1460316_AT,…	162	3934	13288	1.04251	1	0.990669	99.963
GOTERM_MF_FAT	GO:0043169~cation binding	49	22.7907	0.465569	1454708_AT, 1422622_AT, 1460739_AT, 1427446_S_AT, 1436645_A_AT, 1423946_AT, 1425916_AT, 1418031_AT, 1416766_AT, 1421810_AT, 1420611_AT, 1439102_AT, 1452169_A_AT, 1422638_S_AT, 1452718_AT, 1448261_AT, 1460738_AT, 1437235_X_AT, 1416217_A_AT, 1419753_AT, 1435221_AT, 1438386_X_AT, 1417559_AT, 1418156_AT, 1450645_AT, 1423508_AT, 1448668_A_AT, 1428942_AT, 1460700_AT, 1418391_AT, 1423644_AT, 1460316_AT,…	162	3885	13288	1.03455	1	0.990533	99.9815
Annotation Cluster 31	Enrichment Score: 0.7010429872983491
Category	Term	Count	%	PValue	Genes	List Total	Pop Hits	Pop Total	Fold Enrichment	Bonferroni	Benjamini	FDR
KEGG_PATHWAY	mmu04640:Hematopoietic cell lineage	4	1.86047	0.114873	1449131_S_AT, 1422828_AT, 1417025_AT, 1425763_X_AT	82	84	5738	3.33217	0.999999	0.623256	74.9234
INTERPRO	IPR003597:Immunoglobulin C1-set	3	1.39535	0.233059	1449131_S_AT, 1417025_AT, 1425763_X_AT	197	83	17763	3.25907	1	0.998156	97.8597
SMART	SM00407:IGc1	3	1.39535	0.294571	1449131_S_AT, 1417025_AT, 1425763_X_AT	120	83	9131	2.7503	1	0.986792	98.2216
Annotation Cluster 32	Enrichment Score: 0.6898851608990214
Category	Term	Count	%	PValue	Genes	List Total	Pop Hits	Pop Total	Fold Enrichment	Bonferroni	Benjamini	FDR
GOTERM_MF_FAT	GO:0019899~enzyme binding	6	2.7907	0.145569	1417039_A_AT, 1448668_A_AT, 1416614_AT, 1448261_AT, 1460700_AT, 1434745_AT	162	229	13288	2.14912	1	0.903685	88.444
GOTERM_MF_FAT	GO:0019901~protein kinase binding	3	1.39535	0.212543	1448668_A_AT, 1460700_AT, 1434745_AT	162	71	13288	3.46583	1	0.930453	96.2283
GOTERM_MF_FAT	GO:0019900~kinase binding	3	1.39535	0.275313	1448668_A_AT, 1460700_AT, 1434745_AT	162	85	13288	2.89499	1	0.955266	98.7931
Annotation Cluster 33	Enrichment Score: 0.6621357077667915
Category	Term	Count	%	PValue	Genes	List Total	Pop Hits	Pop Total	Fold Enrichment	Bonferroni	Benjamini	FDR
GOTERM_BP_FAT	GO:0030308~negative regulation of cell growth	3	1.39535	0.114618	1417657_S_AT, 1434329_S_AT, 1417406_AT	169	47	13588	5.13207	1	0.95802	85.9464
GOTERM_BP_FAT	GO:0032535~regulation of cellular component size	5	2.32558	0.138895	1448748_AT, 1417657_S_AT, 1434329_S_AT, 1437148_AT, 1417406_AT	169	161	13588	2.49697	1	0.963366	91.0224
GOTERM_BP_FAT	GO:0045792~negative regulation of cell size	3	1.39535	0.139443	1417657_S_AT, 1434329_S_AT, 1417406_AT	169	53	13588	4.55108	1	0.959242	91.114
GOTERM_BP_FAT	GO:0045926~negative regulation of growth	3	1.39535	0.219003	1417657_S_AT, 1434329_S_AT, 1417406_AT	169	71	13588	3.39728	1	0.983097	98.1397
GOTERM_BP_FAT	GO:0001558~regulation of cell growth	3	1.39535	0.31513	1417657_S_AT, 1434329_S_AT, 1417406_AT	169	92	13588	2.62182	1	0.990159	99.7761
GOTERM_BP_FAT	GO:0008361~regulation of cell size	3	1.39535	0.386816	1417657_S_AT, 1434329_S_AT, 1417406_AT	169	108	13588	2.2334	1	0.994544	99.9623
GOTERM_BP_FAT	GO:0040008~regulation of growth	5	2.32558	0.391084	1417657_S_AT, 1434329_S_AT, 1460700_AT, 1417406_AT, 1417062_AT	169	256	13588	1.57036	1	0.994688	99.9663
Annotation Cluster 34	Enrichment Score: 0.6360135687674151
Category	Term	Count	%	PValue	Genes	List Total	Pop Hits	Pop Total	Fold Enrichment	Bonferroni	Benjamini	FDR
GOTERM_BP_FAT	GO:0030097~hemopoiesis	7	3.25581	0.0915181	1440963_AT, 1417559_AT, 1416714_AT, 1449131_S_AT, 1422828_AT, 1421197_A_AT, 1435221_AT	169	251	13588	2.2423	1	0.944108	78.7141
GOTERM_BP_FAT	GO:0030099~myeloid cell differentiation	4	1.86047	0.115967	1440963_AT, 1417559_AT, 1416714_AT, 1421197_A_AT	169	96	13588	3.3501	1	0.956737	86.2874
GOTERM_BP_FAT	GO:0048534~hemopoietic or lymphoid organ development	7	3.25581	0.135646	1440963_AT, 1417559_AT, 1416714_AT, 1449131_S_AT, 1422828_AT, 1421197_A_AT, 1435221_AT	169	281	13588	2.00291	1	0.962578	90.4605
GOTERM_BP_FAT	GO:0002520~immune system development	7	3.25581	0.159158	1440963_AT, 1417559_AT, 1416714_AT, 1449131_S_AT, 1422828_AT, 1421197_A_AT, 1435221_AT	169	295	13588	1.90785	1	0.971685	93.8841
GOTERM_BP_FAT	GO:0002521~leukocyte differentiation	4	1.86047	0.256764	1440963_AT, 1449131_S_AT, 1422828_AT, 1435221_AT	169	142	13588	2.26486	1	0.98561	99.1631
GOTERM_BP_FAT	GO:0001775~cell activation	5	2.32558	0.363275	1448748_AT, 1449131_S_AT, 1422828_AT, 1453281_AT, 1435221_AT	169	246	13588	1.63419	1	0.993202	99.9308
GOTERM_BP_FAT	GO:0030098~lymphocyte differentiation	3	1.39535	0.412891	1449131_S_AT, 1422828_AT, 1435221_AT	169	114	13588	2.11585	1	0.99449	99.9813
GOTERM_BP_FAT	GO:0046649~lymphocyte activation	4	1.86047	0.421429	1449131_S_AT, 1422828_AT, 1453281_AT, 1435221_AT	169	191	13588	1.68382	1	0.994787	99.9852
GOTERM_BP_FAT	GO:0045321~leukocyte activation	4	1.86047	0.507543	1449131_S_AT, 1422828_AT, 1453281_AT, 1435221_AT	169	219	13588	1.46854	1	0.997227	99.9989
Annotation Cluster 35	Enrichment Score: 0.5907096833961686
Category	Term	Count	%	PValue	Genes	List Total	Pop Hits	Pop Total	Fold Enrichment	Bonferroni	Benjamini	FDR
GOTERM_MF_FAT	GO:0070279~vitamin B6 binding	3	1.39535	0.139102	1451796_S_AT, 1416766_AT, 1455007_S_AT	162	54	13288	4.55693	1	0.921625	87.1847
GOTERM_MF_FAT	GO:0030170~pyridoxal phosphate binding	3	1.39535	0.139102	1451796_S_AT, 1416766_AT, 1455007_S_AT	162	54	13288	4.55693	1	0.921625	87.1847
GOTERM_MF_FAT	GO:0019842~vitamin binding	3	1.39535	0.432419	1451796_S_AT, 1416766_AT, 1455007_S_AT	162	121	13288	2.03367	1	0.991886	99.9577
GOTERM_MF_FAT	GO:0048037~cofactor binding	4	1.86047	0.518309	1451796_S_AT, 1422622_AT, 1416766_AT, 1455007_S_AT	162	226	13288	1.45176	1	0.992702	99.9955
Annotation Cluster 36	Enrichment Score: 0.518052273757313
Category	Term	Count	%	PValue	Genes	List Total	Pop Hits	Pop Total	Fold Enrichment	Bonferroni	Benjamini	FDR
GOTERM_BP_FAT	GO:0030003~cellular cation homeostasis	5	2.32558	0.119482	1450645_AT, 1436643_X_AT, 1428942_AT, 1419412_AT, 1423644_AT	169	152	13588	2.64481	1	0.955261	87.1405
GOTERM_BP_FAT	GO:0055080~cation homeostasis	5	2.32558	0.193454	1450645_AT, 1436643_X_AT, 1428942_AT, 1419412_AT, 1423644_AT	169	184	13588	2.18485	1	0.975412	96.8744
GOTERM_BP_FAT	GO:0030005~cellular di-, tri-valent inorganic cation homeostasis	4	1.86047	0.230375	1436643_X_AT, 1428942_AT, 1419412_AT, 1423644_AT	169	134	13588	2.40007	1	0.981419	98.5314
GOTERM_BP_FAT	GO:0055066~di-, tri-valent inorganic cation homeostasis	4	1.86047	0.270014	1436643_X_AT, 1428942_AT, 1419412_AT, 1423644_AT	169	146	13588	2.2028	1	0.986958	99.3738
GOTERM_BP_FAT	GO:0042592~homeostatic process	10	4.65116	0.29703	1417559_AT, 1450645_AT, 1418241_AT, 1421197_A_AT, 1436643_X_AT, 1428942_AT, 1419412_AT, 1460700_AT, 1453281_AT, 1423644_AT	169	584	13588	1.37675	1	0.987652	99.659
GOTERM_BP_FAT	GO:0048878~chemical homeostasis	7	3.25581	0.297547	1450645_AT, 1418241_AT, 1436643_X_AT, 1428942_AT, 1419412_AT, 1460700_AT, 1423644_AT	169	365	13588	1.54196	1	0.987184	99.663
GOTERM_BP_FAT	GO:0006873~cellular ion homeostasis	5	2.32558	0.404247	1450645_AT, 1436643_X_AT, 1428942_AT, 1419412_AT, 1423644_AT	169	261	13588	1.54028	1	0.994662	99.9763
GOTERM_BP_FAT	GO:0055082~cellular chemical homeostasis	5	2.32558	0.423737	1450645_AT, 1436643_X_AT, 1428942_AT, 1419412_AT, 1423644_AT	169	268	13588	1.50004	1	0.994763	99.9862
GOTERM_BP_FAT	GO:0050801~ion homeostasis	5	2.32558	0.491815	1450645_AT, 1436643_X_AT, 1428942_AT, 1419412_AT, 1423644_AT	169	293	13588	1.37205	1	0.997072	99.9982
GOTERM_BP_FAT	GO:0019725~cellular homeostasis	5	2.32558	0.616414	1450645_AT, 1436643_X_AT, 1428942_AT, 1419412_AT, 1423644_AT	169	343	13588	1.17205	1	0.998982	100
Annotation Cluster 37	Enrichment Score: 0.5103385421039184
Category	Term	Count	%	PValue	Genes	List Total	Pop Hits	Pop Total	Fold Enrichment	Bonferroni	Benjamini	FDR
SP_PIR_KEYWORDS	tyrosine-protein kinase	4	1.86047	0.148869	1425970_A_AT, 1433803_AT, 1423518_AT, 1423849_A_AT	206	116	17854	2.98862	1	0.70797	87.713
INTERPRO	IPR008266:Tyrosine protein kinase, active site	3	1.39535	0.306596	1425970_A_AT, 1433803_AT, 1423518_AT	197	101	17763	2.67824	1	0.998915	99.5031
GOTERM_MF_FAT	GO:0004713~protein tyrosine kinase activity	4	1.86047	0.319817	1425970_A_AT, 1433803_AT, 1423518_AT, 1423849_A_AT	162	164	13288	2.0006	1	0.970631	99.494
INTERPRO	IPR001245:Tyrosine protein kinase	3	1.39535	0.398301	1425970_A_AT, 1433803_AT, 1423518_AT	197	124	17763	2.18147	1	0.99959	99.9364
SMART	SM00219:TyrKc	3	1.39535	0.482863	1425970_A_AT, 1433803_AT, 1423518_AT	120	124	9131	1.84093	1	0.993968	99.9507
Annotation Cluster 38	Enrichment Score: 0.508150865733681
Category	Term	Count	%	PValue	Genes	List Total	Pop Hits	Pop Total	Fold Enrichment	Bonferroni	Benjamini	FDR
GOTERM_CC_FAT	GO:0016607~nuclear speck	3	1.39535	0.240375	1422679_S_AT, 1437851_X_AT, 1416736_AT	131	90	12504	3.18168	1	0.875777	96.9793
GOTERM_CC_FAT	GO:0044451~nucleoplasm part	8	3.72093	0.285239	1423508_AT, 1422566_AT, 1422679_S_AT, 1449261_AT, 1422569_AT, 1437851_X_AT, 1418391_AT, 1416736_AT	131	513	12504	1.4885	1	0.907741	98.6083
GOTERM_CC_FAT	GO:0016604~nuclear body	3	1.39535	0.435962	1422679_S_AT, 1437851_X_AT, 1416736_AT	131	142	12504	2.01656	1	0.957126	99.9317
Annotation Cluster 39	Enrichment Score: 0.4765559066685363
Category	Term	Count	%	PValue	Genes	List Total	Pop Hits	Pop Total	Fold Enrichment	Bonferroni	Benjamini	FDR
INTERPRO	IPR013151:Immunoglobulin	5	2.32558	0.134605	1420394_S_AT, 1425062_AT, 1435939_S_AT, 1427446_S_AT, 1425763_X_AT	197	178	17763	2.5328	1	0.981161	87.6863
UP_SEQ_FEATURE	domain:Ig-like C2-type 1	4	1.86047	0.230064	1420394_S_AT, 1425062_AT, 1435939_S_AT, 1451912_A_AT	205	130	16021	2.40465	1	0.999993	98.465
UP_SEQ_FEATURE	domain:Ig-like C2-type 2	4	1.86047	0.233431	1420394_S_AT, 1425062_AT, 1435939_S_AT, 1451912_A_AT	205	131	16021	2.3863	1	0.999991	98.5688
SP_PIR_KEYWORDS	Immunoglobulin domain	8	3.72093	0.246923	1420394_S_AT, 1425062_AT, 1449131_S_AT, 1449522_AT, 1435939_S_AT, 1451912_A_AT, 1427446_S_AT, 1425763_X_AT	206	443	17854	1.56514	1	0.802927	97.4995
INTERPRO	IPR013783:Immunoglobulin-like fold	10	4.65116	0.281917	1420394_S_AT, 1425062_AT, 1449131_S_AT, 1449522_AT, 1422828_AT, 1435939_S_AT, 1451912_A_AT, 1427446_S_AT, 1417025_AT, 1425763_X_AT	197	644	17763	1.40012	1	0.999007	99.1752
INTERPRO	IPR003598:Immunoglobulin subtype 2	4	1.86047	0.340901	1449522_AT, 1435939_S_AT, 1451912_A_AT, 1427446_S_AT	197	187	17763	1.92872	1	0.999106	99.7618
INTERPRO	IPR007110:Immunoglobulin-like	9	4.18605	0.350263	1420394_S_AT, 1425062_AT, 1449131_S_AT, 1449522_AT, 1435939_S_AT, 1451912_A_AT, 1427446_S_AT, 1417025_AT, 1425763_X_AT	197	604	17763	1.34356	1	0.999118	99.8063
INTERPRO	IPR013098:Immunoglobulin I-set	3	1.39535	0.409883	1449522_AT, 1451912_A_AT, 1427446_S_AT	197	127	17763	2.12994	1	0.999617	99.952
SMART	SM00408:IGc2	4	1.86047	0.441837	1449522_AT, 1435939_S_AT, 1451912_A_AT, 1427446_S_AT	120	187	9131	1.62763	1	0.994285	99.8809
INTERPRO	IPR003599:Immunoglobulin subtype	4	1.86047	0.674454	1425062_AT, 1435939_S_AT, 1427446_S_AT, 1425763_X_AT	197	313	17763	1.1523	1	1	100
SMART	SM00409:IG	4	1.86047	0.780258	1425062_AT, 1435939_S_AT, 1427446_S_AT, 1425763_X_AT	120	313	9131	0.972417	1	0.999949	100
Annotation Cluster 40	Enrichment Score: 0.46743796877129384
Category	Term	Count	%	PValue	Genes	List Total	Pop Hits	Pop Total	Fold Enrichment	Bonferroni	Benjamini	FDR
GOTERM_BP_FAT	GO:0006323~DNA packaging	4	1.86047	0.129561	1433685_A_AT, 1423508_AT, 1421197_A_AT, 1421819_A_AT	169	101	13588	3.18425	1	0.963806	89.3185
GOTERM_BP_FAT	GO:0016568~chromatin modification	6	2.7907	0.167457	1433685_A_AT, 1423508_AT, 1439102_AT, 1428871_AT, 1426860_AT, 1418391_AT	169	236	13588	2.04413	1	0.972121	94.7878
GOTERM_BP_FAT	GO:0006325~chromatin organization	7	3.25581	0.195558	1433685_A_AT, 1423508_AT, 1439102_AT, 1428871_AT, 1426860_AT, 1421819_A_AT, 1418391_AT	169	315	13588	1.78672	1	0.975181	97.0033
GOTERM_BP_FAT	GO:0006334~nucleosome assembly	3	1.39535	0.228117	1433685_A_AT, 1423508_AT, 1421819_A_AT	169	73	13588	3.30421	1	0.98344	98.4604
GOTERM_BP_FAT	GO:0051276~chromosome organization	8	3.72093	0.233889	1433685_A_AT, 1423508_AT, 1439102_AT, 1428871_AT, 1421197_A_AT, 1426860_AT, 1421819_A_AT, 1418391_AT	169	404	13588	1.59213	1	0.980795	98.6358
GOTERM_BP_FAT	GO:0031497~chromatin assembly	3	1.39535	0.237257	1433685_A_AT, 1423508_AT, 1421819_A_AT	169	75	13588	3.21609	1	0.981084	98.7293
GOTERM_BP_FAT	GO:0034728~nucleosome organization	3	1.39535	0.241835	1433685_A_AT, 1423508_AT, 1421819_A_AT	169	76	13588	3.17378	1	0.981791	98.8468
GOTERM_BP_FAT	GO:0065004~protein-DNA complex assembly	3	1.39535	0.241835	1433685_A_AT, 1423508_AT, 1421819_A_AT	169	76	13588	3.17378	1	0.981791	98.8468
SP_PIR_KEYWORDS	chromatin regulator	4	1.86047	0.380867	1423508_AT, 1428871_AT, 1426860_AT, 1418391_AT	206	192	17854	1.80562	1	0.906423	99.8043
GOTERM_BP_FAT	GO:0006333~chromatin assembly or disassembly	3	1.39535	0.391198	1433685_A_AT, 1423508_AT, 1421819_A_AT	169	109	13588	2.21291	1	0.994445	99.9664
GOTERM_BP_FAT	GO:0065003~macromolecular complex assembly	6	2.7907	0.406703	1422820_AT, 1433685_A_AT, 1423508_AT, 1422828_AT, 1448261_AT, 1421819_A_AT	169	338	13588	1.42726	1	0.994401	99.9779
GOTERM_BP_FAT	GO:0043933~macromolecular complex subunit organization	6	2.7907	0.477003	1422820_AT, 1433685_A_AT, 1423508_AT, 1422828_AT, 1448261_AT, 1421819_A_AT	169	367	13588	1.31448	1	0.996693	99.9971
GOTERM_BP_FAT	GO:0034622~cellular macromolecular complex assembly	3	1.39535	0.752619	1433685_A_AT, 1423508_AT, 1421819_A_AT	169	217	13588	1.11155	1	0.99981	100
GOTERM_BP_FAT	GO:0006461~protein complex assembly	3	1.39535	0.774509	1422820_AT, 1422828_AT, 1448261_AT	169	227	13588	1.06259	1	0.999864	100
GOTERM_BP_FAT	GO:0070271~protein complex biogenesis	3	1.39535	0.774509	1422820_AT, 1422828_AT, 1448261_AT	169	227	13588	1.06259	1	0.999864	100
GOTERM_BP_FAT	GO:0034621~cellular macromolecular complex subunit organization	3	1.39535	0.809692	1433685_A_AT, 1423508_AT, 1421819_A_AT	169	245	13588	0.984519	1	0.999927	100
Annotation Cluster 41	Enrichment Score: 0.460284004264829
Category	Term	Count	%	PValue	Genes	List Total	Pop Hits	Pop Total	Fold Enrichment	Bonferroni	Benjamini	FDR
INTERPRO	IPR014021:Helicase, superfamily 1 and 2, ATP-binding	3	1.39535	0.298449	1451770_S_AT, 1426860_AT, 1417875_AT	197	99	17763	2.73235	1	0.999188	99.4115
UP_SEQ_FEATURE	domain:Helicase C-terminal	3	1.39535	0.299463	1451770_S_AT, 1426860_AT, 1417875_AT	205	86	16021	2.72621	1	1	99.6606
INTERPRO	IPR001650:DNA/RNA helicase, C-terminal	3	1.39535	0.302524	1451770_S_AT, 1426860_AT, 1417875_AT	197	100	17763	2.70503	1	0.999056	99.4591
UP_SEQ_FEATURE	domain:Helicase ATP-binding	3	1.39535	0.313561	1451770_S_AT, 1426860_AT, 1417875_AT	205	89	16021	2.63431	1	1	99.7547
INTERPRO	IPR014001:DEAD-like helicase, N-terminal	3	1.39535	0.314725	1451770_S_AT, 1426860_AT, 1417875_AT	197	103	17763	2.62624	1	0.998889	99.5811
SMART	SM00490:HELICc	3	1.39535	0.370921	1451770_S_AT, 1426860_AT, 1417875_AT	120	99	9131	2.30581	1	0.991683	99.5262
SMART	SM00487:DEXDc	3	1.39535	0.38955	1451770_S_AT, 1426860_AT, 1417875_AT	120	103	9131	2.21626	1	0.990975	99.6652
SP_PIR_KEYWORDS	helicase	3	1.39535	0.401682	1451770_S_AT, 1426860_AT, 1417875_AT	206	120	17854	2.16675	1	0.913029	99.8745
GOTERM_MF_FAT	GO:0004386~helicase activity	3	1.39535	0.46504	1451770_S_AT, 1426860_AT, 1417875_AT	162	129	13288	1.90755	1	0.991362	99.9812
Annotation Cluster 42	Enrichment Score: 0.45709256506333334
Category	Term	Count	%	PValue	Genes	List Total	Pop Hits	Pop Total	Fold Enrichment	Bonferroni	Benjamini	FDR
INTERPRO	IPR011993:Pleckstrin homology-type	6	2.7907	0.215498	1448748_AT, 1416891_AT, 1455534_S_AT, 1433963_A_AT, 1436027_AT, 1424480_S_AT, 1448402_AT	197	289	17763	1.87199	1	0.998226	97.0289
INTERPRO	IPR001849:Pleckstrin homology	5	2.32558	0.325487	1448748_AT, 1455534_S_AT, 1426812_A_AT, 1433963_A_AT, 1436027_AT, 1424480_S_AT	197	261	17763	1.72735	1	0.998942	99.667
SMART	SM00233:PH	5	2.32558	0.443778	1448748_AT, 1455534_S_AT, 1426812_A_AT, 1433963_A_AT, 1436027_AT, 1424480_S_AT	120	261	9131	1.45769	1	0.992165	99.8856
UP_SEQ_FEATURE	domain:PH	4	1.86047	0.476965	1455534_S_AT, 1426812_A_AT, 1433963_A_AT, 1436027_AT, 1424480_S_AT	205	202	16021	1.54755	1	1	99.9968
Annotation Cluster 43	Enrichment Score: 0.45412297076971575
Category	Term	Count	%	PValue	Genes	List Total	Pop Hits	Pop Total	Fold Enrichment	Bonferroni	Benjamini	FDR
GOTERM_MF_FAT	GO:0046983~protein dimerization activity	7	3.25581	0.231062	1416016_AT, 1448369_AT, 1422566_AT, 1434329_S_AT, 1460700_AT, 1434412_X_AT, 1435221_AT	162	340	13288	1.68874	1	0.936633	97.2787
GOTERM_MF_FAT	GO:0042802~identical protein binding	6	2.7907	0.275519	1416016_AT, 1434329_S_AT, 1422638_S_AT, 1434412_X_AT, 1435221_AT, 1416736_AT	162	290	13288	1.69706	1	0.951584	98.7978
GOTERM_MF_FAT	GO:0042803~protein homodimerization activity	3	1.39535	0.681949	1416016_AT, 1434412_X_AT, 1435221_AT	162	193	13288	1.275	1	0.999133	100
Annotation Cluster 44	Enrichment Score: 0.4508631203599042
Category	Term	Count	%	PValue	Genes	List Total	Pop Hits	Pop Total	Fold Enrichment	Bonferroni	Benjamini	FDR
GOTERM_BP_FAT	GO:0010608~posttranscriptional regulation of gene expression	4	1.86047	0.276717	1422660_AT, 1423952_A_AT, 1423644_AT, 1416736_AT	169	148	13588	2.17304	1	0.987274	99.4603
GOTERM_BP_FAT	GO:0006417~regulation of translation	3	1.39535	0.351306	1423952_A_AT, 1423644_AT, 1416736_AT	169	100	13588	2.41207	1	0.992382	99.9066
GOTERM_BP_FAT	GO:0032268~regulation of cellular protein metabolic process	5	2.32558	0.456762	1448668_A_AT, 1423952_A_AT, 1434412_X_AT, 1423644_AT, 1416736_AT	169	280	13588	1.43576	1	0.996255	99.9947
Annotation Cluster 45	Enrichment Score: 0.3998782828472394
Category	Term	Count	%	PValue	Genes	List Total	Pop Hits	Pop Total	Fold Enrichment	Bonferroni	Benjamini	FDR
GOTERM_BP_FAT	GO:0051325~interphase	3	1.39535	0.131039	1417657_S_AT, 1423952_A_AT, 1434745_AT	169	51	13588	4.72955	1	0.960354	89.6072
GOTERM_BP_FAT	GO:0007049~cell cycle	10	4.65116	0.343617	1433685_A_AT, 1420631_A_AT, 1417657_S_AT, 1417039_A_AT, 1425346_AT, 1423750_A_AT, 1416614_AT, 1419169_AT, 1423952_A_AT, 1434745_AT	169	611	13588	1.31591	1	0.992073	99.8871
GOTERM_BP_FAT	GO:0022402~cell cycle process	5	2.32558	0.72037	1417657_S_AT, 1425346_AT, 1423750_A_AT, 1423952_A_AT, 1434745_AT	169	393	13588	1.02293	1	0.999714	100
GOTERM_BP_FAT	GO:0022403~cell cycle phase	4	1.86047	0.775273	1417657_S_AT, 1425346_AT, 1423952_A_AT, 1434745_AT	169	328	13588	0.980517	1	0.999855	100
Annotation Cluster 46	Enrichment Score: 0.3886465630720222
Category	Term	Count	%	PValue	Genes	List Total	Pop Hits	Pop Total	Fold Enrichment	Bonferroni	Benjamini	FDR
GOTERM_BP_FAT	GO:0007155~cell adhesion	9	4.18605	0.391442	1448748_AT, 1433963_A_AT, 1449273_AT, 1448261_AT, 1437235_X_AT, 1421810_AT, 1455348_X_AT, 1425436_X_AT, 1448402_AT	169	561	13588	1.28988	1	0.994208	99.9666
GOTERM_BP_FAT	GO:0022610~biological adhesion	9	4.18605	0.393335	1448748_AT, 1433963_A_AT, 1449273_AT, 1448261_AT, 1437235_X_AT, 1421810_AT, 1455348_X_AT, 1425436_X_AT, 1448402_AT	169	562	13588	1.28758	1	0.994131	99.9683
SP_PIR_KEYWORDS	cell adhesion	6	2.7907	0.443232	1433963_A_AT, 1449273_AT, 1448261_AT, 1437235_X_AT, 1421810_AT, 1425436_X_AT	206	380	17854	1.36847	1	0.931652	99.9508
Annotation Cluster 47	Enrichment Score: 0.381029245604358
Category	Term	Count	%	PValue	Genes	List Total	Pop Hits	Pop Total	Fold Enrichment	Bonferroni	Benjamini	FDR
SP_PIR_KEYWORDS	ligase	6	2.7907	0.240957	1460316_AT, 1423883_AT, 1426713_S_AT, 1452718_AT, 1437586_AT, 1419753_AT, 1436645_A_AT, 1434412_X_AT	206	290	17854	1.79317	1	0.808752	97.2293
GOTERM_BP_FAT	GO:0009057~macromolecule catabolic process	11	5.11628	0.290441	1423817_S_AT, 1437317_AT, 1417039_A_AT, 1452718_AT, 1437586_AT, 1419753_AT, 1452828_AT, 1437851_X_AT, 1436645_A_AT, 1448166_A_AT, 1434412_X_AT, 1416736_AT	169	654	13588	1.35233	1	0.988531	99.6037
KEGG_PATHWAY	mmu04120:Ubiquitin mediated proteolysis	4	1.86047	0.301155	1437317_AT, 1417039_A_AT, 1452718_AT, 1434412_X_AT	82	136	5738	2.05811	1	0.852078	98.2784
GOTERM_BP_FAT	GO:0044265~cellular macromolecule catabolic process	10	4.65116	0.34012	1437317_AT, 1417039_A_AT, 1452718_AT, 1437586_AT, 1419753_AT, 1452828_AT, 1437851_X_AT, 1436645_A_AT, 1448166_A_AT, 1434412_X_AT, 1416736_AT	169	609	13588	1.32024	1	0.991963	99.877
GOTERM_BP_FAT	GO:0030163~protein catabolic process	9	4.18605	0.381987	1423817_S_AT, 1437317_AT, 1417039_A_AT, 1452718_AT, 1437586_AT, 1419753_AT, 1452828_AT, 1436645_A_AT, 1448166_A_AT, 1434412_X_AT	169	556	13588	1.30148	1	0.994341	99.9572
GOTERM_BP_FAT	GO:0006508~proteolysis	15	6.97674	0.402024	1452190_AT, 1437317_AT, 1417039_A_AT, 1452718_AT, 1437586_AT, 1427446_S_AT, 1436645_A_AT, 1448166_A_AT, 1434412_X_AT, 1425916_AT, 1449456_A_AT, 1449057_AT, 1419753_AT, 1452828_AT, 1415954_AT, 1449938_AT	169	1034	13588	1.16638	1	0.994702	99.9749
GOTERM_BP_FAT	GO:0051603~proteolysis involved in cellular protein catabolic process	8	3.72093	0.491961	1437317_AT, 1417039_A_AT, 1452718_AT, 1437586_AT, 1419753_AT, 1452828_AT, 1436645_A_AT, 1448166_A_AT, 1434412_X_AT	169	534	13588	1.20453	1	0.996952	99.9982
GOTERM_BP_FAT	GO:0044257~cellular protein catabolic process	8	3.72093	0.497898	1437317_AT, 1417039_A_AT, 1452718_AT, 1437586_AT, 1419753_AT, 1452828_AT, 1436645_A_AT, 1448166_A_AT, 1434412_X_AT	169	537	13588	1.1978	1	0.997	99.9985
GOTERM_BP_FAT	GO:0043632~modification-dependent macromolecule catabolic process	7	3.25581	0.603243	1437317_AT, 1417039_A_AT, 1452718_AT, 1437586_AT, 1419753_AT, 1452828_AT, 1436645_A_AT, 1434412_X_AT	169	508	13588	1.10791	1	0.998805	100
GOTERM_BP_FAT	GO:0019941~modification-dependent protein catabolic process	7	3.25581	0.603243	1437317_AT, 1417039_A_AT, 1452718_AT, 1437586_AT, 1419753_AT, 1452828_AT, 1436645_A_AT, 1434412_X_AT	169	508	13588	1.10791	1	0.998805	100
SP_PIR_KEYWORDS	ubl conjugation pathway	6	2.7907	0.655997	1417039_A_AT, 1452718_AT, 1437586_AT, 1419753_AT, 1452828_AT, 1436645_A_AT, 1434412_X_AT	206	484	17854	1.07442	1	0.986928	99.9999
Annotation Cluster 48	Enrichment Score: 0.3621569736935934
Category	Term	Count	%	PValue	Genes	List Total	Pop Hits	Pop Total	Fold Enrichment	Bonferroni	Benjamini	FDR
GOTERM_BP_FAT	GO:0048592~eye morphogenesis	3	1.39535	0.228117	1422569_AT, 1419628_AT, 1460700_AT	169	73	13588	3.30421	1	0.98344	98.4604
GOTERM_BP_FAT	GO:0001654~eye development	3	1.39535	0.580074	1422569_AT, 1419628_AT, 1460700_AT	169	157	13588	1.53635	1	0.998701	99.9999
GOTERM_BP_FAT	GO:0007423~sensory organ development	4	1.86047	0.61928	1422168_A_AT, 1422569_AT, 1419628_AT, 1460700_AT	169	257	13588	1.2514	1	0.998993	100
Annotation Cluster 49	Enrichment Score: 0.33867563930787464
Category	Term	Count	%	PValue	Genes	List Total	Pop Hits	Pop Total	Fold Enrichment	Bonferroni	Benjamini	FDR
UP_SEQ_FEATURE	domain:PDZ	3	1.39535	0.341557	1422629_S_AT, 1423386_AT, 1423946_AT	205	95	16021	2.46793	1	1	99.8739
INTERPRO	IPR001478:PDZ/DHR/GLGF	3	1.39535	0.488012	1422629_S_AT, 1423386_AT, 1423946_AT	197	148	17763	1.82772	1	0.999939	99.9939
SMART	SM00228:PDZ	3	1.39535	0.578203	1422629_S_AT, 1423386_AT, 1423946_AT	120	148	9131	1.5424	1	0.997386	99.9953
Annotation Cluster 50	Enrichment Score: 0.3216863809246582
Category	Term	Count	%	PValue	Genes	List Total	Pop Hits	Pop Total	Fold Enrichment	Bonferroni	Benjamini	FDR
INTERPRO	IPR001841:Zinc finger, RING-type	5	2.32558	0.394512	1460691_AT, 1437586_AT, 1419753_AT, 1436645_A_AT, 1418391_AT, 1425822_A_AT	197	286	17763	1.57636	1	0.999642	99.9303
SMART	SM00184:RING	5	2.32558	0.514898	1460691_AT, 1437586_AT, 1419753_AT, 1436645_A_AT, 1418391_AT, 1425822_A_AT	120	286	9131	1.33027	1	0.99489	99.9764
INTERPRO	IPR017907:Zinc finger, RING-type, conserved site	4	1.86047	0.53353	1460691_AT, 1437586_AT, 1419753_AT, 1436645_A_AT, 1425822_A_AT	197	254	17763	1.41996	1	0.999979	99.9984
Annotation Cluster 51	Enrichment Score: 0.31970741624480514
Category	Term	Count	%	PValue	Genes	List Total	Pop Hits	Pop Total	Fold Enrichment	Bonferroni	Benjamini	FDR
UP_SEQ_FEATURE	repeat:TPR 3	3	1.39535	0.444706	1422679_S_AT, 1427446_S_AT, 1434412_X_AT	205	118	16021	1.9869	1	1	99.9917
SP_PIR_KEYWORDS	tpr repeat	3	1.39535	0.483097	1422679_S_AT, 1427446_S_AT, 1434412_X_AT	206	141	17854	1.84404	1	0.945929	99.9813
UP_SEQ_FEATURE	repeat:TPR 2	3	1.39535	0.494916	1422679_S_AT, 1427446_S_AT, 1434412_X_AT	205	130	16021	1.80349	1	1	99.9982
UP_SEQ_FEATURE	repeat:TPR 1	3	1.39535	0.494916	1422679_S_AT, 1427446_S_AT, 1434412_X_AT	205	130	16021	1.80349	1	1	99.9982
Annotation Cluster 52	Enrichment Score: 0.3124041491507261
Category	Term	Count	%	PValue	Genes	List Total	Pop Hits	Pop Total	Fold Enrichment	Bonferroni	Benjamini	FDR
GOTERM_CC_FAT	GO:0000267~cell fraction	8	3.72093	0.426086	1460316_AT, 1423883_AT, 1422622_AT, 1448668_A_AT, 1420834_AT, 1449273_AT, 1421810_AT, 1418295_S_AT, 1455348_X_AT	131	596	12504	1.28121	1	0.956384	99.9148
GOTERM_CC_FAT	GO:0005624~membrane fraction	7	3.25581	0.438252	1460316_AT, 1423883_AT, 1448668_A_AT, 1420834_AT, 1449273_AT, 1421810_AT, 1418295_S_AT, 1455348_X_AT	131	510	12504	1.3101	1	0.954702	99.9352
GOTERM_CC_FAT	GO:0005626~insoluble fraction	7	3.25581	0.471486	1460316_AT, 1423883_AT, 1448668_A_AT, 1420834_AT, 1449273_AT, 1421810_AT, 1418295_S_AT, 1455348_X_AT	131	528	12504	1.26544	1	0.964572	99.9702
GOTERM_CC_FAT	GO:0005792~microsome	3	1.39535	0.548963	1460316_AT, 1423883_AT, 1421810_AT, 1418295_S_AT	131	176	12504	1.627	1	0.975933	99.996
GOTERM_CC_FAT	GO:0042598~vesicular fraction	3	1.39535	0.567213	1460316_AT, 1423883_AT, 1421810_AT, 1418295_S_AT	131	182	12504	1.57336	1	0.973023	99.9977
Annotation Cluster 53	Enrichment Score: 0.30051404534862985
Category	Term	Count	%	PValue	Genes	List Total	Pop Hits	Pop Total	Fold Enrichment	Bonferroni	Benjamini	FDR
GOTERM_BP_FAT	GO:0006508~proteolysis	15	6.97674	0.402024	1452190_AT, 1437317_AT, 1417039_A_AT, 1452718_AT, 1437586_AT, 1427446_S_AT, 1436645_A_AT, 1448166_A_AT, 1434412_X_AT, 1425916_AT, 1449456_A_AT, 1449057_AT, 1419753_AT, 1452828_AT, 1415954_AT, 1449938_AT	169	1034	13588	1.16638	1	0.994702	99.9749
GOTERM_MF_FAT	GO:0004175~endopeptidase activity	7	3.25581	0.402087	1449456_A_AT, 1449057_AT, 1427446_S_AT, 1448166_A_AT, 1451073_AT, 1415954_AT, 1425916_AT	162	421	13288	1.36383	1	0.988647	99.9137
GOTERM_MF_FAT	GO:0070011~peptidase activity, acting on L-amino acid peptides	9	4.18605	0.44807	1452190_AT, 1449456_A_AT, 1449057_AT, 1427446_S_AT, 1448166_A_AT, 1451073_AT, 1415954_AT, 1449938_AT, 1425916_AT	162	603	13288	1.22425	1	0.991041	99.9712
GOTERM_MF_FAT	GO:0008236~serine-type peptidase activity	4	1.86047	0.483784	1452190_AT, 1449456_A_AT, 1415954_AT, 1449938_AT	162	212	13288	1.54764	1	0.991095	99.9885
GOTERM_MF_FAT	GO:0017171~serine hydrolase activity	4	1.86047	0.483892	1452190_AT, 1449456_A_AT, 1415954_AT, 1449938_AT	162	213	13288	1.54037	1	0.990246	99.9885
GOTERM_MF_FAT	GO:0008233~peptidase activity	9	4.18605	0.495727	1452190_AT, 1449456_A_AT, 1449057_AT, 1427446_S_AT, 1448166_A_AT, 1451073_AT, 1415954_AT, 1449938_AT, 1425916_AT	162	629	13288	1.17364	1	0.990907	99.9917
SP_PIR_KEYWORDS	Protease	7	3.25581	0.528446	1452190_AT, 1449456_A_AT, 1449057_AT, 1448166_A_AT, 1451073_AT, 1415954_AT, 1425916_AT	206	509	17854	1.19192	1	0.957457	99.9943
SP_PIR_KEYWORDS	hydrolase	14	6.51163	0.887824	1422820_AT, 1452190_AT, 1450935_AT, 1451073_AT, 1448166_A_AT, 1417875_AT, 1425916_AT, 1451770_S_AT, 1438670_AT, 1449456_A_AT, 1449057_AT, 1426860_AT, 1415954_AT, 1434438_AT	206	1500	17854	0.808919	1	0.999148	100
Annotation Cluster 54	Enrichment Score: 0.29850761243533014
Category	Term	Count	%	PValue	Genes	List Total	Pop Hits	Pop Total	Fold Enrichment	Bonferroni	Benjamini	FDR
SP_PIR_KEYWORDS	myristate	3	1.39535	0.356698	1437226_X_AT, 1422622_AT, 1420611_AT	206	109	17854	2.38541	1	0.901332	99.6779
UP_SEQ_FEATURE	lipid moiety-binding region:N-myristoyl glycine	3	1.39535	0.391867	1437226_X_AT, 1422622_AT, 1420611_AT	205	106	16021	2.21183	1	1	99.9646
SP_PIR_KEYWORDS	lipoprotein	5	2.32558	0.909991	1437226_X_AT, 1451024_AT, 1422622_AT, 1436179_A_AT, 1420611_AT	206	589	17854	0.735738	1	0.999442	100
Annotation Cluster 55	Enrichment Score: 0.29399201523264246
Category	Term	Count	%	PValue	Genes	List Total	Pop Hits	Pop Total	Fold Enrichment	Bonferroni	Benjamini	FDR
GOTERM_BP_FAT	GO:0007389~pattern specification process	5	2.32558	0.467637	1449261_AT, 1422629_S_AT, 1422569_AT, 1427446_S_AT, 1448029_AT	169	284	13588	1.41553	1	0.996599	99.9961
GOTERM_BP_FAT	GO:0003002~regionalization	4	1.86047	0.495253	1449261_AT, 1422569_AT, 1427446_S_AT, 1448029_AT	169	214	13588	1.50285	1	0.996992	99.9984
GOTERM_BP_FAT	GO:0009952~anterior/posterior pattern formation	3	1.39535	0.566614	1422569_AT, 1427446_S_AT, 1448029_AT	169	153	13588	1.57652	1	0.998668	99.9999
Annotation Cluster 56	Enrichment Score: 0.28962742030499955
Category	Term	Count	%	PValue	Genes	List Total	Pop Hits	Pop Total	Fold Enrichment	Bonferroni	Benjamini	FDR
SP_PIR_KEYWORDS	potassium	4	1.86047	0.1543	1418156_AT, 1417446_AT, 1418414_AT, 1438386_X_AT	206	118	17854	2.93796	1	0.711236	88.6947
GOTERM_MF_FAT	GO:0030955~potassium ion binding	4	1.86047	0.17223	1418156_AT, 1417446_AT, 1418414_AT, 1438386_X_AT	162	118	13288	2.7805	1	0.917854	92.5189
SP_PIR_KEYWORDS	potassium transport	3	1.39535	0.348384	1418156_AT, 1417446_AT, 1418414_AT	206	107	17854	2.43	1	0.904281	99.6193
GOTERM_MF_FAT	GO:0031420~alkali metal ion binding	4	1.86047	0.457366	1418156_AT, 1417446_AT, 1418414_AT, 1438386_X_AT	162	206	13288	1.59271	1	0.9913	99.9772
GOTERM_BP_FAT	GO:0055085~transmembrane transport	7	3.25581	0.50558	1417559_AT, 1416016_AT, 1420444_AT, 1415926_AT, 1417446_AT, 1415986_AT, 1418414_AT	169	460	13588	1.22351	1	0.997251	99.9988
GOTERM_BP_FAT	GO:0006813~potassium ion transport	3	1.39535	0.591306	1418156_AT, 1417446_AT, 1418414_AT	169	160	13588	1.50754	1	0.998744	99.9999
SP_PIR_KEYWORDS	transport	17	7.90698	0.728699	1417648_S_AT, 1417559_AT, 1418156_AT, 1418187_AT, 1415926_AT, 1420503_AT, 1423817_S_AT, 1416016_AT, 1420444_AT, 1417446_AT, 1455534_S_AT, 1423630_AT, 1424597_AT, 1415986_AT, 1436027_AT, 1418414_AT, 1418728_AT, 1416736_AT	206	1571	17854	0.937867	1	0.992049	100
SP_PIR_KEYWORDS	ion transport	6	2.7907	0.750975	1417559_AT, 1418156_AT, 1420444_AT, 1417446_AT, 1415986_AT, 1418414_AT	206	543	17854	0.957678	1	0.993294	100
GOTERM_BP_FAT	GO:0006812~cation transport	6	2.7907	0.768205	1417559_AT, 1418156_AT, 1420444_AT, 1417446_AT, 1418414_AT, 1419412_AT	169	515	13588	0.936727	1	0.99986	100
GOTERM_BP_FAT	GO:0030001~metal ion transport	5	2.32558	0.800708	1417559_AT, 1418156_AT, 1417446_AT, 1418414_AT, 1419412_AT	169	442	13588	0.909529	1	0.999914	100
GOTERM_BP_FAT	GO:0006811~ion transport	7	3.25581	0.88004	1417559_AT, 1418156_AT, 1420444_AT, 1417446_AT, 1415986_AT, 1418414_AT, 1419412_AT	169	712	13588	0.790473	1	0.99999	100
GOTERM_BP_FAT	GO:0015672~monovalent inorganic cation transport	3	1.39535	0.892165	1418156_AT, 1417446_AT, 1418414_AT	169	303	13588	0.796063	1	0.999993	100
Annotation Cluster 57	Enrichment Score: 0.2756325989676016
Category	Term	Count	%	PValue	Genes	List Total	Pop Hits	Pop Total	Fold Enrichment	Bonferroni	Benjamini	FDR
GOTERM_BP_FAT	GO:0045137~development of primary sexual characteristics	3	1.39535	0.369158	1422622_AT, 1423750_A_AT, 1448029_AT	169	104	13588	2.3193	1	0.993258	99.9404
GOTERM_BP_FAT	GO:0007548~sex differentiation	3	1.39535	0.479569	1422622_AT, 1423750_A_AT, 1448029_AT	169	130	13588	1.85544	1	0.996694	99.9973
GOTERM_BP_FAT	GO:0003006~reproductive developmental process	3	1.39535	0.841472	1422622_AT, 1423750_A_AT, 1448029_AT	169	264	13588	0.913663	1	0.999966	100
Annotation Cluster 58	Enrichment Score: 0.2682370371736495
Category	Term	Count	%	PValue	Genes	List Total	Pop Hits	Pop Total	Fold Enrichment	Bonferroni	Benjamini	FDR
UP_SEQ_FEATURE	nucleotide phosphate-binding region:NADP	3	1.39535	0.182188	1453864_AT, 1450455_S_AT, 1422622_AT	205	61	16021	3.8435	1	0.999928	95.9762
SP_PIR_KEYWORDS	nadp	3	1.39535	0.486805	1453864_AT, 1450455_S_AT, 1422622_AT	206	142	17854	1.83105	1	0.94489	99.983
SP_PIR_KEYWORDS	oxidoreductase	4	1.86047	0.962043	1453864_AT, 1450455_S_AT, 1422622_AT, 1416766_AT	206	572	17854	0.606083	1	0.999939	100
GOTERM_BP_FAT	GO:0055114~oxidation reduction	4	1.86047	0.990796	1453864_AT, 1450455_S_AT, 1422622_AT, 1416766_AT	169	672	13588	0.478586	1	1	100
Annotation Cluster 59	Enrichment Score: 0.25195346838451493
Category	Term	Count	%	PValue	Genes	List Total	Pop Hits	Pop Total	Fold Enrichment	Bonferroni	Benjamini	FDR
GOTERM_BP_FAT	GO:0042981~regulation of apoptosis	8	3.72093	0.529186	1422168_A_AT, 1415926_AT, 1417039_A_AT, 1429562_AT, 1436179_A_AT, 1449186_AT, 1448261_AT, 1448029_AT	169	553	13588	1.16314	1	0.997825	99.9995
GOTERM_BP_FAT	GO:0043067~regulation of programmed cell death	8	3.72093	0.542646	1422168_A_AT, 1415926_AT, 1417039_A_AT, 1429562_AT, 1436179_A_AT, 1449186_AT, 1448261_AT, 1448029_AT	169	560	13588	1.14861	1	0.998206	99.9997
GOTERM_BP_FAT	GO:0010941~regulation of cell death	8	3.72093	0.548368	1422168_A_AT, 1415926_AT, 1417039_A_AT, 1429562_AT, 1436179_A_AT, 1449186_AT, 1448261_AT, 1448029_AT	169	563	13588	1.14248	1	0.998306	99.9997
GOTERM_BP_FAT	GO:0043066~negative regulation of apoptosis	4	1.86047	0.570396	1422168_A_AT, 1415926_AT, 1436179_A_AT, 1448029_AT	169	239	13588	1.34565	1	0.9987	99.9999
GOTERM_BP_FAT	GO:0043069~negative regulation of programmed cell death	4	1.86047	0.584009	1422168_A_AT, 1415926_AT, 1436179_A_AT, 1448029_AT	169	244	13588	1.31807	1	0.998738	99.9999
GOTERM_BP_FAT	GO:0060548~negative regulation of cell death	4	1.86047	0.586794	1422168_A_AT, 1415926_AT, 1436179_A_AT, 1448029_AT	169	245	13588	1.31269	1	0.998748	99.9999
Annotation Cluster 60	Enrichment Score: 0.2516488963405874
Category	Term	Count	%	PValue	Genes	List Total	Pop Hits	Pop Total	Fold Enrichment	Bonferroni	Benjamini	FDR
GOTERM_BP_FAT	GO:0035295~tube development	6	2.7907	0.228706	1422168_A_AT, 1422622_AT, 1422629_S_AT, 1448261_AT, 1448029_AT, 1435221_AT	169	264	13588	1.82733	1	0.981769	98.4792
GOTERM_BP_FAT	GO:0035239~tube morphogenesis	3	1.39535	0.627588	1422629_S_AT, 1448261_AT, 1448029_AT	169	171	13588	1.41057	1	0.999103	100
GOTERM_BP_FAT	GO:0001701~in utero embryonic development	4	1.86047	0.645011	1422566_AT, 1448261_AT, 1427446_S_AT, 1448029_AT	169	267	13588	1.20453	1	0.999272	100
GOTERM_BP_FAT	GO:0043009~chordate embryonic development	5	2.32558	0.768828	1422566_AT, 1422629_S_AT, 1448261_AT, 1427446_S_AT, 1448029_AT	169	421	13588	0.954897	1	0.999856	100
GOTERM_BP_FAT	GO:0009792~embryonic development ending in birth or egg hatching	5	2.32558	0.775189	1422566_AT, 1422629_S_AT, 1448261_AT, 1427446_S_AT, 1448029_AT	169	425	13588	0.94591	1	0.999861	100
Annotation Cluster 61	Enrichment Score: 0.2366112532282214
Category	Term	Count	%	PValue	Genes	List Total	Pop Hits	Pop Total	Fold Enrichment	Bonferroni	Benjamini	FDR
GOTERM_CC_FAT	GO:0005764~lysosome	3	1.39535	0.555105	1423817_S_AT, 1452190_AT, 1449131_S_AT	131	178	12504	1.60871	1	0.975574	99.9967
GOTERM_CC_FAT	GO:0000323~lytic vacuole	3	1.39535	0.558154	1423817_S_AT, 1452190_AT, 1449131_S_AT	131	179	12504	1.59973	1	0.972509	99.9969
GOTERM_CC_FAT	GO:0005773~vacuole	3	1.39535	0.629559	1423817_S_AT, 1452190_AT, 1449131_S_AT	131	204	12504	1.40368	1	0.982504	99.9997
Annotation Cluster 62	Enrichment Score: 0.20207430980848204
Category	Term	Count	%	PValue	Genes	List Total	Pop Hits	Pop Total	Fold Enrichment	Bonferroni	Benjamini	FDR
GOTERM_BP_FAT	GO:0001568~blood vessel development	4	1.86047	0.584009	1454673_AT, 1417039_A_AT, 1422622_AT, 1448029_AT	169	244	13588	1.31807	1	0.998738	99.9999
GOTERM_BP_FAT	GO:0001944~vasculature development	4	1.86047	0.600541	1454673_AT, 1417039_A_AT, 1422622_AT, 1448029_AT	169	250	13588	1.28644	1	0.998845	100
GOTERM_BP_FAT	GO:0048514~blood vessel morphogenesis	3	1.39535	0.706017	1454673_AT, 1417039_A_AT, 1422622_AT	169	198	13588	1.21822	1	0.999684	100
Annotation Cluster 63	Enrichment Score: 0.20106157762924629
Category	Term	Count	%	PValue	Genes	List Total	Pop Hits	Pop Total	Fold Enrichment	Bonferroni	Benjamini	FDR
GOTERM_BP_FAT	GO:0016192~vesicle-mediated transport	7	3.25581	0.518283	1423817_S_AT, 1416714_AT, 1448748_AT, 1454673_AT, 1420834_AT, 1425552_AT, 1428297_AT	169	466	13588	1.20776	1	0.997487	99.9992
GOTERM_BP_FAT	GO:0016044~membrane organization	4	1.86047	0.657411	1416714_AT, 1454673_AT, 1420834_AT, 1425552_AT	169	272	13588	1.18239	1	0.999406	100
GOTERM_BP_FAT	GO:0010324~membrane invagination	3	1.39535	0.678695	1416714_AT, 1454673_AT, 1425552_AT	169	188	13588	1.28302	1	0.999501	100
GOTERM_BP_FAT	GO:0006897~endocytosis	3	1.39535	0.678695	1416714_AT, 1454673_AT, 1425552_AT	169	188	13588	1.28302	1	0.999501	100
Annotation Cluster 64	Enrichment Score: 0.15768020455239593
Category	Term	Count	%	PValue	Genes	List Total	Pop Hits	Pop Total	Fold Enrichment	Bonferroni	Benjamini	FDR
GOTERM_BP_FAT	GO:0030030~cell projection organization	5	2.32558	0.558899	1422168_A_AT, 1416891_AT, 1454673_AT, 1454708_AT, 1435128_AT	169	319	13588	1.26023	1	0.998535	99.9998
GOTERM_BP_FAT	GO:0007409~axonogenesis	3	1.39535	0.601454	1422168_A_AT, 1416891_AT, 1454708_AT	169	163	13588	1.4798	1	0.998816	100
GOTERM_BP_FAT	GO:0032989~cellular component morphogenesis	5	2.32558	0.63453	1422168_A_AT, 1416891_AT, 1454708_AT, 1422629_S_AT, 1427446_S_AT	169	351	13588	1.14533	1	0.99918	100
GOTERM_BP_FAT	GO:0048812~neuron projection morphogenesis	3	1.39535	0.64324	1422168_A_AT, 1416891_AT, 1454708_AT	169	176	13588	1.37049	1	0.999278	100
GOTERM_BP_FAT	GO:0048667~cell morphogenesis involved in neuron differentiation	3	1.39535	0.661337	1422168_A_AT, 1416891_AT, 1454708_AT	169	182	13588	1.32531	1	0.999375	100
GOTERM_BP_FAT	GO:0048858~cell projection morphogenesis	3	1.39535	0.716395	1422168_A_AT, 1416891_AT, 1454708_AT	169	202	13588	1.19409	1	0.999714	100
GOTERM_BP_FAT	GO:0030182~neuron differentiation	5	2.32558	0.73134	1422168_A_AT, 1416891_AT, 1454708_AT, 1419628_AT, 1460700_AT	169	399	13588	1.00755	1	0.999747	100
GOTERM_BP_FAT	GO:0000902~cell morphogenesis	4	1.86047	0.739532	1422168_A_AT, 1416891_AT, 1454708_AT, 1422629_S_AT	169	309	13588	1.04081	1	0.999782	100
GOTERM_BP_FAT	GO:0032990~cell part morphogenesis	3	1.39535	0.741007	1422168_A_AT, 1416891_AT, 1454708_AT	169	212	13588	1.13777	1	0.99977	100
GOTERM_BP_FAT	GO:0000904~cell morphogenesis involved in differentiation	3	1.39535	0.741007	1422168_A_AT, 1416891_AT, 1454708_AT	169	212	13588	1.13777	1	0.99977	100
GOTERM_BP_FAT	GO:0031175~neuron projection development	3	1.39535	0.754887	1422168_A_AT, 1416891_AT, 1454708_AT	169	218	13588	1.10645	1	0.999813	100
GOTERM_BP_FAT	GO:0048666~neuron development	3	1.39535	0.879629	1422168_A_AT, 1416891_AT, 1454708_AT	169	292	13588	0.826052	1	0.999991	100
Annotation Cluster 65	Enrichment Score: 0.1459091142571627
Category	Term	Count	%	PValue	Genes	List Total	Pop Hits	Pop Total	Fold Enrichment	Bonferroni	Benjamini	FDR
GOTERM_CC_FAT	GO:0016023~cytoplasmic membrane-bounded vesicle	5	2.32558	0.628764	1422168_A_AT, 1436179_A_AT, 1420834_AT, 1425552_AT, 1423849_A_AT	131	414	12504	1.15278	1	0.983645	99.9997
GOTERM_CC_FAT	GO:0031988~membrane-bounded vesicle	5	2.32558	0.640063	1422168_A_AT, 1436179_A_AT, 1420834_AT, 1425552_AT, 1423849_A_AT	131	420	12504	1.13631	1	0.983216	99.9998
SP_PIR_KEYWORDS	cytoplasmic vesicle	3	1.39535	0.748492	1420834_AT, 1425552_AT, 1423849_A_AT	206	232	17854	1.12073	1	0.993533	100
GOTERM_CC_FAT	GO:0031410~cytoplasmic vesicle	5	2.32558	0.779654	1422168_A_AT, 1436179_A_AT, 1420834_AT, 1425552_AT, 1423849_A_AT	131	508	12504	0.939472	1	0.995333	100
GOTERM_CC_FAT	GO:0031982~vesicle	5	2.32558	0.793697	1422168_A_AT, 1436179_A_AT, 1420834_AT, 1425552_AT, 1423849_A_AT	131	519	12504	0.919561	1	0.995962	100
Annotation Cluster 66	Enrichment Score: 0.11524542725027319
Category	Term	Count	%	PValue	Genes	List Total	Pop Hits	Pop Total	Fold Enrichment	Bonferroni	Benjamini	FDR
GOTERM_CC_FAT	GO:0044430~cytoskeletal part	8	3.72093	0.70153	1418031_AT, 1433963_A_AT, 1422638_S_AT, 1422629_S_AT, 1437148_AT, 1427446_S_AT, 1416091_AT, 1423952_A_AT	131	774	12504	0.986567	1	0.989808	100
GOTERM_CC_FAT	GO:0005874~microtubule	3	1.39535	0.716291	1422638_S_AT, 1422629_S_AT, 1416091_AT	131	240	12504	1.19313	1	0.99014	100
SP_PIR_KEYWORDS	microtubule	3	1.39535	0.724009	1422638_S_AT, 1422629_S_AT, 1416091_AT	206	221	17854	1.17651	1	0.99211	100
GOTERM_CC_FAT	GO:0015630~microtubule cytoskeleton	3	1.39535	0.950908	1422638_S_AT, 1422629_S_AT, 1416091_AT	131	450	12504	0.636336	1	0.999942	100
Annotation Cluster 67	Enrichment Score: 0.10682326107193858
Category	Term	Count	%	PValue	Genes	List Total	Pop Hits	Pop Total	Fold Enrichment	Bonferroni	Benjamini	FDR
GOTERM_BP_FAT	GO:0045859~regulation of protein kinase activity	3	1.39535	0.672991	1415926_AT, 1448668_A_AT, 1452169_A_AT	169	186	13588	1.29681	1	0.999463	100
GOTERM_BP_FAT	GO:0043549~regulation of kinase activity	3	1.39535	0.689863	1415926_AT, 1448668_A_AT, 1452169_A_AT	169	192	13588	1.25629	1	0.999589	100
GOTERM_BP_FAT	GO:0051338~regulation of transferase activity	3	1.39535	0.70864	1415926_AT, 1448668_A_AT, 1452169_A_AT	169	199	13588	1.2121	1	0.999689	100
GOTERM_BP_FAT	GO:0042325~regulation of phosphorylation	3	1.39535	0.87721	1415926_AT, 1448668_A_AT, 1452169_A_AT	169	290	13588	0.831749	1	0.99999	100
GOTERM_BP_FAT	GO:0019220~regulation of phosphate metabolic process	3	1.39535	0.889979	1415926_AT, 1448668_A_AT, 1452169_A_AT	169	301	13588	0.801352	1	0.999993	100
GOTERM_BP_FAT	GO:0051174~regulation of phosphorus metabolic process	3	1.39535	0.889979	1415926_AT, 1448668_A_AT, 1452169_A_AT	169	301	13588	0.801352	1	0.999993	100
Annotation Cluster 68	Enrichment Score: 0.0973271871312295
Category	Term	Count	%	PValue	Genes	List Total	Pop Hits	Pop Total	Fold Enrichment	Bonferroni	Benjamini	FDR
GOTERM_MF_FAT	GO:0005083~small GTPase regulator activity	3	1.39535	0.756159	1418031_AT, 1427446_S_AT, 1428297_AT	162	223	13288	1.10347	1	0.999774	100
GOTERM_MF_FAT	GO:0030695~GTPase regulator activity	4	1.86047	0.817391	1418031_AT, 1427446_S_AT, 1428242_AT, 1428297_AT	162	361	13288	0.908861	1	0.999944	100
GOTERM_MF_FAT	GO:0060589~nucleoside-triphosphatase regulator activity	4	1.86047	0.825991	1418031_AT, 1427446_S_AT, 1428242_AT, 1428297_AT	162	367	13288	0.894002	1	0.99995	100
Annotation Cluster 69	Enrichment Score: 0.0887978394677296
Category	Term	Count	%	PValue	Genes	List Total	Pop Hits	Pop Total	Fold Enrichment	Bonferroni	Benjamini	FDR
GOTERM_BP_FAT	GO:0008104~protein localization	9	4.18605	0.719876	1417648_S_AT, 1423817_S_AT, 1416016_AT, 1448748_AT, 1415926_AT, 1418187_AT, 1448369_AT, 1422629_S_AT, 1448402_AT	169	753	13588	0.960984	1	0.999724	100
GOTERM_BP_FAT	GO:0015031~protein transport	7	3.25581	0.82158	1417648_S_AT, 1423817_S_AT, 1416016_AT, 1448748_AT, 1415926_AT, 1418187_AT, 1448369_AT	169	651	13588	0.864542	1	0.999947	100
GOTERM_BP_FAT	GO:0045184~establishment of protein localization	7	3.25581	0.827093	1417648_S_AT, 1423817_S_AT, 1416016_AT, 1448748_AT, 1415926_AT, 1418187_AT, 1448369_AT	169	656	13588	0.857952	1	0.999954	100
SP_PIR_KEYWORDS	protein transport	4	1.86047	0.902291	1417648_S_AT, 1423817_S_AT, 1416016_AT, 1415926_AT	206	461	17854	0.752017	1	0.999342	100
Annotation Cluster 70	Enrichment Score: 0.08319670086018573
Category	Term	Count	%	PValue	Genes	List Total	Pop Hits	Pop Total	Fold Enrichment	Bonferroni	Benjamini	FDR
GOTERM_MF_FAT	GO:0005244~voltage-gated ion channel activity	3	1.39535	0.64148	1418156_AT, 1415986_AT, 1418414_AT	162	179	13288	1.37472	1	0.998554	99.9999
GOTERM_MF_FAT	GO:0022832~voltage-gated channel activity	3	1.39535	0.64148	1418156_AT, 1415986_AT, 1418414_AT	162	179	13288	1.37472	1	0.998554	99.9999
SP_PIR_KEYWORDS	ion transport	6	2.7907	0.750975	1417559_AT, 1418156_AT, 1420444_AT, 1417446_AT, 1415986_AT, 1418414_AT	206	543	17854	0.957678	1	0.993294	100
GOTERM_MF_FAT	GO:0022836~gated channel activity	3	1.39535	0.858213	1418156_AT, 1415986_AT, 1418414_AT	162	281	13288	0.875708	1	0.999981	100
GOTERM_BP_FAT	GO:0006811~ion transport	7	3.25581	0.88004	1417559_AT, 1418156_AT, 1420444_AT, 1417446_AT, 1415986_AT, 1418414_AT, 1419412_AT	169	712	13588	0.790473	1	0.99999	100
GOTERM_MF_FAT	GO:0005216~ion channel activity	3	1.39535	0.927603	1418156_AT, 1415986_AT, 1418414_AT	162	349	13288	0.705083	1	0.999999	100
GOTERM_MF_FAT	GO:0022838~substrate specific channel activity	3	1.39535	0.935256	1418156_AT, 1415986_AT, 1418414_AT	162	360	13288	0.683539	1	1	100
GOTERM_MF_FAT	GO:0022803~passive transmembrane transporter activity	3	1.39535	0.938477	1418156_AT, 1415986_AT, 1418414_AT	162	365	13288	0.674176	1	1	100
GOTERM_MF_FAT	GO:0015267~channel activity	3	1.39535	0.938477	1418156_AT, 1415986_AT, 1418414_AT	162	365	13288	0.674176	1	1	100
Annotation Cluster 71	Enrichment Score: 0.051974334440206674
Category	Term	Count	%	PValue	Genes	List Total	Pop Hits	Pop Total	Fold Enrichment	Bonferroni	Benjamini	FDR
GOTERM_BP_FAT	GO:0019953~sexual reproduction	4	1.86047	0.86029	1425970_A_AT, 1422622_AT, 1419654_AT, 1460700_AT	169	386	13588	0.833185	1	0.999982	100
GOTERM_BP_FAT	GO:0032504~multicellular organism reproduction	4	1.86047	0.885342	1425970_A_AT, 1422622_AT, 1418241_AT, 1419654_AT	169	409	13588	0.786331	1	0.999992	100
GOTERM_BP_FAT	GO:0048609~reproductive process in a multicellular organism	4	1.86047	0.885342	1425970_A_AT, 1422622_AT, 1418241_AT, 1419654_AT	169	409	13588	0.786331	1	0.999992	100
GOTERM_BP_FAT	GO:0007276~gamete generation	3	1.39535	0.918831	1425970_A_AT, 1422622_AT, 1419654_AT	169	331	13588	0.728722	1	0.999998	100
Annotation Cluster 72	Enrichment Score: 0.049428322365454413
Category	Term	Count	%	PValue	Genes	List Total	Pop Hits	Pop Total	Fold Enrichment	Bonferroni	Benjamini	FDR
INTERPRO	IPR013783:Immunoglobulin-like fold	10	4.65116	0.281917	1420394_S_AT, 1425062_AT, 1449131_S_AT, 1449522_AT, 1422828_AT, 1435939_S_AT, 1451912_A_AT, 1427446_S_AT, 1417025_AT, 1425763_X_AT	197	644	17763	1.40012	1	0.999007	99.1752
SP_PIR_KEYWORDS	membrane	59	27.4419	0.807698	1422820_AT, 1451024_AT, 1420394_S_AT, 1422622_AT, 1449131_S_AT, 1435939_S_AT, 1416778_AT, 1427076_AT, 1451073_AT, 1436730_AT, 1416016_AT, 1425062_AT, 1420834_AT, 1416766_AT, 1449147_AT, 1421810_AT, 1417062_AT, 1425436_X_AT, 1426834_S_AT, 1434329_S_AT, 1452169_A_AT, 1448261_AT, 1435128_AT, 1417025_AT, 1449019_AT, 1420540_A_AT, 1449522_AT, 1451912_A_AT, 1416694_AT, 1428297_AT, 1417559_AT, 1425970_A…	206	5507	17854	0.92855	1	0.995775	100
UP_SEQ_FEATURE	topological domain:Cytoplasmic	30	13.9535	0.902934	1425970_A_AT, 1418156_AT, 1451024_AT, 1420394_S_AT, 1418187_AT, 1449131_S_AT, 1422828_AT, 1420503_AT, 1435939_S_AT, 1427076_AT, 1451073_AT, 1460316_AT, 1423883_AT, 1416016_AT, 1425062_AT, 1420834_AT, 1449147_AT, 1421810_AT, 1425436_X_AT, 1426834_S_AT, 1434329_S_AT, 1448261_AT, 1417025_AT, 1423817_S_AT, 1417446_AT, 1449522_AT, 1449057_AT, 1417291_AT, 1415986_AT, 1418414_AT, 1451912_A_AT	205	2780	16021	0.843358	1	1	100
SP_PIR_KEYWORDS	disulfide bond	22	10.2326	0.949648	1422168_A_AT, 1419491_AT, 1420394_S_AT, 1418187_AT, 1449131_S_AT, 1422828_AT, 1436643_X_AT, 1435939_S_AT, 1448261_AT, 1427446_S_AT, 1417025_AT, 1425062_AT, 1449456_A_AT, 1449522_AT, 1449057_AT, 1417291_AT, 1419412_AT, 1421810_AT, 1451912_A_AT, 1426730_A_AT, 1425763_X_AT, 1425436_X_AT	206	2469	17854	0.772271	1	0.999885	100
UP_SEQ_FEATURE	topological domain:Extracellular	20	9.30233	0.975307	1425970_A_AT, 1451024_AT, 1420394_S_AT, 1418187_AT, 1434329_S_AT, 1449131_S_AT, 1422828_AT, 1420503_AT, 1435939_S_AT, 1448261_AT, 1427076_AT, 1417025_AT, 1425062_AT, 1449522_AT, 1449057_AT, 1417291_AT, 1421810_AT, 1451912_A_AT, 1425436_X_AT, 1426834_S_AT	205	2174	16021	0.718962	1	1	100
SP_PIR_KEYWORDS	signal	25	11.6279	0.980937	1425970_A_AT, 1422168_A_AT, 1420394_S_AT, 1418187_AT, 1449131_S_AT, 1422828_AT, 1436643_X_AT, 1435939_S_AT, 1427076_AT, 1436730_AT, 1425062_AT, 1421810_AT, 1426730_A_AT, 1425763_X_AT, 1426834_S_AT, 1452190_AT, 1419491_AT, 1448261_AT, 1417025_AT, 1449456_A_AT, 1449522_AT, 1417291_AT, 1437902_S_AT, 1419412_AT, 1451912_A_AT	206	2970	17854	0.729545	1	0.99999	100
UP_SEQ_FEATURE	disulfide bond	21	9.76744	0.987385	1422168_A_AT, 1419491_AT, 1420394_S_AT, 1418187_AT, 1449131_S_AT, 1422828_AT, 1436643_X_AT, 1435939_S_AT, 1427446_S_AT, 1417025_AT, 1425062_AT, 1449456_A_AT, 1449522_AT, 1417291_AT, 1449057_AT, 1419412_AT, 1421810_AT, 1451912_A_AT, 1426730_A_AT, 1425763_X_AT, 1425436_X_AT	205	2379	16021	0.689859	1	1	100
SP_PIR_KEYWORDS	glycoprotein	29	13.4884	0.99418	1425970_A_AT, 1418156_AT, 1451024_AT, 1422168_A_AT, 1420394_S_AT, 1418187_AT, 1415926_AT, 1449131_S_AT, 1422828_AT, 1420503_AT, 1435939_S_AT, 1427076_AT, 1420444_AT, 1425062_AT, 1449147_AT, 1421810_AT, 1425763_X_AT, 1425436_X_AT, 1426834_S_AT, 1452190_AT, 1448261_AT, 1417025_AT, 1417446_AT, 1449456_A_AT, 1449522_AT, 1449057_AT, 1417291_AT, 1418414_AT, 1451912_A_AT	206	3600	17854	0.698174	1	1	100
UP_SEQ_FEATURE	transmembrane region	38	17.6744	0.995924	1425970_A_AT, 1417559_AT, 1418156_AT, 1451024_AT, 1420394_S_AT, 1418187_AT, 1449131_S_AT, 1422828_AT, 1420503_AT, 1435939_S_AT, 1424444_A_AT, 1427076_AT, 1451073_AT, 1426434_AT, 1460316_AT, 1436730_AT, 1423883_AT, 1416016_AT, 1420631_A_AT, 1420444_AT, 1425062_AT, 1420834_AT, 1449147_AT, 1421810_AT, 1418295_S_AT, 1417062_AT, 1425436_X_AT, 1426834_S_AT, 1434329_S_AT, 1448261_AT, 1417025_AT, 1423817…	205	4113	16021	0.722039	1	1	100
UP_SEQ_FEATURE	signal peptide	25	11.6279	0.996668	1425970_A_AT, 1422168_A_AT, 1420394_S_AT, 1418187_AT, 1449131_S_AT, 1422828_AT, 1436643_X_AT, 1435939_S_AT, 1427076_AT, 1436730_AT, 1425062_AT, 1421810_AT, 1426730_A_AT, 1425763_X_AT, 1426834_S_AT, 1452190_AT, 1419491_AT, 1448261_AT, 1417025_AT, 1449456_A_AT, 1449522_AT, 1417291_AT, 1437902_S_AT, 1419412_AT, 1451912_A_AT	205	2963	16021	0.659393	1	1	100
GOTERM_CC_FAT	GO:0005576~extracellular region	9	4.18605	0.997619	1419491_AT, 1422168_A_AT, 1449456_A_AT, 1436643_X_AT, 1437902_S_AT, 1419412_AT, 1421810_AT, 1425763_X_AT, 1426730_A_AT	131	1680	12504	0.511341	1	1	100
UP_SEQ_FEATURE	glycosylation site:N-linked (GlcNAc...)	28	13.0233	0.999139	1425970_A_AT, 1418156_AT, 1451024_AT, 1422168_A_AT, 1420394_S_AT, 1418187_AT, 1449131_S_AT, 1422828_AT, 1420503_AT, 1435939_S_AT, 1427076_AT, 1420444_AT, 1425062_AT, 1449147_AT, 1421810_AT, 1425763_X_AT, 1425436_X_AT, 1426834_S_AT, 1452190_AT, 1448261_AT, 1417025_AT, 1417446_AT, 1449456_A_AT, 1449522_AT, 1449057_AT, 1417291_AT, 1418414_AT, 1451912_A_AT	205	3444	16021	0.635376	1	1	100
SP_PIR_KEYWORDS	transmembrane	39	18.1395	0.999865	1425970_A_AT, 1417559_AT, 1418156_AT, 1451024_AT, 1420394_S_AT, 1418187_AT, 1449131_S_AT, 1422828_AT, 1420503_AT, 1435939_S_AT, 1424444_A_AT, 1427076_AT, 1451073_AT, 1426434_AT, 1460316_AT, 1436730_AT, 1423883_AT, 1416016_AT, 1420631_A_AT, 1420444_AT, 1425062_AT, 1420834_AT, 1449147_AT, 1421810_AT, 1418295_S_AT, 1417062_AT, 1425436_X_AT, 1426834_S_AT, 1434329_S_AT, 1448261_AT, 1417025_AT, 1423817…	206	5237	17854	0.645432	1	1	100
GOTERM_CC_FAT	GO:0016021~integral to membrane	40	18.6047	0.999914	1425970_A_AT, 1417559_AT, 1418156_AT, 1451024_AT, 1415926_AT, 1420394_S_AT, 1418187_AT, 1449131_S_AT, 1422828_AT, 1420503_AT, 1435939_S_AT, 1424444_A_AT, 1427076_AT, 1451073_AT, 1426434_AT, 1460316_AT, 1436730_AT, 1423883_AT, 1416016_AT, 1420631_A_AT, 1420444_AT, 1425062_AT, 1420834_AT, 1449147_AT, 1421810_AT, 1418295_S_AT, 1417062_AT, 1425436_X_AT, 1426834_S_AT, 1434329_S_AT, 1448261_AT, 1417025…	131	5709	12504	0.668771	1	1	100
GOTERM_CC_FAT	GO:0031224~intrinsic to membrane	41	19.0698	0.99996	1425970_A_AT, 1417559_AT, 1418156_AT, 1451024_AT, 1415926_AT, 1420394_S_AT, 1418187_AT, 1449131_S_AT, 1422828_AT, 1435939_S_AT, 1420503_AT, 1424444_A_AT, 1427076_AT, 1451073_AT, 1426434_AT, 1460316_AT, 1436730_AT, 1423883_AT, 1416016_AT, 1420631_A_AT, 1420444_AT, 1425062_AT, 1420834_AT, 1449147_AT, 1421810_AT, 1418295_S_AT, 1417062_AT, 1425436_X_AT, 1426834_S_AT, 1434329_S_AT, 1448261_AT, 1417025…	131	5914	12504	0.661729	1	1	100
Annotation Cluster 73	Enrichment Score: 0.03776616773371922
Category	Term	Count	%	PValue	Genes	List Total	Pop Hits	Pop Total	Fold Enrichment	Bonferroni	Benjamini	FDR
INTERPRO	IPR015880:Zinc finger, C2H2-like	6	2.7907	0.871275	1435091_AT, 1460691_AT, 1425346_AT, 1422569_AT, 1416350_AT, 1435221_AT	197	676	17763	0.800303	1	1	100
INTERPRO	IPR007087:Zinc finger, C2H2-type	6	2.7907	0.875294	1435091_AT, 1460691_AT, 1425346_AT, 1422569_AT, 1416350_AT, 1435221_AT	197	681	17763	0.794427	1	1	100
SMART	SM00355:ZnF_C2H2	6	2.7907	0.946064	1435091_AT, 1460691_AT, 1425346_AT, 1422569_AT, 1416350_AT, 1435221_AT	120	676	9131	0.67537	1	1	100
INTERPRO	IPR013087:Zinc finger, C2H2-type/integrase, DNA-binding	3	1.39535	0.978825	1435091_AT, 1422569_AT, 1416350_AT	197	514	17763	0.52627	1	1	100

## Sheet: phase_3_clu
Annotation Cluster 1	Enrichment Score: 2.19918817677094
Category	Term	Count	%	PValue	Genes	List Total	Pop Hits	Pop Total	Fold Enrichment	Bonferroni	Benjamini	FDR
GOTERM_CC_FAT	GO:0005635~nuclear envelope	7	5.6	0.000722195	1449544_A_AT, 1418242_AT, 1415860_AT, 1424712_AT, 1426751_S_AT, 1422470_AT, 1449505_AT	89	153	12504	6.42785	0.116214	0.116214	0.878376
GOTERM_CC_FAT	GO:0031967~organelle envelope	11	8.8	0.00454544	1416679_AT, 1449544_A_AT, 1418242_AT, 1415860_AT, 1424712_AT, 1419657_A_AT, 1416772_AT, 1426751_S_AT, 1422470_AT, 1449505_AT, 1435007_S_AT	89	540	12504	2.86192	0.541155	0.322619	5.41157
GOTERM_CC_FAT	GO:0031975~envelope	11	8.8	0.00466441	1416679_AT, 1449544_A_AT, 1418242_AT, 1415860_AT, 1424712_AT, 1419657_A_AT, 1416772_AT, 1426751_S_AT, 1422470_AT, 1449505_AT, 1435007_S_AT	89	542	12504	2.85136	0.550438	0.233939	5.54954
GOTERM_CC_FAT	GO:0005643~nuclear pore	4	3.2	0.00824332	1415860_AT, 1424712_AT, 1426751_S_AT, 1449505_AT	89	59	12504	9.52504	0.757184	0.298028	9.61428
GOTERM_CC_FAT	GO:0046930~pore complex	4	3.2	0.014701	1415860_AT, 1424712_AT, 1426751_S_AT, 1449505_AT	89	73	12504	7.69832	0.920542	0.397403	16.5448
GOTERM_CC_FAT	GO:0012505~endomembrane system	9	7.2	0.0343871	1449544_A_AT, 1450932_S_AT, 1418242_AT, 1415860_AT, 1435626_A_AT, 1424712_AT, 1426751_S_AT, 1422470_AT, 1449505_AT	89	535	12504	2.36346	0.99748	0.574636	34.7746
Annotation Cluster 2	Enrichment Score: 1.7878041984287578
Category	Term	Count	%	PValue	Genes	List Total	Pop Hits	Pop Total	Fold Enrichment	Bonferroni	Benjamini	FDR
GOTERM_CC_FAT	GO:0005643~nuclear pore	4	3.2	0.00824332	1415860_AT, 1424712_AT, 1426751_S_AT, 1449505_AT	89	59	12504	9.52504	0.757184	0.298028	9.61428
SP_PIR_KEYWORDS	protein transport	9	7.2	0.00898731	1437078_AT, 1422471_AT, 1415860_AT, 1424712_AT, 1424684_AT, 1454697_AT, 1426751_S_AT, 1449505_AT, 1423617_AT	114	461	17854	3.05754	0.81846	0.347256	10.6051
GOTERM_BP_FAT	GO:0008104~protein localization	12	9.6	0.00994456	1437078_AT, 1418242_AT, 1415860_AT, 1424684_AT, 1449505_AT, 1423617_AT, 1422471_AT, 1434899_S_AT, 1420878_A_AT, 1424712_AT, 1454697_AT, 1426751_S_AT, 1434898_AT	90	753	13588	2.40602	0.99987	0.988581	14.4162
GOTERM_CC_FAT	GO:0046930~pore complex	4	3.2	0.014701	1415860_AT, 1424712_AT, 1426751_S_AT, 1449505_AT	89	73	12504	7.69832	0.920542	0.397403	16.5448
GOTERM_BP_FAT	GO:0015031~protein transport	10	8	0.026445	1437078_AT, 1422471_AT, 1420878_A_AT, 1415860_AT, 1424712_AT, 1424684_AT, 1454697_AT, 1426751_S_AT, 1449505_AT, 1423617_AT	90	651	13588	2.31917	1	0.950131	34.1281
GOTERM_BP_FAT	GO:0045184~establishment of protein localization	10	8	0.0276036	1437078_AT, 1422471_AT, 1420878_A_AT, 1415860_AT, 1424712_AT, 1424684_AT, 1454697_AT, 1426751_S_AT, 1449505_AT, 1423617_AT	90	656	13588	2.30149	1	0.938186	35.3387
SP_PIR_KEYWORDS	transport	17	13.6	0.038672	1437078_AT, 1421225_A_AT, 1415860_AT, 1424684_AT, 1449505_AT, 1435007_S_AT, 1423617_AT, 1422471_AT, 1416679_AT, 1449544_A_AT, 1417622_AT, 1424712_AT, 1419657_A_AT, 1454697_AT, 1416772_AT, 1426751_S_AT, 1416832_AT	114	1571	17854	1.69474	0.999421	0.60614	38.7222
Annotation Cluster 3	Enrichment Score: 1.5423530684885673
Category	Term	Count	%	PValue	Genes	List Total	Pop Hits	Pop Total	Fold Enrichment	Bonferroni	Benjamini	FDR
UP_SEQ_FEATURE	DNA-binding region:Basic motif	6	4.8	0.0050576	1434736_AT, 1416543_AT, 1450517_AT, 1416149_AT, 1418594_A_AT, 1423501_AT	116	154	16021	5.38099	0.89737	0.89737	6.93865
INTERPRO	IPR001092:Basic helix-loop-helix dimerisation region bHLH	4	3.2	0.0288016	1450517_AT, 1416149_AT, 1418594_A_AT, 1423501_AT	107	111	17763	5.98232	0.999923	0.999923	32.6393
SMART	SM00353:HLH	4	3.2	0.0332852	1450517_AT, 1416149_AT, 1418594_A_AT, 1423501_AT	59	111	9131	5.57703	0.935558	0.935558	30.286
UP_SEQ_FEATURE	domain:Helix-loop-helix motif	4	3.2	0.0437311	1450517_AT, 1416149_AT, 1418594_A_AT, 1423501_AT	116	109	16021	5.06833	1	0.993391	46.9632
INTERPRO	IPR011598:Helix-loop-helix DNA-binding	3	2.4	0.0915866	1450517_AT, 1416149_AT, 1423501_AT	107	85	17763	5.85915	1	0.999969	72.71
Annotation Cluster 4	Enrichment Score: 1.319518143765794
Category	Term	Count	%	PValue	Genes	List Total	Pop Hits	Pop Total	Fold Enrichment	Bonferroni	Benjamini	FDR
GOTERM_BP_FAT	GO:0006325~chromatin organization	8	6.4	0.00457668	1431773_AT, 1452778_X_AT, 1422482_AT, 1423200_AT, 1420056_S_AT, 1422470_AT, 1418071_S_AT, 1416518_AT	90	315	13588	3.83436	0.983519	0.983519	6.89581
GOTERM_BP_FAT	GO:0051276~chromosome organization	8	6.4	0.0166567	1431773_AT, 1452778_X_AT, 1422482_AT, 1423200_AT, 1420056_S_AT, 1422470_AT, 1418071_S_AT, 1416518_AT	90	404	13588	2.98966	1	0.976677	23.0207
GOTERM_BP_FAT	GO:0016568~chromatin modification	4	3.2	0.201304	1422482_AT, 1423200_AT, 1420056_S_AT, 1422470_AT	90	236	13588	2.55895	1	0.990707	96.9837
SP_PIR_KEYWORDS	chromatin regulator	3	2.4	0.343508	1422482_AT, 1423200_AT, 1420056_S_AT	114	192	17854	2.44709	1	0.935607	99.4625
Annotation Cluster 5	Enrichment Score: 1.285622504516572
Category	Term	Count	%	PValue	Genes	List Total	Pop Hits	Pop Total	Fold Enrichment	Bonferroni	Benjamini	FDR
SP_PIR_KEYWORDS	transcription regulation	20	16	0.00373002	1460714_AT, 1434736_AT, 1450578_AT, 1434009_AT, 1418071_S_AT, 1428288_AT, 1423501_AT, 1431773_AT, 1460389_AT, 1422482_AT, 1451081_A_AT, 1416543_AT, 1420583_A_AT, 1416534_AT, 1423200_AT, 1454758_A_AT, 1420056_S_AT, 1450517_AT, 1416149_AT, 1418594_A_AT	114	1546	17854	2.02605	0.506529	0.297525	4.53449
SP_PIR_KEYWORDS	repressor	8	6.4	0.0121822	1460389_AT, 1451081_A_AT, 1423200_AT, 1454758_A_AT, 1434009_AT, 1450578_AT, 1418071_S_AT, 1423501_AT	114	391	17854	3.20438	0.901389	0.370806	14.1188
SP_PIR_KEYWORDS	Transcription	20	16	0.0150393	1460714_AT, 1434736_AT, 1450578_AT, 1434009_AT, 1418071_S_AT, 1428288_AT, 1423501_AT, 1460389_AT, 1422482_AT, 1451081_A_AT, 1416543_AT, 1420583_A_AT, 1416534_AT, 1423200_AT, 1454758_A_AT, 1424712_AT, 1420056_S_AT, 1450517_AT, 1416149_AT, 1418594_A_AT	114	1769	17854	1.77065	0.942961	0.379566	17.1529
GOTERM_BP_FAT	GO:0006350~transcription	20	16	0.0194255	1460714_AT, 1434736_AT, 1450578_AT, 1434009_AT, 1418071_S_AT, 1428288_AT, 1423501_AT, 1460389_AT, 1422482_AT, 1451081_A_AT, 1416543_AT, 1420583_A_AT, 1416534_AT, 1423200_AT, 1454758_A_AT, 1424712_AT, 1420056_S_AT, 1450517_AT, 1416149_AT, 1418594_A_AT	90	1772	13588	1.70404	1	0.946397	26.3285
GOTERM_BP_FAT	GO:0045449~regulation of transcription	23	18.4	0.027991	1460714_AT, 1434736_AT, 1450578_AT, 1434009_AT, 1418071_S_AT, 1428288_AT, 1423501_AT, 1431773_AT, 1460389_AT, 1422482_AT, 1451081_A_AT, 1455129_AT, 1416543_AT, 1416534_AT, 1420583_A_AT, 1449544_A_AT, 1423200_AT, 1454758_A_AT, 1424712_AT, 1420056_S_AT, 1450517_AT, 1416149_AT, 1418594_A_AT	90	2227	13588	1.55927	1	0.921207	35.7388
GOTERM_MF_FAT	GO:0030528~transcription regulator activity	14	11.2	0.0357301	1460714_AT, 1434736_AT, 1423501_AT, 1428288_AT, 1431773_AT, 1451081_A_AT, 1416543_AT, 1423200_AT, 1420583_A_AT, 1454758_A_AT, 1424712_AT, 1416149_AT, 1450517_AT, 1418594_A_AT	84	1206	13288	1.83637	0.999922	0.991173	37.8475
GOTERM_MF_FAT	GO:0003677~DNA binding	17	13.6	0.0832386	1460714_AT, 1434736_AT, 1450578_AT, 1434009_AT, 1428288_AT, 1423501_AT, 1416518_AT, 1422482_AT, 1451081_A_AT, 1416543_AT, 1420583_A_AT, 1423200_AT, 1454758_A_AT, 1424712_AT, 1450517_AT, 1416149_AT, 1418594_A_AT	84	1781	13288	1.50996	1	0.940662	67.8893
SP_PIR_KEYWORDS	dna-binding	14	11.2	0.106426	1460714_AT, 1434736_AT, 1450578_AT, 1434009_AT, 1428288_AT, 1423501_AT, 1416518_AT, 1451081_A_AT, 1416543_AT, 1423200_AT, 1420583_A_AT, 1424712_AT, 1416149_AT, 1450517_AT	114	1404	17854	1.56168	1	0.757759	75.2741
SP_PIR_KEYWORDS	nucleus	31	24.8	0.108623	1437712_X_AT, 1434009_AT, 1418071_S_AT, 1416518_AT, 1431773_AT, 1422482_AT, 1451081_A_AT, 1420583_A_AT, 1416534_AT, 1454758_A_AT, 1424712_AT, 1420056_S_AT, 1460188_AT, 1416149_AT, 1418594_A_AT, 1460714_AT, 1452778_X_AT, 1434736_AT, 1418242_AT, 1450281_A_AT, 1415860_AT, 1450578_AT, 1449505_AT, 1423501_AT, 1428288_AT, 1460389_AT, 1455129_AT, 1416543_AT, 1423200_AT, 1423827_S_AT, 1426751_S_AT	114	3808	17854	1.27496	1	0.7429	76.0185
GOTERM_MF_FAT	GO:0003700~transcription factor activity	8	6.4	0.210252	1451081_A_AT, 1434736_AT, 1416543_AT, 1423200_AT, 1420583_A_AT, 1454758_A_AT, 1424712_AT, 1416149_AT	84	776	13288	1.63083	1	0.996224	95.4285
GOTERM_BP_FAT	GO:0006355~regulation of transcription, DNA-dependent	12	9.6	0.3632	1460714_AT, 1431773_AT, 1451081_A_AT, 1434736_AT, 1455129_AT, 1416543_AT, 1423200_AT, 1420583_A_AT, 1449544_A_AT, 1454758_A_AT, 1416149_AT, 1418594_A_AT	90	1465	13588	1.23668	1	0.993981	99.9115
GOTERM_BP_FAT	GO:0051252~regulation of RNA metabolic process	12	9.6	0.383057	1460714_AT, 1431773_AT, 1451081_A_AT, 1434736_AT, 1455129_AT, 1416543_AT, 1423200_AT, 1420583_A_AT, 1449544_A_AT, 1454758_A_AT, 1416149_AT, 1418594_A_AT	90	1488	13588	1.21756	1	0.994864	99.9459
Annotation Cluster 6	Enrichment Score: 1.1733164503822033
Category	Term	Count	%	PValue	Genes	List Total	Pop Hits	Pop Total	Fold Enrichment	Bonferroni	Benjamini	FDR
GOTERM_CC_FAT	GO:0044439~peroxisomal part	3	2.4	0.0199492	1422471_AT, 1460178_AT, 1416679_AT	89	31	12504	13.5962	0.968121	0.436901	21.8141
GOTERM_CC_FAT	GO:0044438~microbody part	3	2.4	0.0199492	1422471_AT, 1460178_AT, 1416679_AT	89	31	12504	13.5962	0.968121	0.436901	21.8141
SP_PIR_KEYWORDS	peroxisome	3	2.4	0.123636	1422471_AT, 1460178_AT, 1416679_AT	114	96	17854	4.89419	1	0.749858	80.5792
GOTERM_CC_FAT	GO:0042579~microbody	3	2.4	0.16623	1422471_AT, 1460178_AT, 1416679_AT	89	104	12504	4.05272	1	0.822198	89.1402
GOTERM_CC_FAT	GO:0005777~peroxisome	3	2.4	0.16623	1422471_AT, 1460178_AT, 1416679_AT	89	104	12504	4.05272	1	0.822198	89.1402
Annotation Cluster 7	Enrichment Score: 1.0562321473439513
Category	Term	Count	%	PValue	Genes	List Total	Pop Hits	Pop Total	Fold Enrichment	Bonferroni	Benjamini	FDR
SP_PIR_KEYWORDS	protein transport	9	7.2	0.00898731	1437078_AT, 1422471_AT, 1415860_AT, 1424712_AT, 1424684_AT, 1454697_AT, 1426751_S_AT, 1449505_AT, 1423617_AT	114	461	17854	3.05754	0.81846	0.347256	10.6051
GOTERM_BP_FAT	GO:0015031~protein transport	10	8	0.026445	1437078_AT, 1422471_AT, 1420878_A_AT, 1415860_AT, 1424712_AT, 1424684_AT, 1454697_AT, 1426751_S_AT, 1449505_AT, 1423617_AT	90	651	13588	2.31917	1	0.950131	34.1281
GOTERM_BP_FAT	GO:0045184~establishment of protein localization	10	8	0.0276036	1437078_AT, 1422471_AT, 1420878_A_AT, 1415860_AT, 1424712_AT, 1424684_AT, 1454697_AT, 1426751_S_AT, 1449505_AT, 1423617_AT	90	656	13588	2.30149	1	0.938186	35.3387
GOTERM_BP_FAT	GO:0006605~protein targeting	4	3.2	0.0567142	1422471_AT, 1420878_A_AT, 1415860_AT, 1449505_AT	90	133	13588	4.54069	1	0.953757	59.7248
GOTERM_BP_FAT	GO:0017038~protein import	3	2.4	0.100725	1422471_AT, 1415860_AT, 1449505_AT	90	82	13588	5.52358	1	0.98092	80.8656
GOTERM_BP_FAT	GO:0006886~intracellular protein transport	4	3.2	0.270729	1422471_AT, 1420878_A_AT, 1415860_AT, 1449505_AT	90	276	13588	2.18808	1	0.989511	99.2683
GOTERM_BP_FAT	GO:0034613~cellular protein localization	4	3.2	0.311875	1422471_AT, 1420878_A_AT, 1415860_AT, 1449505_AT	90	299	13588	2.01977	1	0.990403	99.7039
GOTERM_BP_FAT	GO:0046907~intracellular transport	5	4	0.312367	1422471_AT, 1420878_A_AT, 1415860_AT, 1422470_AT, 1449505_AT	90	431	13588	1.75148	1	0.989862	99.7072
GOTERM_BP_FAT	GO:0070727~cellular macromolecule localization	4	3.2	0.31547	1422471_AT, 1420878_A_AT, 1415860_AT, 1449505_AT	90	301	13588	2.00635	1	0.989144	99.7271
Annotation Cluster 8	Enrichment Score: 1.0099541972776775
Category	Term	Count	%	PValue	Genes	List Total	Pop Hits	Pop Total	Fold Enrichment	Bonferroni	Benjamini	FDR
GOTERM_BP_FAT	GO:0006412~translation	7	5.6	0.0182354	1423799_AT, 1415860_AT, 1418034_AT, 1451521_X_AT, 1455001_X_AT, 1451471_AT, 1448739_X_AT	90	319	13588	3.31299	1	0.962904	24.9233
GOTERM_MF_FAT	GO:0003735~structural constituent of ribosome	4	3.2	0.0685257	1415860_AT, 1418034_AT, 1455001_X_AT, 1448739_X_AT	84	151	13288	4.19048	1	0.928399	60.4606
SP_PIR_KEYWORDS	ribosomal protein	4	3.2	0.102216	1415860_AT, 1418034_AT, 1455001_X_AT, 1448739_X_AT	114	177	17854	3.5393	1	0.766752	73.7882
GOTERM_CC_FAT	GO:0030529~ribonucleoprotein complex	7	5.6	0.106734	1434899_S_AT, 1422482_AT, 1423827_S_AT, 1415860_AT, 1434898_AT, 1418034_AT, 1455001_X_AT, 1448739_X_AT	89	462	12504	2.1287	1	0.854865	74.801
KEGG_PATHWAY	mmu03010:Ribosome	3	2.4	0.111826	1415860_AT, 1455001_X_AT, 1448739_X_AT	38	89	5738	5.08989	0.999551	0.978807	70.1396
GOTERM_MF_FAT	GO:0005198~structural molecule activity	6	4.8	0.150165	1434899_S_AT, 1415860_AT, 1434898_AT, 1421090_AT, 1418034_AT, 1455001_X_AT, 1448739_X_AT	84	450	13288	2.10921	1	0.99091	88.0786
GOTERM_CC_FAT	GO:0005840~ribosome	4	3.2	0.153093	1415860_AT, 1418034_AT, 1455001_X_AT, 1448739_X_AT	89	192	12504	2.92697	1	0.830665	86.8557
SP_PIR_KEYWORDS	ribonucleoprotein	4	3.2	0.237526	1415860_AT, 1418034_AT, 1455001_X_AT, 1448739_X_AT	114	266	17854	2.3551	1	0.871287	96.5526
Annotation Cluster 9	Enrichment Score: 0.9968615114841376
Category	Term	Count	%	PValue	Genes	List Total	Pop Hits	Pop Total	Fold Enrichment	Bonferroni	Benjamini	FDR
GOTERM_MF_FAT	GO:0008080~N-acetyltransferase activity	3	2.4	0.0403469	1415721_A_AT, 1418594_A_AT, 1418071_S_AT	84	51	13288	9.30532	0.999978	0.971822	41.6267
GOTERM_MF_FAT	GO:0016407~acetyltransferase activity	3	2.4	0.0589277	1415721_A_AT, 1418594_A_AT, 1418071_S_AT	84	63	13288	7.53288	1	0.980703	54.7911
GOTERM_MF_FAT	GO:0016410~N-acyltransferase activity	3	2.4	0.0656658	1415721_A_AT, 1418594_A_AT, 1418071_S_AT	84	67	13288	7.08316	1	0.947306	58.8441
SP_PIR_KEYWORDS	Acyltransferase	4	3.2	0.0754507	1415721_A_AT, 1416772_AT, 1418594_A_AT, 1418071_S_AT	114	155	17854	4.04165	1	0.772973	62.2492
SP_PIR_KEYWORDS	transferase	7	5.6	0.880156	1460389_AT, 1426908_AT, 1415721_A_AT, 1448736_A_AT, 1416772_AT, 1418594_A_AT, 1418071_S_AT	114	1385	17854	0.791551	1	0.999404	100
Annotation Cluster 10	Enrichment Score: 0.9946385064726787
Category	Term	Count	%	PValue	Genes	List Total	Pop Hits	Pop Total	Fold Enrichment	Bonferroni	Benjamini	FDR
GOTERM_BP_FAT	GO:0010741~negative regulation of protein kinase cascade	3	2.4	0.0115401	1423200_AT, 1454722_AT, 1460188_AT	90	25	13588	18.1173	0.999969	0.968658	16.5395
GOTERM_MF_FAT	GO:0019904~protein domain specific binding	5	4	0.0320913	1420878_A_AT, 1423200_AT, 1454722_AT, 1418242_AT, 1460188_AT	84	192	13288	4.11954	0.999793	0.999793	34.711
GOTERM_BP_FAT	GO:0010627~regulation of protein kinase cascade	3	2.4	0.269877	1423200_AT, 1454722_AT, 1460188_AT	90	155	13588	2.92215	1	0.990098	99.2549
GOTERM_BP_FAT	GO:0009968~negative regulation of signal transduction	3	2.4	0.308702	1423200_AT, 1454722_AT, 1460188_AT	90	171	13588	2.64873	1	0.991087	99.6819
GOTERM_BP_FAT	GO:0010648~negative regulation of cell communication	3	2.4	0.344752	1423200_AT, 1454722_AT, 1460188_AT	90	186	13588	2.43513	1	0.993115	99.8619
Annotation Cluster 11	Enrichment Score: 0.8886776721340871
Category	Term	Count	%	PValue	Genes	List Total	Pop Hits	Pop Total	Fold Enrichment	Bonferroni	Benjamini	FDR
GOTERM_BP_FAT	GO:0006333~chromatin assembly or disassembly	4	3.2	0.0346875	1431773_AT, 1452778_X_AT, 1418071_S_AT, 1416518_AT	90	109	13588	5.54047	1	0.928141	42.2989
GOTERM_CC_FAT	GO:0000785~chromatin	4	3.2	0.110396	1431773_AT, 1424712_AT, 1418071_S_AT, 1416518_AT	89	165	12504	3.40592	1	0.837729	76.034
GOTERM_CC_FAT	GO:0000775~chromosome, centromeric region	3	2.4	0.183819	1431773_AT, 1424712_AT, 1426751_S_AT	89	111	12504	3.79715	1	0.823894	91.6297
GOTERM_CC_FAT	GO:0044427~chromosomal part	5	4	0.185631	1431773_AT, 1424712_AT, 1426751_S_AT, 1418071_S_AT, 1416518_AT	89	318	12504	2.20903	1	0.812142	91.8538
GOTERM_CC_FAT	GO:0005694~chromosome	5	4	0.275704	1431773_AT, 1424712_AT, 1426751_S_AT, 1418071_S_AT, 1416518_AT	89	378	12504	1.85839	1	0.909112	98.0533
Annotation Cluster 12	Enrichment Score: 0.8273224254768106
Category	Term	Count	%	PValue	Genes	List Total	Pop Hits	Pop Total	Fold Enrichment	Bonferroni	Benjamini	FDR
GOTERM_CC_FAT	GO:0031967~organelle envelope	11	8.8	0.00454544	1416679_AT, 1449544_A_AT, 1418242_AT, 1415860_AT, 1424712_AT, 1419657_A_AT, 1416772_AT, 1426751_S_AT, 1422470_AT, 1449505_AT, 1435007_S_AT	89	540	12504	2.86192	0.541155	0.322619	5.41157
GOTERM_CC_FAT	GO:0031975~envelope	11	8.8	0.00466441	1416679_AT, 1449544_A_AT, 1418242_AT, 1415860_AT, 1424712_AT, 1419657_A_AT, 1416772_AT, 1426751_S_AT, 1422470_AT, 1449505_AT, 1435007_S_AT	89	542	12504	2.85136	0.550438	0.233939	5.54954
GOTERM_CC_FAT	GO:0044429~mitochondrial part	7	5.6	0.163433	1416679_AT, 1419657_A_AT, 1416772_AT, 1422470_AT, 1438832_X_AT, 1451471_AT, 1435007_S_AT	89	524	12504	1.87683	1	0.83387	88.6868
SP_PIR_KEYWORDS	mitochondrion	8	6.4	0.233953	1434886_AT, 1419657_A_AT, 1416772_AT, 1422470_AT, 1438832_X_AT, 1418034_AT, 1451471_AT, 1435007_S_AT	114	790	17854	1.58596	1	0.877394	96.3465
GOTERM_CC_FAT	GO:0031966~mitochondrial membrane	5	4	0.260099	1416679_AT, 1419657_A_AT, 1416772_AT, 1422470_AT, 1435007_S_AT	89	368	12504	1.90889	1	0.903812	97.4744
GOTERM_CC_FAT	GO:0005740~mitochondrial envelope	5	4	0.296225	1416679_AT, 1419657_A_AT, 1416772_AT, 1422470_AT, 1435007_S_AT	89	391	12504	1.7966	1	0.91816	98.6295
SP_PIR_KEYWORDS	mitochondrion inner membrane	3	2.4	0.322691	1419657_A_AT, 1416772_AT, 1435007_S_AT	114	183	17854	2.56744	1	0.93461	99.208
GOTERM_CC_FAT	GO:0005743~mitochondrial inner membrane	4	3.2	0.346138	1416679_AT, 1419657_A_AT, 1416772_AT, 1435007_S_AT	89	296	12504	1.89857	1	0.945308	99.4419
GOTERM_CC_FAT	GO:0019866~organelle inner membrane	4	3.2	0.376972	1416679_AT, 1419657_A_AT, 1416772_AT, 1435007_S_AT	89	312	12504	1.80121	1	0.944406	99.6906
GOTERM_CC_FAT	GO:0031090~organelle membrane	7	5.6	0.508214	1422471_AT, 1416679_AT, 1435626_A_AT, 1419657_A_AT, 1416772_AT, 1422470_AT, 1435007_S_AT	89	809	12504	1.21565	1	0.971828	99.9828
GOTERM_CC_FAT	GO:0005739~mitochondrion	10	8	0.593554	1434886_AT, 1452907_AT, 1416679_AT, 1419657_A_AT, 1416772_AT, 1422470_AT, 1438832_X_AT, 1418034_AT, 1451471_AT, 1435007_S_AT	89	1322	12504	1.06274	1	0.984406	99.9983
Annotation Cluster 13	Enrichment Score: 0.820832854355376
Category	Term	Count	%	PValue	Genes	List Total	Pop Hits	Pop Total	Fold Enrichment	Bonferroni	Benjamini	FDR
GOTERM_BP_FAT	GO:0042592~homeostatic process	8	6.4	0.0880282	1421225_A_AT, 1423200_AT, 1449544_A_AT, 1417622_AT, 1422557_S_AT, 1420056_S_AT, 1422470_AT, 1438115_A_AT	90	584	13588	2.06819	1	0.986971	76.1954
GOTERM_BP_FAT	GO:0048878~chemical homeostasis	6	4.8	0.091298	1421225_A_AT, 1423200_AT, 1449544_A_AT, 1422557_S_AT, 1422470_AT, 1438115_A_AT	90	365	13588	2.48183	1	0.983097	77.4907
GOTERM_BP_FAT	GO:0050801~ion homeostasis	5	4	0.125905	1421225_A_AT, 1449544_A_AT, 1422557_S_AT, 1422470_AT, 1438115_A_AT	90	293	13588	2.57641	1	0.988445	87.7057
GOTERM_BP_FAT	GO:0019725~cellular homeostasis	5	4	0.187424	1449544_A_AT, 1417622_AT, 1422557_S_AT, 1422470_AT, 1438115_A_AT	90	343	13588	2.20084	1	0.991459	96.0553
GOTERM_BP_FAT	GO:0006873~cellular ion homeostasis	4	3.2	0.244262	1449544_A_AT, 1422557_S_AT, 1422470_AT, 1438115_A_AT	90	261	13588	2.31384	1	0.98951	98.7251
GOTERM_BP_FAT	GO:0055082~cellular chemical homeostasis	4	3.2	0.256564	1449544_A_AT, 1422557_S_AT, 1422470_AT, 1438115_A_AT	90	268	13588	2.2534	1	0.991246	99.0127
Annotation Cluster 14	Enrichment Score: 0.7318434754207581
Category	Term	Count	%	PValue	Genes	List Total	Pop Hits	Pop Total	Fold Enrichment	Bonferroni	Benjamini	FDR
GOTERM_CC_FAT	GO:0070013~intracellular organelle lumen	13	10.4	0.0989461	1460714_AT, 1460178_AT, 1437712_X_AT, 1450578_AT, 1460389_AT, 1422482_AT, 1455129_AT, 1423827_S_AT, 1424712_AT, 1438832_X_AT, 1416149_AT, 1422470_AT, 1451471_AT	89	1133	12504	1.61203	1	0.892156	71.9831
GOTERM_CC_FAT	GO:0043233~organelle lumen	13	10.4	0.100416	1460714_AT, 1460178_AT, 1437712_X_AT, 1450578_AT, 1460389_AT, 1422482_AT, 1455129_AT, 1423827_S_AT, 1424712_AT, 1438832_X_AT, 1416149_AT, 1422470_AT, 1451471_AT	89	1136	12504	1.60777	1	0.866095	72.536
GOTERM_CC_FAT	GO:0031974~membrane-enclosed lumen	13	10.4	0.120187	1460714_AT, 1460178_AT, 1437712_X_AT, 1450578_AT, 1460389_AT, 1422482_AT, 1455129_AT, 1423827_S_AT, 1424712_AT, 1438832_X_AT, 1416149_AT, 1422470_AT, 1451471_AT	89	1174	12504	1.55573	1	0.814425	79.0637
GOTERM_CC_FAT	GO:0031981~nuclear lumen	10	8	0.167581	1460714_AT, 1460389_AT, 1422482_AT, 1455129_AT, 1437712_X_AT, 1423827_S_AT, 1450578_AT, 1424712_AT, 1422470_AT, 1416149_AT	89	883	12504	1.5911	1	0.808099	89.3531
GOTERM_CC_FAT	GO:0005654~nucleoplasm	6	4.8	0.414328	1460714_AT, 1460389_AT, 1422482_AT, 1450578_AT, 1422470_AT, 1416149_AT	89	599	12504	1.40729	1	0.952616	99.8546
GOTERM_CC_FAT	GO:0044451~nucleoplasm part	5	4	0.49013	1460714_AT, 1460389_AT, 1422482_AT, 1450578_AT, 1416149_AT	89	513	12504	1.36934	1	0.969513	99.9732
Annotation Cluster 15	Enrichment Score: 0.7318013183995355
Category	Term	Count	%	PValue	Genes	List Total	Pop Hits	Pop Total	Fold Enrichment	Bonferroni	Benjamini	FDR
GOTERM_BP_FAT	GO:0010605~negative regulation of macromolecule metabolic process	8	6.4	0.047944	1460714_AT, 1434899_S_AT, 1431773_AT, 1451081_A_AT, 1455129_AT, 1423200_AT, 1460188_AT, 1422470_AT, 1434898_AT	90	506	13588	2.387	1	0.966038	53.4798
GOTERM_BP_FAT	GO:0010629~negative regulation of gene expression	7	5.6	0.0521673	1460714_AT, 1434899_S_AT, 1431773_AT, 1451081_A_AT, 1455129_AT, 1423200_AT, 1422470_AT, 1434898_AT	90	410	13588	2.57767	1	0.959106	56.5923
GOTERM_BP_FAT	GO:0010558~negative regulation of macromolecule biosynthetic process	6	4.8	0.139114	1460714_AT, 1434899_S_AT, 1431773_AT, 1451081_A_AT, 1455129_AT, 1423200_AT, 1434898_AT	90	418	13588	2.16715	1	0.988539	90.3017
GOTERM_BP_FAT	GO:0045892~negative regulation of transcription, DNA-dependent	5	4	0.143351	1460714_AT, 1431773_AT, 1451081_A_AT, 1455129_AT, 1423200_AT	90	308	13588	2.45094	1	0.98852	91.0191
GOTERM_BP_FAT	GO:0051253~negative regulation of RNA metabolic process	5	4	0.145748	1460714_AT, 1431773_AT, 1451081_A_AT, 1455129_AT, 1423200_AT	90	310	13588	2.43513	1	0.986051	91.4025
GOTERM_BP_FAT	GO:0031327~negative regulation of cellular biosynthetic process	6	4.8	0.151249	1460714_AT, 1434899_S_AT, 1431773_AT, 1451081_A_AT, 1455129_AT, 1423200_AT, 1434898_AT	90	430	13588	2.10667	1	0.986657	92.2256
GOTERM_BP_FAT	GO:0009890~negative regulation of biosynthetic process	6	4.8	0.155392	1460714_AT, 1434899_S_AT, 1431773_AT, 1451081_A_AT, 1455129_AT, 1423200_AT, 1434898_AT	90	434	13588	2.08725	1	0.986681	92.7961
GOTERM_BP_FAT	GO:0000122~negative regulation of transcription from RNA polymerase II promoter	4	3.2	0.192944	1460714_AT, 1451081_A_AT, 1455129_AT, 1423200_AT	90	231	13588	2.61433	1	0.989621	96.4526
GOTERM_BP_FAT	GO:0016481~negative regulation of transcription	5	4	0.226862	1460714_AT, 1431773_AT, 1451081_A_AT, 1455129_AT, 1423200_AT	90	372	13588	2.02927	1	0.990005	98.1825
GOTERM_BP_FAT	GO:0045934~negative regulation of nucleobase, nucleoside, nucleotide and nucleic acid metabolic process	5	4	0.262437	1460714_AT, 1431773_AT, 1451081_A_AT, 1455129_AT, 1423200_AT	90	397	13588	1.90148	1	0.99088	99.1274
GOTERM_BP_FAT	GO:0051172~negative regulation of nitrogen compound metabolic process	5	4	0.268234	1460714_AT, 1431773_AT, 1451081_A_AT, 1455129_AT, 1423200_AT	90	401	13588	1.88252	1	0.990518	99.2283
GOTERM_BP_FAT	GO:0006355~regulation of transcription, DNA-dependent	12	9.6	0.3632	1460714_AT, 1431773_AT, 1451081_A_AT, 1434736_AT, 1455129_AT, 1416543_AT, 1423200_AT, 1420583_A_AT, 1449544_A_AT, 1454758_A_AT, 1416149_AT, 1418594_A_AT	90	1465	13588	1.23668	1	0.993981	99.9115
GOTERM_BP_FAT	GO:0006357~regulation of transcription from RNA polymerase II promoter	6	4.8	0.378066	1460714_AT, 1451081_A_AT, 1455129_AT, 1423200_AT, 1420583_A_AT, 1418594_A_AT	90	616	13588	1.47056	1	0.99474	99.9387
GOTERM_MF_FAT	GO:0016564~transcription repressor activity	3	2.4	0.380757	1460714_AT, 1431773_AT, 1423200_AT	84	211	13288	2.24915	1	0.999015	99.8097
GOTERM_BP_FAT	GO:0051252~regulation of RNA metabolic process	12	9.6	0.383057	1460714_AT, 1431773_AT, 1451081_A_AT, 1434736_AT, 1455129_AT, 1416543_AT, 1423200_AT, 1420583_A_AT, 1449544_A_AT, 1454758_A_AT, 1416149_AT, 1418594_A_AT	90	1488	13588	1.21756	1	0.994864	99.9459
Annotation Cluster 16	Enrichment Score: 0.6721571856757524
Category	Term	Count	%	PValue	Genes	List Total	Pop Hits	Pop Total	Fold Enrichment	Bonferroni	Benjamini	FDR
GOTERM_MF_FAT	GO:0019904~protein domain specific binding	5	4	0.0320913	1420878_A_AT, 1423200_AT, 1454722_AT, 1418242_AT, 1460188_AT	84	192	13288	4.11954	0.999793	0.999793	34.711
GOTERM_BP_FAT	GO:0008219~cell death	8	6.4	0.0483647	1421734_AT, 1415855_AT, 1416534_AT, 1454722_AT, 1418242_AT, 1448736_A_AT, 1420056_S_AT, 1422470_AT	90	507	13588	2.38229	1	0.957961	53.7989
GOTERM_BP_FAT	GO:0016265~death	8	6.4	0.0535988	1421734_AT, 1415855_AT, 1416534_AT, 1454722_AT, 1418242_AT, 1448736_A_AT, 1420056_S_AT, 1422470_AT	90	519	13588	2.32721	1	0.954111	57.6023
GOTERM_BP_FAT	GO:0012501~programmed cell death	7	5.6	0.0898206	1421734_AT, 1415855_AT, 1416534_AT, 1454722_AT, 1418242_AT, 1420056_S_AT, 1422470_AT	90	473	13588	2.23434	1	0.985177	76.9138
GOTERM_BP_FAT	GO:0030155~regulation of cell adhesion	3	2.4	0.126218	1428788_AT, 1454722_AT, 1418242_AT	90	94	13588	4.81844	1	0.986603	87.774
GOTERM_BP_FAT	GO:0006915~apoptosis	6	4.8	0.189039	1421734_AT, 1416534_AT, 1454722_AT, 1418242_AT, 1420056_S_AT, 1422470_AT	90	465	13588	1.9481	1	0.989683	96.1756
GOTERM_BP_FAT	GO:0043065~positive regulation of apoptosis	4	3.2	0.221707	1454722_AT, 1418242_AT, 1460188_AT, 1422470_AT	90	248	13588	2.43513	1	0.990662	97.9843
GOTERM_BP_FAT	GO:0043068~positive regulation of programmed cell death	4	3.2	0.225149	1454722_AT, 1418242_AT, 1460188_AT, 1422470_AT	90	250	13588	2.41564	1	0.990526	98.1188
GOTERM_BP_FAT	GO:0010942~positive regulation of cell death	4	3.2	0.228602	1454722_AT, 1418242_AT, 1460188_AT, 1422470_AT	90	252	13588	2.39647	1	0.988521	98.2452
GOTERM_BP_FAT	GO:0042981~regulation of apoptosis	6	4.8	0.295971	1428788_AT, 1415855_AT, 1454722_AT, 1418242_AT, 1460188_AT, 1422470_AT	90	553	13588	1.6381	1	0.991425	99.5773
GOTERM_BP_FAT	GO:0012502~induction of programmed cell death	3	2.4	0.299019	1454722_AT, 1460188_AT, 1422470_AT	90	167	13588	2.71218	1	0.991312	99.6049
GOTERM_BP_FAT	GO:0006917~induction of apoptosis	3	2.4	0.299019	1454722_AT, 1460188_AT, 1422470_AT	90	167	13588	2.71218	1	0.991312	99.6049
GOTERM_BP_FAT	GO:0043067~regulation of programmed cell death	6	4.8	0.304967	1428788_AT, 1415855_AT, 1454722_AT, 1418242_AT, 1460188_AT, 1422470_AT	90	560	13588	1.61762	1	0.991074	99.654
GOTERM_BP_FAT	GO:0010941~regulation of cell death	6	4.8	0.308837	1428788_AT, 1415855_AT, 1454722_AT, 1418242_AT, 1460188_AT, 1422470_AT	90	563	13588	1.609	1	0.990498	99.6828
SP_PIR_KEYWORDS	Apoptosis	4	3.2	0.359681	1416534_AT, 1454722_AT, 1418242_AT, 1422470_AT	114	337	17854	1.85892	1	0.933985	99.6057
GOTERM_BP_FAT	GO:0043066~negative regulation of apoptosis	3	2.4	0.466064	1415855_AT, 1454722_AT, 1422470_AT	90	239	13588	1.89512	1	0.997912	99.9943
GOTERM_BP_FAT	GO:0043069~negative regulation of programmed cell death	3	2.4	0.476853	1415855_AT, 1454722_AT, 1422470_AT	90	244	13588	1.85628	1	0.998169	99.9959
GOTERM_BP_FAT	GO:0060548~negative regulation of cell death	3	2.4	0.478996	1415855_AT, 1454722_AT, 1422470_AT	90	245	13588	1.84871	1	0.998116	99.9961
GOTERM_BP_FAT	GO:0042127~regulation of cell proliferation	3	2.4	0.872692	1415855_AT, 1454722_AT, 1460188_AT	90	538	13588	0.841884	1	0.999999	100
Annotation Cluster 17	Enrichment Score: 0.6494531189209988
Category	Term	Count	%	PValue	Genes	List Total	Pop Hits	Pop Total	Fold Enrichment	Bonferroni	Benjamini	FDR
GOTERM_BP_FAT	GO:0030099~myeloid cell differentiation	3	2.4	0.130606	1423200_AT, 1420056_S_AT, 1449569_AT	90	96	13588	4.71806	1	0.986692	88.6962
GOTERM_BP_FAT	GO:0030097~hemopoiesis	4	3.2	0.226874	1423200_AT, 1424712_AT, 1420056_S_AT, 1449569_AT	90	251	13588	2.40602	1	0.989063	98.183
GOTERM_BP_FAT	GO:0048534~hemopoietic or lymphoid organ development	4	3.2	0.27963	1423200_AT, 1424712_AT, 1420056_S_AT, 1449569_AT	90	281	13588	2.14915	1	0.989814	99.3957
GOTERM_BP_FAT	GO:0002520~immune system development	4	3.2	0.30469	1423200_AT, 1424712_AT, 1420056_S_AT, 1449569_AT	90	295	13588	2.04716	1	0.991629	99.6519
Annotation Cluster 18	Enrichment Score: 0.6187721739091652
Category	Term	Count	%	PValue	Genes	List Total	Pop Hits	Pop Total	Fold Enrichment	Bonferroni	Benjamini	FDR
GOTERM_BP_FAT	GO:0001655~urogenital system development	4	3.2	0.0708378	1454722_AT, 1420056_S_AT, 1438620_X_AT, 1424659_AT	90	146	13588	4.13638	1	0.974092	68.159
SP_PIR_KEYWORDS	differentiation	5	4	0.332568	1450578_AT, 1450281_A_AT, 1420056_S_AT, 1438620_X_AT, 1424659_AT	114	460	17854	1.70233	1	0.934725	99.34
SP_PIR_KEYWORDS	developmental protein	6	4.8	0.590932	1450281_A_AT, 1424712_AT, 1420056_S_AT, 1438620_X_AT, 1416149_AT, 1424659_AT	114	814	17854	1.1544	1	0.988273	99.9985
Annotation Cluster 19	Enrichment Score: 0.6074860259395215
Category	Term	Count	%	PValue	Genes	List Total	Pop Hits	Pop Total	Fold Enrichment	Bonferroni	Benjamini	FDR
GOTERM_BP_FAT	GO:0016477~cell migration	4	3.2	0.208054	1422471_AT, 1415855_AT, 1416953_AT, 1454722_AT	90	240	13588	2.5163	1	0.991303	97.3573
GOTERM_BP_FAT	GO:0006928~cell motion	5	4	0.219906	1422471_AT, 1415855_AT, 1416953_AT, 1454722_AT, 1424659_AT	90	367	13588	2.05692	1	0.991165	97.9104
GOTERM_BP_FAT	GO:0051674~localization of cell	4	3.2	0.284984	1422471_AT, 1415855_AT, 1416953_AT, 1454722_AT	90	284	13588	2.12645	1	0.990136	99.462
GOTERM_BP_FAT	GO:0048870~cell motility	4	3.2	0.284984	1422471_AT, 1415855_AT, 1416953_AT, 1454722_AT	90	284	13588	2.12645	1	0.990136	99.462
Annotation Cluster 20	Enrichment Score: 0.6072437409006571
Category	Term	Count	%	PValue	Genes	List Total	Pop Hits	Pop Total	Fold Enrichment	Bonferroni	Benjamini	FDR
UP_SEQ_FEATURE	metal ion-binding site:Calcium	3	2.4	0.0711003	1433546_AT, 1454157_A_AT, 1427002_S_AT	116	61	16021	6.7924	1	0.984069	64.8667
GOTERM_MF_FAT	GO:0005509~calcium ion binding	7	5.6	0.428739	1433546_AT, 1454157_A_AT, 1427888_A_AT, 1426908_AT, 1449153_AT, 1424659_AT, 1427002_S_AT	84	840	13288	1.31825	1	0.995446	99.9337
SP_PIR_KEYWORDS	calcium	6	4.8	0.494544	1433546_AT, 1454157_A_AT, 1427888_A_AT, 1426908_AT, 1449153_AT, 1427002_S_AT	114	731	17854	1.28548	1	0.974887	99.9791
Annotation Cluster 21	Enrichment Score: 0.5913331092218076
Category	Term	Count	%	PValue	Genes	List Total	Pop Hits	Pop Total	Fold Enrichment	Bonferroni	Benjamini	FDR
GOTERM_BP_FAT	GO:0034622~cellular macromolecular complex assembly	4	3.2	0.170053	1422471_AT, 1452778_X_AT, 1424712_AT, 1416518_AT	90	217	13588	2.783	1	0.990284	94.5158
GOTERM_BP_FAT	GO:0065003~macromolecular complex assembly	5	4	0.180869	1422471_AT, 1452778_X_AT, 1448736_A_AT, 1424712_AT, 1416518_AT	90	338	13588	2.2334	1	0.990896	95.5294
GOTERM_BP_FAT	GO:0034621~cellular macromolecular complex subunit organization	4	3.2	0.216565	1422471_AT, 1452778_X_AT, 1424712_AT, 1416518_AT	90	245	13588	2.46494	1	0.992205	97.7666
GOTERM_BP_FAT	GO:0043933~macromolecular complex subunit organization	5	4	0.219906	1422471_AT, 1452778_X_AT, 1448736_A_AT, 1424712_AT, 1416518_AT	90	367	13588	2.05692	1	0.991165	97.9104
GOTERM_BP_FAT	GO:0006461~protein complex assembly	3	2.4	0.439658	1422471_AT, 1448736_A_AT, 1424712_AT	90	227	13588	1.9953	1	0.997416	99.9879
GOTERM_BP_FAT	GO:0070271~protein complex biogenesis	3	2.4	0.439658	1422471_AT, 1448736_A_AT, 1424712_AT	90	227	13588	1.9953	1	0.997416	99.9879
Annotation Cluster 22	Enrichment Score: 0.5679621753343806
Category	Term	Count	%	PValue	Genes	List Total	Pop Hits	Pop Total	Fold Enrichment	Bonferroni	Benjamini	FDR
GOTERM_BP_FAT	GO:0031399~regulation of protein modification process	4	3.2	0.0940095	1415855_AT, 1423200_AT, 1460188_AT, 1425232_X_AT	90	165	13588	3.66007	1	0.981982	78.5144
GOTERM_BP_FAT	GO:0032268~regulation of cellular protein metabolic process	5	4	0.11158	1434899_S_AT, 1415855_AT, 1423200_AT, 1460188_AT, 1434898_AT, 1425232_X_AT	90	280	13588	2.69603	1	0.985528	84.1633
GOTERM_BP_FAT	GO:0001932~regulation of protein amino acid phosphorylation	3	2.4	0.187933	1415855_AT, 1460188_AT, 1425232_X_AT	90	121	13588	3.74325	1	0.990513	96.0936
GOTERM_BP_FAT	GO:0042325~regulation of phosphorylation	3	2.4	0.569688	1415855_AT, 1460188_AT, 1425232_X_AT	90	290	13588	1.56184	1	0.999343	99.9998
GOTERM_BP_FAT	GO:0019220~regulation of phosphate metabolic process	3	2.4	0.590084	1415855_AT, 1460188_AT, 1425232_X_AT	90	301	13588	1.50476	1	0.9995	99.9999
GOTERM_BP_FAT	GO:0051174~regulation of phosphorus metabolic process	3	2.4	0.590084	1415855_AT, 1460188_AT, 1425232_X_AT	90	301	13588	1.50476	1	0.9995	99.9999
Annotation Cluster 23	Enrichment Score: 0.5073265396013855
Category	Term	Count	%	PValue	Genes	List Total	Pop Hits	Pop Total	Fold Enrichment	Bonferroni	Benjamini	FDR
GOTERM_BP_FAT	GO:0006470~protein amino acid dephosphorylation	3	2.4	0.171497	1415678_AT, 1454722_AT, 1460188_AT	90	114	13588	3.9731	1	0.989442	94.6627
SP_PIR_KEYWORDS	protein phosphatase	3	2.4	0.176155	1415678_AT, 1454722_AT, 1460188_AT	114	120	17854	3.91535	1	0.854493	90.9846
GOTERM_MF_FAT	GO:0016791~phosphatase activity	4	3.2	0.186205	1415678_AT, 1428788_AT, 1454722_AT, 1460188_AT	84	238	13288	2.65866	1	0.995286	93.234
GOTERM_BP_FAT	GO:0016311~dephosphorylation	3	2.4	0.235883	1415678_AT, 1454722_AT, 1460188_AT	90	141	13588	3.21229	1	0.98936	98.4862
GOTERM_MF_FAT	GO:0004721~phosphoprotein phosphatase activity	3	2.4	0.24546	1415678_AT, 1454722_AT, 1460188_AT	84	152	13288	3.12218	1	0.996422	97.4813
GOTERM_BP_FAT	GO:0006796~phosphate metabolic process	4	3.2	0.92885	1460389_AT, 1415678_AT, 1454722_AT, 1460188_AT	90	866	13588	0.697357	1	1	100
GOTERM_BP_FAT	GO:0006793~phosphorus metabolic process	4	3.2	0.92885	1460389_AT, 1415678_AT, 1454722_AT, 1460188_AT	90	866	13588	0.697357	1	1	100
Annotation Cluster 24	Enrichment Score: 0.4730745799480174
Category	Term	Count	%	PValue	Genes	List Total	Pop Hits	Pop Total	Fold Enrichment	Bonferroni	Benjamini	FDR
GOTERM_BP_FAT	GO:0060429~epithelium development	4	3.2	0.261864	1460714_AT, 1428788_AT, 1434009_AT, 1438620_X_AT	90	271	13588	2.22845	1	0.991498	99.1168
GOTERM_BP_FAT	GO:0002009~morphogenesis of an epithelium	3	2.4	0.313535	1428788_AT, 1434009_AT, 1438620_X_AT	90	173	13588	2.61811	1	0.989433	99.7148
GOTERM_BP_FAT	GO:0048729~tissue morphogenesis	3	2.4	0.463891	1428788_AT, 1434009_AT, 1438620_X_AT	90	238	13588	1.90308	1	0.99797	99.9939
Annotation Cluster 25	Enrichment Score: 0.4218010273683574
Category	Term	Count	%	PValue	Genes	List Total	Pop Hits	Pop Total	Fold Enrichment	Bonferroni	Benjamini	FDR
GOTERM_CC_FAT	GO:0005764~lysosome	3	2.4	0.357287	1433546_AT, 1452907_AT, 1422557_S_AT	89	178	12504	2.36788	1	0.945381	99.5476
GOTERM_CC_FAT	GO:0000323~lytic vacuole	3	2.4	0.359833	1433546_AT, 1452907_AT, 1422557_S_AT	89	179	12504	2.35465	1	0.940682	99.569
GOTERM_CC_FAT	GO:0005773~vacuole	3	2.4	0.422162	1433546_AT, 1452907_AT, 1422557_S_AT	89	204	12504	2.06609	1	0.951461	99.8766
Annotation Cluster 26	Enrichment Score: 0.4139057570283421
Category	Term	Count	%	PValue	Genes	List Total	Pop Hits	Pop Total	Fold Enrichment	Bonferroni	Benjamini	FDR
GOTERM_MF_FAT	GO:0003700~transcription factor activity	8	6.4	0.210252	1451081_A_AT, 1434736_AT, 1416543_AT, 1423200_AT, 1420583_A_AT, 1454758_A_AT, 1424712_AT, 1416149_AT	84	776	13288	1.63083	1	0.996224	95.4285
GOTERM_BP_FAT	GO:0010604~positive regulation of macromolecule metabolic process	6	4.8	0.400394	1415855_AT, 1416543_AT, 1423200_AT, 1420583_A_AT, 1424712_AT, 1418594_A_AT	90	633	13588	1.43107	1	0.995976	99.9653
GOTERM_MF_FAT	GO:0043565~sequence-specific DNA binding	4	3.2	0.680854	1434736_AT, 1416543_AT, 1423200_AT, 1420583_A_AT	84	556	13288	1.13806	1	0.999793	100
Annotation Cluster 27	Enrichment Score: 0.39668718818593035
Category	Term	Count	%	PValue	Genes	List Total	Pop Hits	Pop Total	Fold Enrichment	Bonferroni	Benjamini	FDR
GOTERM_MF_FAT	GO:0030695~GTPase regulator activity	4	3.2	0.393085	1450932_S_AT, 1435780_AT, 1434009_AT, 1417380_AT	84	361	13288	1.7528	1	0.997265	99.8537
GOTERM_MF_FAT	GO:0060589~nucleoside-triphosphatase regulator activity	4	3.2	0.403238	1450932_S_AT, 1435780_AT, 1434009_AT, 1417380_AT	84	367	13288	1.72415	1	0.996275	99.8827
GOTERM_MF_FAT	GO:0005083~small GTPase regulator activity	3	2.4	0.407277	1450932_S_AT, 1435780_AT, 1417380_AT	84	223	13288	2.12812	1	0.995658	99.8926
Annotation Cluster 28	Enrichment Score: 0.380173825459441
Category	Term	Count	%	PValue	Genes	List Total	Pop Hits	Pop Total	Fold Enrichment	Bonferroni	Benjamini	FDR
GOTERM_BP_FAT	GO:0046649~lymphocyte activation	3	2.4	0.356647	1423200_AT, 1448736_A_AT, 1420056_S_AT	90	191	13588	2.37138	1	0.994063	99.8962
GOTERM_BP_FAT	GO:0045321~leukocyte activation	3	2.4	0.421672	1423200_AT, 1448736_A_AT, 1420056_S_AT	90	219	13588	2.06819	1	0.996868	99.9803
GOTERM_BP_FAT	GO:0001775~cell activation	3	2.4	0.481133	1423200_AT, 1448736_A_AT, 1420056_S_AT	90	246	13588	1.84119	1	0.998064	99.9964
Annotation Cluster 29	Enrichment Score: 0.3773437325417122
Category	Term	Count	%	PValue	Genes	List Total	Pop Hits	Pop Total	Fold Enrichment	Bonferroni	Benjamini	FDR
INTERPRO	IPR001806:Ras GTPase	3	2.4	0.181979	1424416_AT, 1434009_AT, 1424684_AT	107	130	17763	3.83098	1	1	93.384
GOTERM_BP_FAT	GO:0007264~small GTPase mediated signal transduction	4	3.2	0.239021	1424416_AT, 1434009_AT, 1417380_AT, 1424684_AT	90	258	13588	2.34074	1	0.989189	98.5802
GOTERM_MF_FAT	GO:0005525~GTP binding	4	3.2	0.38119	1450932_S_AT, 1424416_AT, 1434009_AT, 1424684_AT	84	354	13288	1.78746	1	0.998595	99.8114
GOTERM_MF_FAT	GO:0032561~guanyl ribonucleotide binding	4	3.2	0.396474	1450932_S_AT, 1424416_AT, 1434009_AT, 1424684_AT	84	363	13288	1.74315	1	0.996682	99.864
GOTERM_MF_FAT	GO:0019001~guanyl nucleotide binding	4	3.2	0.396474	1450932_S_AT, 1424416_AT, 1434009_AT, 1424684_AT	84	363	13288	1.74315	1	0.996682	99.864
GOTERM_MF_FAT	GO:0032553~ribonucleotide binding	11	8.8	0.700334	1460389_AT, 1422482_AT, 1460178_AT, 1416679_AT, 1450932_S_AT, 1424416_AT, 1434009_AT, 1424684_AT, 1438832_X_AT, 1451471_AT, 1416726_S_AT	84	1796	13288	0.968873	1	0.999834	100
GOTERM_MF_FAT	GO:0032555~purine ribonucleotide binding	11	8.8	0.700334	1460389_AT, 1422482_AT, 1460178_AT, 1416679_AT, 1450932_S_AT, 1424416_AT, 1434009_AT, 1424684_AT, 1438832_X_AT, 1451471_AT, 1416726_S_AT	84	1796	13288	0.968873	1	0.999834	100
GOTERM_MF_FAT	GO:0017076~purine nucleotide binding	11	8.8	0.749223	1460389_AT, 1422482_AT, 1460178_AT, 1416679_AT, 1450932_S_AT, 1424416_AT, 1434009_AT, 1424684_AT, 1438832_X_AT, 1451471_AT, 1416726_S_AT	84	1871	13288	0.930035	1	0.999922	100
Annotation Cluster 30	Enrichment Score: 0.35754484956163285
Category	Term	Count	%	PValue	Genes	List Total	Pop Hits	Pop Total	Fold Enrichment	Bonferroni	Benjamini	FDR
GOTERM_CC_FAT	GO:0042470~melanosome	3	2.4	0.120381	1452778_X_AT, 1420878_A_AT, 1424684_AT	89	85	12504	4.95863	1	0.791262	79.1199
GOTERM_CC_FAT	GO:0048770~pigment granule	3	2.4	0.120381	1452778_X_AT, 1420878_A_AT, 1424684_AT	89	85	12504	4.95863	1	0.791262	79.1199
GOTERM_CC_FAT	GO:0016023~cytoplasmic membrane-bounded vesicle	3	2.4	0.793699	1452778_X_AT, 1420878_A_AT, 1424684_AT	89	414	12504	1.01808	1	0.997833	100
GOTERM_CC_FAT	GO:0031988~membrane-bounded vesicle	3	2.4	0.800321	1452778_X_AT, 1420878_A_AT, 1424684_AT	89	420	12504	1.00353	1	0.997494	100
GOTERM_CC_FAT	GO:0031410~cytoplasmic vesicle	3	2.4	0.878022	1452778_X_AT, 1420878_A_AT, 1424684_AT	89	508	12504	0.829691	1	0.999136	100
GOTERM_CC_FAT	GO:0031982~vesicle	3	2.4	0.885508	1452778_X_AT, 1420878_A_AT, 1424684_AT	89	519	12504	0.812106	1	0.999081	100
Annotation Cluster 31	Enrichment Score: 0.3503375489540958
Category	Term	Count	%	PValue	Genes	List Total	Pop Hits	Pop Total	Fold Enrichment	Bonferroni	Benjamini	FDR
GOTERM_BP_FAT	GO:0030182~neuron differentiation	5	4	0.265332	1420583_A_AT, 1454722_AT, 1448736_A_AT, 1416149_AT, 1424659_AT	90	399	13588	1.89195	1	0.990696	99.1793
GOTERM_BP_FAT	GO:0031175~neuron projection development	3	2.4	0.419404	1454722_AT, 1448736_A_AT, 1424659_AT	90	218	13588	2.07768	1	0.996951	99.979
GOTERM_BP_FAT	GO:0048666~neuron development	3	2.4	0.573449	1454722_AT, 1448736_A_AT, 1424659_AT	90	292	13588	1.55114	1	0.999346	99.9998
GOTERM_BP_FAT	GO:0030030~cell projection organization	3	2.4	0.621917	1454722_AT, 1448736_A_AT, 1424659_AT	90	319	13588	1.41985	1	0.99966	100
Annotation Cluster 32	Enrichment Score: 0.3331643195495275
Category	Term	Count	%	PValue	Genes	List Total	Pop Hits	Pop Total	Fold Enrichment	Bonferroni	Benjamini	FDR
SP_PIR_KEYWORDS	Serine protease	3	2.4	0.278303	1451788_AT, 1460178_AT, 1419154_AT	114	164	17854	2.86489	1	0.906599	98.2579
GOTERM_MF_FAT	GO:0004252~serine-type endopeptidase activity	3	2.4	0.330983	1451788_AT, 1460178_AT, 1419154_AT	84	189	13288	2.51096	1	0.999058	99.4773
GOTERM_MF_FAT	GO:0008236~serine-type peptidase activity	3	2.4	0.382986	1451788_AT, 1460178_AT, 1419154_AT	84	212	13288	2.23854	1	0.998121	99.8185
GOTERM_MF_FAT	GO:0017171~serine hydrolase activity	3	2.4	0.385212	1451788_AT, 1460178_AT, 1419154_AT	84	213	13288	2.22803	1	0.997578	99.8269
GOTERM_MF_FAT	GO:0004175~endopeptidase activity	4	3.2	0.491994	1451788_AT, 1460178_AT, 1419154_AT, 1449153_AT	84	421	13288	1.503	1	0.998143	99.9857
GOTERM_MF_FAT	GO:0070011~peptidase activity, acting on L-amino acid peptides	5	4	0.523781	1451788_AT, 1460178_AT, 1419154_AT, 1449153_AT, 1460248_AT	84	603	13288	1.3117	1	0.998708	99.9939
GOTERM_MF_FAT	GO:0008233~peptidase activity	5	4	0.557562	1451788_AT, 1460178_AT, 1419154_AT, 1449153_AT, 1460248_AT	84	629	13288	1.25748	1	0.998674	99.9977
SP_PIR_KEYWORDS	Protease	4	3.2	0.629023	1451788_AT, 1460178_AT, 1419154_AT, 1449153_AT	114	509	17854	1.23076	1	0.990771	99.9996
GOTERM_BP_FAT	GO:0006508~proteolysis	6	4.8	0.817048	1451788_AT, 1460178_AT, 1419154_AT, 1449153_AT, 1460248_AT, 1416726_S_AT	90	1034	13588	0.87608	1	0.999993	100
Annotation Cluster 33	Enrichment Score: 0.31915845615467536
Category	Term	Count	%	PValue	Genes	List Total	Pop Hits	Pop Total	Fold Enrichment	Bonferroni	Benjamini	FDR
SP_PIR_KEYWORDS	cell adhesion	4	3.2	0.43307	1415855_AT, 1416953_AT, 1448162_AT, 1417514_AT	114	380	17854	1.64857	1	0.961239	99.913
GOTERM_BP_FAT	GO:0007155~cell adhesion	5	4	0.503939	1415855_AT, 1416953_AT, 1448162_AT, 1417514_AT, 1460248_AT	90	561	13588	1.34561	1	0.998448	99.9982
GOTERM_BP_FAT	GO:0022610~biological adhesion	5	4	0.505347	1415855_AT, 1416953_AT, 1448162_AT, 1417514_AT, 1460248_AT	90	562	13588	1.34322	1	0.998385	99.9983
Annotation Cluster 34	Enrichment Score: 0.29166479998995437
Category	Term	Count	%	PValue	Genes	List Total	Pop Hits	Pop Total	Fold Enrichment	Bonferroni	Benjamini	FDR
SP_PIR_KEYWORDS	Secreted	14	11.2	0.113495	1451788_AT, 1415855_AT, 1416953_AT, 1419154_AT, 1449569_AT, 1421681_AT, 1424659_AT, 1421844_AT, 1454157_A_AT, 1449335_AT, 1422657_AT, 1438620_X_AT, 1449153_AT, 1460248_AT	114	1420	17854	1.54408	1	0.737978	77.5965
GOTERM_CC_FAT	GO:0005576~extracellular region	14	11.2	0.402003	1451788_AT, 1415855_AT, 1416953_AT, 1419154_AT, 1449569_AT, 1421681_AT, 1424659_AT, 1421844_AT, 1454157_A_AT, 1449335_AT, 1422657_AT, 1438620_X_AT, 1449153_AT, 1460248_AT	89	1680	12504	1.17079	1	0.951772	99.8125
GOTERM_CC_FAT	GO:0044421~extracellular region part	7	5.6	0.464699	1449335_AT, 1415855_AT, 1416953_AT, 1449569_AT, 1449153_AT, 1460248_AT, 1424659_AT	89	774	12504	1.27062	1	0.964544	99.9515
SP_PIR_KEYWORDS	disulfide bond	17	13.6	0.500701	1451788_AT, 1415855_AT, 1416953_AT, 1448162_AT, 1419154_AT, 1449569_AT, 1421681_AT, 1424659_AT, 1421844_AT, 1454157_A_AT, 1426908_AT, 1449335_AT, 1421734_AT, 1422657_AT, 1438620_X_AT, 1449153_AT, 1460248_AT	114	2469	17854	1.07835	1	0.973915	99.982
SP_PIR_KEYWORDS	glycoprotein	23	18.4	0.610538	1451788_AT, 1433546_AT, 1448276_AT, 1421225_A_AT, 1415855_AT, 1448162_AT, 1419154_AT, 1449569_AT, 1421681_AT, 1421844_AT, 1424659_AT, 1454157_A_AT, 1416640_AT, 1421734_AT, 1452907_AT, 1449544_A_AT, 1416679_AT, 1417622_AT, 1422657_AT, 1438620_X_AT, 1449153_AT, 1460248_AT, 1427002_S_AT	114	3600	17854	1.00059	1	0.989641	99.9992
UP_SEQ_FEATURE	disulfide bond	17	13.6	0.651375	1451788_AT, 1415855_AT, 1416953_AT, 1448162_AT, 1419154_AT, 1449569_AT, 1421681_AT, 1424659_AT, 1421844_AT, 1454157_A_AT, 1426908_AT, 1449335_AT, 1421734_AT, 1422657_AT, 1438620_X_AT, 1449153_AT, 1460248_AT	116	2379	16021	0.986929	1	1	100
UP_SEQ_FEATURE	glycosylation site:N-linked (GlcNAc...)	23	18.4	0.76539	1451788_AT, 1433546_AT, 1448276_AT, 1421225_A_AT, 1415855_AT, 1448162_AT, 1419154_AT, 1449569_AT, 1421681_AT, 1421844_AT, 1424659_AT, 1454157_A_AT, 1416640_AT, 1421734_AT, 1452907_AT, 1449544_A_AT, 1416679_AT, 1417622_AT, 1422657_AT, 1438620_X_AT, 1449153_AT, 1460248_AT, 1427002_S_AT	116	3444	16021	0.922351	1	1	100
SP_PIR_KEYWORDS	signal	17	13.6	0.795979	1451788_AT, 1433546_AT, 1415855_AT, 1416953_AT, 1448162_AT, 1449569_AT, 1424659_AT, 1421844_AT, 1454157_A_AT, 1452907_AT, 1449335_AT, 1422657_AT, 1438620_X_AT, 1449153_AT, 1460248_AT, 1424574_AT, 1427002_S_AT	114	2970	17854	0.896444	1	0.998086	100
UP_SEQ_FEATURE	signal peptide	17	13.6	0.922004	1451788_AT, 1433546_AT, 1415855_AT, 1416953_AT, 1448162_AT, 1449569_AT, 1424659_AT, 1421844_AT, 1454157_A_AT, 1452907_AT, 1449335_AT, 1422657_AT, 1438620_X_AT, 1449153_AT, 1460248_AT, 1424574_AT, 1427002_S_AT	116	2963	16021	0.792408	1	1	100
Annotation Cluster 35	Enrichment Score: 0.284414545520251
Category	Term	Count	%	PValue	Genes	List Total	Pop Hits	Pop Total	Fold Enrichment	Bonferroni	Benjamini	FDR
SP_PIR_KEYWORDS	extracellular matrix	3	2.4	0.391227	1449335_AT, 1416953_AT, 1449153_AT	114	213	17854	2.20583	1	0.946674	99.7894
GOTERM_CC_FAT	GO:0044421~extracellular region part	7	5.6	0.464699	1449335_AT, 1415855_AT, 1416953_AT, 1449569_AT, 1449153_AT, 1460248_AT, 1424659_AT	89	774	12504	1.27062	1	0.964544	99.9515
GOTERM_CC_FAT	GO:0005578~proteinaceous extracellular matrix	3	2.4	0.622232	1449335_AT, 1416953_AT, 1449153_AT	89	297	12504	1.41914	1	0.987483	99.9993
GOTERM_CC_FAT	GO:0031012~extracellular matrix	3	2.4	0.643856	1449335_AT, 1416953_AT, 1449153_AT	89	309	12504	1.36402	1	0.989184	99.9997
Annotation Cluster 36	Enrichment Score: 0.28243441354136595
Category	Term	Count	%	PValue	Genes	List Total	Pop Hits	Pop Total	Fold Enrichment	Bonferroni	Benjamini	FDR
SP_PIR_KEYWORDS	activator	7	5.6	0.0869798	1460389_AT, 1422482_AT, 1416543_AT, 1420583_A_AT, 1450578_AT, 1418594_A_AT, 1423501_AT	114	484	17854	2.26508	1	0.790598	67.6962
GOTERM_BP_FAT	GO:0010604~positive regulation of macromolecule metabolic process	6	4.8	0.400394	1415855_AT, 1416543_AT, 1423200_AT, 1420583_A_AT, 1424712_AT, 1418594_A_AT	90	633	13588	1.43107	1	0.995976	99.9653
GOTERM_BP_FAT	GO:0051173~positive regulation of nitrogen compound metabolic process	5	4	0.453707	1416543_AT, 1420583_A_AT, 1448736_A_AT, 1424712_AT, 1418594_A_AT	90	526	13588	1.43515	1	0.997712	99.9919
GOTERM_BP_FAT	GO:0045941~positive regulation of transcription	4	3.2	0.606298	1416543_AT, 1420583_A_AT, 1424712_AT, 1418594_A_AT	90	475	13588	1.27139	1	0.999558	100
GOTERM_BP_FAT	GO:0010628~positive regulation of gene expression	4	3.2	0.62472	1416543_AT, 1420583_A_AT, 1424712_AT, 1418594_A_AT	90	488	13588	1.23752	1	0.999656	100
GOTERM_BP_FAT	GO:0045935~positive regulation of nucleobase, nucleoside, nucleotide and nucleic acid metabolic process	4	3.2	0.65456	1416543_AT, 1420583_A_AT, 1424712_AT, 1418594_A_AT	90	510	13588	1.18414	1	0.999779	100
GOTERM_BP_FAT	GO:0010557~positive regulation of macromolecule biosynthetic process	4	3.2	0.680213	1416543_AT, 1420583_A_AT, 1424712_AT, 1418594_A_AT	90	530	13588	1.13945	1	0.999837	100
GOTERM_BP_FAT	GO:0031328~positive regulation of cellular biosynthetic process	4	3.2	0.706803	1416543_AT, 1420583_A_AT, 1424712_AT, 1418594_A_AT	90	552	13588	1.09404	1	0.999902	100
GOTERM_BP_FAT	GO:0009891~positive regulation of biosynthetic process	4	3.2	0.71261	1416543_AT, 1420583_A_AT, 1424712_AT, 1418594_A_AT	90	557	13588	1.08422	1	0.999909	100
GOTERM_BP_FAT	GO:0045893~positive regulation of transcription, DNA-dependent	3	2.4	0.761572	1416543_AT, 1420583_A_AT, 1418594_A_AT	90	416	13588	1.08878	1	0.999971	100
GOTERM_BP_FAT	GO:0051254~positive regulation of RNA metabolic process	3	2.4	0.765088	1416543_AT, 1420583_A_AT, 1418594_A_AT	90	419	13588	1.08099	1	0.999971	100
Annotation Cluster 37	Enrichment Score: 0.2703754665280479
Category	Term	Count	%	PValue	Genes	List Total	Pop Hits	Pop Total	Fold Enrichment	Bonferroni	Benjamini	FDR
SP_PIR_KEYWORDS	mitochondrion	8	6.4	0.233953	1434886_AT, 1419657_A_AT, 1416772_AT, 1422470_AT, 1438832_X_AT, 1418034_AT, 1451471_AT, 1435007_S_AT	114	790	17854	1.58596	1	0.877394	96.3465
SP_PIR_KEYWORDS	transit peptide	3	2.4	0.789069	1416772_AT, 1418034_AT, 1451471_AT	114	457	17854	1.0281	1	0.998085	100
UP_SEQ_FEATURE	transit peptide:Mitochondrion	3	2.4	0.836817	1416772_AT, 1418034_AT, 1451471_AT	116	449	16021	0.922798	1	1	100
Annotation Cluster 38	Enrichment Score: 0.22241582537541318
Category	Term	Count	%	PValue	Genes	List Total	Pop Hits	Pop Total	Fold Enrichment	Bonferroni	Benjamini	FDR
GOTERM_MF_FAT	GO:0031420~alkali metal ion binding	3	2.4	0.369564	1421225_A_AT, 1449544_A_AT, 1417622_AT	84	206	13288	2.30374	1	0.999138	99.7595
GOTERM_BP_FAT	GO:0030001~metal ion transport	4	3.2	0.556992	1421225_A_AT, 1449544_A_AT, 1417622_AT, 1416832_AT	90	442	13588	1.36631	1	0.99921	99.9997
GOTERM_BP_FAT	GO:0015672~monovalent inorganic cation transport	3	2.4	0.593715	1421225_A_AT, 1449544_A_AT, 1417622_AT	90	303	13588	1.49483	1	0.999502	99.9999
GOTERM_BP_FAT	GO:0006812~cation transport	4	3.2	0.661106	1421225_A_AT, 1449544_A_AT, 1417622_AT, 1416832_AT	90	515	13588	1.17264	1	0.999796	100
SP_PIR_KEYWORDS	ion transport	4	3.2	0.672361	1421225_A_AT, 1449544_A_AT, 1417622_AT, 1416832_AT	114	543	17854	1.15369	1	0.993404	99.9999
GOTERM_BP_FAT	GO:0006811~ion transport	4	3.2	0.852147	1421225_A_AT, 1449544_A_AT, 1417622_AT, 1416832_AT	90	712	13588	0.84819	1	0.999998	100
Annotation Cluster 39	Enrichment Score: 0.2079639156618114
Category	Term	Count	%	PValue	Genes	List Total	Pop Hits	Pop Total	Fold Enrichment	Bonferroni	Benjamini	FDR
UP_SEQ_FEATURE	topological domain:Lumenal	5	4	0.346292	1422471_AT, 1426908_AT, 1455129_AT, 1454697_AT, 1424574_AT	116	414	16021	1.66802	1	1	99.7592
SP_PIR_KEYWORDS	endoplasmic reticulum	4	3.2	0.807997	1455129_AT, 1435626_A_AT, 1454697_AT, 1424574_AT	114	678	17854	0.923977	1	0.99828	100
GOTERM_CC_FAT	GO:0005783~endoplasmic reticulum	5	4	0.849681	1455129_AT, 1435626_A_AT, 1454697_AT, 1424574_AT, 1427002_S_AT	89	838	12504	0.838272	1	0.998468	100
Annotation Cluster 40	Enrichment Score: 0.1951294261721085
Category	Term	Count	%	PValue	Genes	List Total	Pop Hits	Pop Total	Fold Enrichment	Bonferroni	Benjamini	FDR
INTERPRO	IPR003593:ATPase, AAA+ type, core	3	2.4	0.199229	1422482_AT, 1460178_AT, 1416679_AT	107	138	17763	3.6089	1	0.999999	95.0403
SMART	SM00382:AAA	3	2.4	0.218442	1422482_AT, 1460178_AT, 1416679_AT	59	138	9131	3.36441	1	0.999954	92.7681
GOTERM_MF_FAT	GO:0042623~ATPase activity, coupled	3	2.4	0.407277	1460178_AT, 1416679_AT, 1438832_X_AT	84	223	13288	2.12812	1	0.995658	99.8926
GOTERM_MF_FAT	GO:0016887~ATPase activity	3	2.4	0.526854	1460178_AT, 1416679_AT, 1438832_X_AT	84	281	13288	1.68887	1	0.998475	99.9944
GOTERM_MF_FAT	GO:0000166~nucleotide binding	14	11.2	0.620726	1460178_AT, 1450932_S_AT, 1434009_AT, 1424684_AT, 1417772_AT, 1416726_S_AT, 1460389_AT, 1434899_S_AT, 1422482_AT, 1416679_AT, 1424416_AT, 1438832_X_AT, 1434898_AT, 1451521_X_AT, 1451471_AT	84	2183	13288	1.01451	1	0.999397	99.9997
GOTERM_MF_FAT	GO:0032553~ribonucleotide binding	11	8.8	0.700334	1460389_AT, 1422482_AT, 1460178_AT, 1416679_AT, 1450932_S_AT, 1424416_AT, 1434009_AT, 1424684_AT, 1438832_X_AT, 1451471_AT, 1416726_S_AT	84	1796	13288	0.968873	1	0.999834	100
GOTERM_MF_FAT	GO:0032555~purine ribonucleotide binding	11	8.8	0.700334	1460389_AT, 1422482_AT, 1460178_AT, 1416679_AT, 1450932_S_AT, 1424416_AT, 1434009_AT, 1424684_AT, 1438832_X_AT, 1451471_AT, 1416726_S_AT	84	1796	13288	0.968873	1	0.999834	100
GOTERM_MF_FAT	GO:0017076~purine nucleotide binding	11	8.8	0.749223	1460389_AT, 1422482_AT, 1460178_AT, 1416679_AT, 1450932_S_AT, 1424416_AT, 1434009_AT, 1424684_AT, 1438832_X_AT, 1451471_AT, 1416726_S_AT	84	1871	13288	0.930035	1	0.999922	100
UP_SEQ_FEATURE	nucleotide phosphate-binding region:ATP	6	4.8	0.786613	1460389_AT, 1422482_AT, 1460178_AT, 1416679_AT, 1438832_X_AT, 1451471_AT	116	907	16021	0.913641	1	1	100
SP_PIR_KEYWORDS	nucleotide-binding	9	7.2	0.821167	1460389_AT, 1422482_AT, 1460178_AT, 1416679_AT, 1424416_AT, 1424684_AT, 1438832_X_AT, 1451471_AT, 1416726_S_AT	114	1631	17854	0.86421	1	0.998506	100
SP_PIR_KEYWORDS	atp-binding	7	5.6	0.832691	1460389_AT, 1422482_AT, 1460178_AT, 1416679_AT, 1438832_X_AT, 1451471_AT, 1416726_S_AT	114	1287	17854	0.851825	1	0.998674	100
GOTERM_MF_FAT	GO:0005524~ATP binding	7	5.6	0.89934	1460389_AT, 1422482_AT, 1460178_AT, 1416679_AT, 1438832_X_AT, 1451471_AT, 1416726_S_AT	84	1443	13288	0.767383	1	1	100
GOTERM_MF_FAT	GO:0032559~adenyl ribonucleotide binding	7	5.6	0.905426	1460389_AT, 1422482_AT, 1460178_AT, 1416679_AT, 1438832_X_AT, 1451471_AT, 1416726_S_AT	84	1460	13288	0.758447	1	1	100
GOTERM_MF_FAT	GO:0030554~adenyl nucleotide binding	7	5.6	0.928701	1460389_AT, 1422482_AT, 1460178_AT, 1416679_AT, 1438832_X_AT, 1451471_AT, 1416726_S_AT	84	1535	13288	0.72139	1	1	100
GOTERM_MF_FAT	GO:0001883~purine nucleoside binding	7	5.6	0.932189	1460389_AT, 1422482_AT, 1460178_AT, 1416679_AT, 1438832_X_AT, 1451471_AT, 1416726_S_AT	84	1548	13288	0.715332	1	1	100
GOTERM_MF_FAT	GO:0001882~nucleoside binding	7	5.6	0.934771	1460389_AT, 1422482_AT, 1460178_AT, 1416679_AT, 1438832_X_AT, 1451471_AT, 1416726_S_AT	84	1558	13288	0.71074	1	1	100
Annotation Cluster 41	Enrichment Score: 0.15605543712548078
Category	Term	Count	%	PValue	Genes	List Total	Pop Hits	Pop Total	Fold Enrichment	Bonferroni	Benjamini	FDR
GOTERM_BP_FAT	GO:0000279~M phase	3	2.4	0.556339	1417036_AT, 1424712_AT, 1416518_AT	90	283	13588	1.60047	1	0.999255	99.9997
GOTERM_BP_FAT	GO:0022403~cell cycle phase	3	2.4	0.637117	1417036_AT, 1424712_AT, 1416518_AT	90	328	13588	1.38089	1	0.999718	100
GOTERM_BP_FAT	GO:0022402~cell cycle process	3	2.4	0.733101	1417036_AT, 1424712_AT, 1416518_AT	90	393	13588	1.1525	1	0.999943	100
GOTERM_BP_FAT	GO:0007049~cell cycle	3	2.4	0.914229	1417036_AT, 1424712_AT, 1416518_AT	90	611	13588	0.741298	1	1	100
Annotation Cluster 42	Enrichment Score: 0.11633055201801322
Category	Term	Count	%	PValue	Genes	List Total	Pop Hits	Pop Total	Fold Enrichment	Bonferroni	Benjamini	FDR
SP_PIR_KEYWORDS	cytoskeleton	5	4	0.50657	1417036_AT, 1427888_A_AT, 1415855_AT, 1419070_AT, 1421090_AT	114	583	17854	1.34317	1	0.972901	99.9845
GOTERM_CC_FAT	GO:0005856~cytoskeleton	6	4.8	0.905799	1417036_AT, 1427888_A_AT, 1415855_AT, 1419070_AT, 1434009_AT, 1421090_AT	89	1122	12504	0.751307	1	0.999354	100
GOTERM_CC_FAT	GO:0044430~cytoskeletal part	3	2.4	0.975745	1417036_AT, 1427888_A_AT, 1419070_AT	89	774	12504	0.544552	1	0.999979	100
Annotation Cluster 43	Enrichment Score: 0.06808435963219213
Category	Term	Count	%	PValue	Genes	List Total	Pop Hits	Pop Total	Fold Enrichment	Bonferroni	Benjamini	FDR
GOTERM_CC_FAT	GO:0000267~cell fraction	4	3.2	0.797114	1415678_AT, 1428788_AT, 1417622_AT, 1448736_A_AT	89	596	12504	0.942915	1	0.997669	100
GOTERM_CC_FAT	GO:0005624~membrane fraction	3	2.4	0.879415	1415678_AT, 1428788_AT, 1417622_AT	89	510	12504	0.826438	1	0.999047	100
GOTERM_CC_FAT	GO:0005626~insoluble fraction	3	2.4	0.891318	1415678_AT, 1428788_AT, 1417622_AT	89	528	12504	0.798264	1	0.999113	100
Annotation Cluster 44	Enrichment Score: 0.06672920752252146
Category	Term	Count	%	PValue	Genes	List Total	Pop Hits	Pop Total	Fold Enrichment	Bonferroni	Benjamini	FDR
SP_PIR_KEYWORDS	membrane	34	27.2	0.681111	1448276_AT, 1421225_A_AT, 1415855_AT, 1435886_AT, 1450932_S_AT, 1435626_A_AT, 1417380_AT, 1419154_AT, 1421681_AT, 1438115_A_AT, 1421844_AT, 1423617_AT, 1416679_AT, 1449544_A_AT, 1422470_AT, 1425529_S_AT, 1437078_AT, 1448162_AT, 1424684_AT, 1435007_S_AT, 1426445_AT, 1422471_AT, 1421734_AT, 1416640_AT, 1426908_AT, 1455129_AT, 1423827_S_AT, 1417622_AT, 1419657_A_AT, 1416772_AT, 1454697_AT, 1416832_A…	114	5507	17854	0.966929	1	0.993419	99.9999
UP_SEQ_FEATURE	transmembrane region	27	21.6	0.804434	1448276_AT, 1421225_A_AT, 1415855_AT, 1435886_AT, 1435626_A_AT, 1419154_AT, 1421681_AT, 1421844_AT, 1416679_AT, 1449544_A_AT, 1422470_AT, 1425529_S_AT, 1448162_AT, 1435007_S_AT, 1426445_AT, 1422471_AT, 1416640_AT, 1426908_AT, 1421734_AT, 1455129_AT, 1423827_S_AT, 1417622_AT, 1419657_A_AT, 1454697_AT, 1416832_AT, 1424574_AT, 1454621_S_AT	116	4113	16021	0.906644	1	1	100
UP_SEQ_FEATURE	topological domain:Cytoplasmic	17	13.6	0.866153	1448276_AT, 1421225_A_AT, 1415855_AT, 1448162_AT, 1419154_AT, 1421681_AT, 1421844_AT, 1422471_AT, 1426908_AT, 1416640_AT, 1421734_AT, 1455129_AT, 1449544_A_AT, 1417622_AT, 1454697_AT, 1416832_AT, 1424574_AT	116	2780	16021	0.84457	1	1	100
SP_PIR_KEYWORDS	transmembrane	28	22.4	0.918076	1448276_AT, 1421225_A_AT, 1415855_AT, 1435886_AT, 1435626_A_AT, 1419154_AT, 1421681_AT, 1421844_AT, 1416679_AT, 1449544_A_AT, 1422384_AT, 1422470_AT, 1425529_S_AT, 1448162_AT, 1435007_S_AT, 1426445_AT, 1422471_AT, 1416640_AT, 1426908_AT, 1421734_AT, 1455129_AT, 1423827_S_AT, 1417622_AT, 1419657_A_AT, 1454697_AT, 1416832_AT, 1424574_AT, 1454621_S_AT	114	5237	17854	0.837348	1	0.999785	100
GOTERM_CC_FAT	GO:0016021~integral to membrane	34	27.2	0.95126	1448276_AT, 1421225_A_AT, 1415855_AT, 1435886_AT, 1435626_A_AT, 1419154_AT, 1421681_AT, 1421844_AT, 1416679_AT, 1449544_A_AT, 1435780_AT, 1422384_AT, 1424712_AT, 1422470_AT, 1425529_S_AT, 1415860_AT, 1448162_AT, 1449505_AT, 1435007_S_AT, 1426445_AT, 1422471_AT, 1415678_AT, 1421734_AT, 1416640_AT, 1426908_AT, 1455129_AT, 1423827_S_AT, 1417622_AT, 1419657_A_AT, 1454697_AT, 1426751_S_AT, 1416832_AT,…	89	5709	12504	0.836716	1	0.999902	100
GOTERM_CC_FAT	GO:0031224~intrinsic to membrane	35	28	0.959718	1448276_AT, 1421225_A_AT, 1415855_AT, 1435886_AT, 1435626_A_AT, 1419154_AT, 1421681_AT, 1421844_AT, 1416679_AT, 1449544_A_AT, 1435780_AT, 1422384_AT, 1424712_AT, 1422470_AT, 1425529_S_AT, 1415860_AT, 1448162_AT, 1424684_AT, 1449505_AT, 1435007_S_AT, 1426445_AT, 1422471_AT, 1415678_AT, 1421734_AT, 1416640_AT, 1426908_AT, 1455129_AT, 1423827_S_AT, 1417622_AT, 1419657_A_AT, 1454697_AT, 1426751_S_AT,…	89	5914	12504	0.831468	1	0.999923	100
Annotation Cluster 45	Enrichment Score: 0.03348272388234699
Category	Term	Count	%	PValue	Genes	List Total	Pop Hits	Pop Total	Fold Enrichment	Bonferroni	Benjamini	FDR
GOTERM_MF_FAT	GO:0043169~cation binding	21	16.8	0.877081	1433546_AT, 1427888_A_AT, 1421225_A_AT, 1428288_AT, 1424659_AT, 1454157_A_AT, 1415678_AT, 1426908_AT, 1452907_AT, 1416534_AT, 1449544_A_AT, 1420583_A_AT, 1454722_AT, 1417622_AT, 1448736_A_AT, 1422557_S_AT, 1420056_S_AT, 1449153_AT, 1416832_AT, 1460248_AT, 1427002_S_AT	84	3885	13288	0.855084	1	0.999999	100
GOTERM_MF_FAT	GO:0043167~ion binding	21	16.8	0.891234	1433546_AT, 1427888_A_AT, 1421225_A_AT, 1428288_AT, 1424659_AT, 1454157_A_AT, 1415678_AT, 1426908_AT, 1452907_AT, 1416534_AT, 1449544_A_AT, 1420583_A_AT, 1454722_AT, 1417622_AT, 1448736_A_AT, 1422557_S_AT, 1420056_S_AT, 1449153_AT, 1416832_AT, 1460248_AT, 1427002_S_AT	84	3934	13288	0.844433	1	0.999999	100
GOTERM_MF_FAT	GO:0046872~metal ion binding	20	16	0.913555	1433546_AT, 1427888_A_AT, 1421225_A_AT, 1428288_AT, 1424659_AT, 1454157_A_AT, 1415678_AT, 1426908_AT, 1449544_A_AT, 1420583_A_AT, 1416534_AT, 1454722_AT, 1417622_AT, 1448736_A_AT, 1422557_S_AT, 1420056_S_AT, 1449153_AT, 1416832_AT, 1460248_AT, 1427002_S_AT	84	3850	13288	0.821769	1	1	100
SP_PIR_KEYWORDS	metal-binding	12	9.6	0.962821	1433546_AT, 1454157_A_AT, 1415678_AT, 1449335_AT, 1416534_AT, 1420583_A_AT, 1448736_A_AT, 1422557_S_AT, 1420056_S_AT, 1449153_AT, 1428288_AT, 1427002_S_AT	114	2682	17854	0.700734	1	0.999982	100
GOTERM_MF_FAT	GO:0046914~transition metal ion binding	10	8	0.989178	1415678_AT, 1426908_AT, 1416534_AT, 1420583_A_AT, 1422557_S_AT, 1420056_S_AT, 1416832_AT, 1449153_AT, 1460248_AT, 1428288_AT	84	2608	13288	0.606559	1	1	100
Annotation Cluster 46	Enrichment Score: 0.0028083990218168093
Category	Term	Count	%	PValue	Genes	List Total	Pop Hits	Pop Total	Fold Enrichment	Bonferroni	Benjamini	FDR
GOTERM_MF_FAT	GO:0046914~transition metal ion binding	10	8	0.989178	1415678_AT, 1426908_AT, 1416534_AT, 1420583_A_AT, 1422557_S_AT, 1420056_S_AT, 1416832_AT, 1449153_AT, 1460248_AT, 1428288_AT	84	2608	13288	0.606559	1	1	100
GOTERM_MF_FAT	GO:0008270~zinc ion binding	7	5.6	0.994095	1416534_AT, 1420583_A_AT, 1422557_S_AT, 1416832_AT, 1449153_AT, 1460248_AT, 1428288_AT	84	2105	13288	0.526049	1	1	100
SP_PIR_KEYWORDS	zinc	6	4.8	0.994328	1449335_AT, 1416534_AT, 1420583_A_AT, 1416832_AT, 1449153_AT, 1428288_AT	114	1886	17854	0.498242	1	1	100
SP_PIR_KEYWORDS	zinc-finger	3	2.4	0.996631	1416534_AT, 1420583_A_AT, 1428288_AT	114	1204	17854	0.390234	1	1	100
Annotation Cluster 47	Enrichment Score: 1.7111732387947617E-4
Category	Term	Count	%	PValue	Genes	List Total	Pop Hits	Pop Total	Fold Enrichment	Bonferroni	Benjamini	FDR
GOTERM_BP_FAT	GO:0007600~sensory perception	3	2.4	0.999324	1417622_AT, 1422384_AT, 1425232_X_AT	90	1402	13588	0.323062	1	1	100
GOTERM_BP_FAT	GO:0050890~cognition	3	2.4	0.999597	1417622_AT, 1422384_AT, 1425232_X_AT	90	1480	13588	0.306036	1	1	100
GOTERM_BP_FAT	GO:0050877~neurological system process	3	2.4	0.999897	1417622_AT, 1422384_AT, 1425232_X_AT	90	1681	13588	0.269443	1	1	100

## Sheet: phase_4_clu
Annotation Cluster 1	Enrichment Score: 1.373901851683418
Category	Term	Count	%	PValue	Genes	List Total	Pop Hits	Pop Total	Fold Enrichment	Bonferroni	Benjamini	FDR
UP_SEQ_FEATURE	lipid moiety-binding region:S-farnesyl cysteine	4	3.44828	0.00338424	1434196_AT, 1416288_AT, 1420479_A_AT, 1448332_AT	106	46	16021	13.1427	0.730698	0.730698	4.59663
SP_PIR_KEYWORDS	prenylation	5	4.31034	0.010597	1434196_AT, 1420900_A_AT, 1416288_AT, 1420479_A_AT, 1448332_AT	106	145	17854	5.80807	0.854603	0.474163	12.3086
SP_PIR_KEYWORDS	lipoprotein	6	5.17241	0.265719	1448331_AT, 1434196_AT, 1420900_A_AT, 1416288_AT, 1420479_A_AT, 1448332_AT	106	589	17854	1.7158	1	0.864202	97.7806
GOTERM_CC_FAT	GO:0031225~anchored to membrane	3	2.58621	0.335217	1434196_AT, 1420900_A_AT, 1416288_AT	73	207	12504	2.48243	1	0.96271	99.2149
Annotation Cluster 2	Enrichment Score: 1.3461844926670514
Category	Term	Count	%	PValue	Genes	List Total	Pop Hits	Pop Total	Fold Enrichment	Bonferroni	Benjamini	FDR
GOTERM_BP_FAT	GO:0006091~generation of precursor metabolites and energy	6	5.17241	0.0179169	1448331_AT, 1416328_A_AT, 1421239_AT, 1420997_A_AT, 1418560_AT, AFFX-GAPDHMUR/M32599_3_AT	80	261	13588	3.9046	0.999989	0.999989	23.5793
SP_PIR_KEYWORDS	glycolysis	3	2.58621	0.0253171	1420997_A_AT, 1418560_AT, AFFX-GAPDHMUR/M32599_3_AT	106	42	17854	12.031	0.990356	0.686624	27.1051
GOTERM_BP_FAT	GO:0006096~glycolysis	3	2.58621	0.0269704	1420997_A_AT, 1418560_AT, AFFX-GAPDHMUR/M32599_3_AT	80	44	13588	11.5807	1	0.996848	33.4138
GOTERM_BP_FAT	GO:0006007~glucose catabolic process	3	2.58621	0.0366982	1420997_A_AT, 1418560_AT, AFFX-GAPDHMUR/M32599_3_AT	80	52	13588	9.79904	1	0.997281	42.6574
GOTERM_BP_FAT	GO:0019320~hexose catabolic process	3	2.58621	0.0366982	1420997_A_AT, 1418560_AT, AFFX-GAPDHMUR/M32599_3_AT	80	52	13588	9.79904	1	0.997281	42.6574
GOTERM_BP_FAT	GO:0046365~monosaccharide catabolic process	3	2.58621	0.0393119	1420997_A_AT, 1418560_AT, AFFX-GAPDHMUR/M32599_3_AT	80	54	13588	9.43611	1	0.985367	44.9286
GOTERM_BP_FAT	GO:0044275~cellular carbohydrate catabolic process	3	2.58621	0.0475583	1420997_A_AT, 1418560_AT, AFFX-GAPDHMUR/M32599_3_AT	80	60	13588	8.4925	1	0.967342	51.5563
GOTERM_BP_FAT	GO:0006006~glucose metabolic process	4	3.44828	0.0480389	1421239_AT, 1420997_A_AT, 1418560_AT, AFFX-GAPDHMUR/M32599_3_AT	80	140	13588	4.85286	1	0.955462	51.9186
GOTERM_BP_FAT	GO:0046164~alcohol catabolic process	3	2.58621	0.0548668	1420997_A_AT, 1418560_AT, AFFX-GAPDHMUR/M32599_3_AT	80	65	13588	7.83923	1	0.948797	56.8007
KEGG_PATHWAY	mmu00010:Glycolysis / Gluconeogenesis	3	2.58621	0.0640935	1420997_A_AT, 1418560_AT, AFFX-GAPDHMUR/M32599_3_AT	36	68	5738	7.03186	0.979922	0.623575	48.3902
GOTERM_BP_FAT	GO:0019318~hexose metabolic process	4	3.44828	0.0754249	1421239_AT, 1420997_A_AT, 1418560_AT, AFFX-GAPDHMUR/M32599_3_AT	80	169	13588	4.02012	1	0.977906	68.853
GOTERM_BP_FAT	GO:0016052~carbohydrate catabolic process	3	2.58621	0.0805926	1420997_A_AT, 1418560_AT, AFFX-GAPDHMUR/M32599_3_AT	80	81	13588	6.29074	1	0.977476	71.3444
GOTERM_BP_FAT	GO:0005996~monosaccharide metabolic process	4	3.44828	0.0998784	1421239_AT, 1420997_A_AT, 1418560_AT, AFFX-GAPDHMUR/M32599_3_AT	80	191	13588	3.55707	1	0.984336	79.0943
Annotation Cluster 3	Enrichment Score: 1.3043201575017076
Category	Term	Count	%	PValue	Genes	List Total	Pop Hits	Pop Total	Fold Enrichment	Bonferroni	Benjamini	FDR
GOTERM_BP_FAT	GO:0006457~protein folding	4	3.44828	0.0377258	1434196_AT, 1416362_A_AT, 1416288_AT, 1417258_AT	80	127	13588	5.34961	1	0.992256	43.5605
GOTERM_MF_FAT	GO:0051082~unfolded protein binding	3	2.58621	0.055218	1434196_AT, 1416288_AT, 1417258_AT	73	70	13288	7.80117	0.999996	0.98418	51.4469
SP_PIR_KEYWORDS	Chaperone	4	3.44828	0.0586571	1434196_AT, 1435160_AT, 1416288_AT, 1417258_AT	106	150	17854	4.49157	0.999982	0.70349	52.5386
Annotation Cluster 4	Enrichment Score: 1.1022991125834596
Category	Term	Count	%	PValue	Genes	List Total	Pop Hits	Pop Total	Fold Enrichment	Bonferroni	Benjamini	FDR
KEGG_PATHWAY	mmu00190:Oxidative phosphorylation	4	3.44828	0.0439153	1448331_AT, 1416328_A_AT, 1423255_AT, 1454716_X_AT	36	130	5738	4.90427	0.929322	0.734146	36.1383
GOTERM_MF_FAT	GO:0015078~hydrogen ion transmembrane transporter activity	3	2.58621	0.0728842	1416328_A_AT, 1423255_AT, 1454716_X_AT	73	82	13288	6.65954	1	0.963653	61.8107
GOTERM_MF_FAT	GO:0015077~monovalent inorganic cation transmembrane transporter activity	3	2.58621	0.0807167	1416328_A_AT, 1423255_AT, 1454716_X_AT	73	87	13288	6.27681	1	0.92814	65.7174
GOTERM_MF_FAT	GO:0022890~inorganic cation transmembrane transporter activity	3	2.58621	0.150866	1416328_A_AT, 1423255_AT, 1454716_X_AT	73	127	13288	4.29986	1	0.922556	87.5096
Annotation Cluster 5	Enrichment Score: 1.0190878371944525
Category	Term	Count	%	PValue	Genes	List Total	Pop Hits	Pop Total	Fold Enrichment	Bonferroni	Benjamini	FDR
SP_PIR_KEYWORDS	fatty acid metabolism	3	2.58621	0.0500919	1456081_A_AT, 1417369_AT, 1448987_AT	106	61	17854	8.28364	0.999909	0.735205	46.9312
GOTERM_BP_FAT	GO:0006631~fatty acid metabolic process	4	3.44828	0.0917799	1456081_A_AT, 1420722_AT, 1417369_AT, 1448987_AT	80	184	13588	3.69239	1	0.982684	76.1151
SP_PIR_KEYWORDS	lipid metabolism	3	2.58621	0.190643	1456081_A_AT, 1417369_AT, 1448987_AT	106	136	17854	3.71546	1	0.866674	92.63
Annotation Cluster 6	Enrichment Score: 0.967504463047048
Category	Term	Count	%	PValue	Genes	List Total	Pop Hits	Pop Total	Fold Enrichment	Bonferroni	Benjamini	FDR
GOTERM_BP_FAT	GO:0006820~anion transport	4	3.44828	0.0399932	1434537_AT, 1415990_AT, 1437452_X_AT, 1448456_AT	80	130	13588	5.22615	1	0.974903	45.5066
GOTERM_BP_FAT	GO:0006811~ion transport	9	7.75862	0.0543065	1434537_AT, 1416328_A_AT, 1427339_AT, 1416362_A_AT, 1415990_AT, 1437452_X_AT, 1450194_A_AT, 1423255_AT, 1448456_AT	80	712	13588	2.14698	1	0.959566	56.4182
GOTERM_MF_FAT	GO:0008509~anion transmembrane transporter activity	3	2.58621	0.156532	1434537_AT, 1415990_AT, 1437452_X_AT	73	130	13288	4.20063	1	0.90271	88.5293
SP_PIR_KEYWORDS	ion transport	5	4.31034	0.396773	1434537_AT, 1416328_A_AT, 1415990_AT, 1437452_X_AT, 1423255_AT	106	543	17854	1.55096	1	0.91564	99.8034
Annotation Cluster 7	Enrichment Score: 0.9377486596552451
Category	Term	Count	%	PValue	Genes	List Total	Pop Hits	Pop Total	Fold Enrichment	Bonferroni	Benjamini	FDR
GOTERM_MF_FAT	GO:0008201~heparin binding	3	2.58621	0.0744299	1424187_AT, 1422571_AT, 1415888_AT	73	83	13288	6.5793	1	0.940579	62.6127
GOTERM_MF_FAT	GO:0030246~carbohydrate binding	5	4.31034	0.0929482	1424975_AT, 1424187_AT, 1422571_AT, 1415888_AT, 1448290_AT	73	317	13288	2.87109	1	0.930788	71.088
GOTERM_MF_FAT	GO:0005539~glycosaminoglycan binding	3	2.58621	0.126855	1424187_AT, 1422571_AT, 1415888_AT	73	114	13288	4.79019	1	0.915894	82.192
GOTERM_MF_FAT	GO:0030247~polysaccharide binding	3	2.58621	0.15275	1424187_AT, 1422571_AT, 1415888_AT	73	128	13288	4.26627	1	0.911086	87.8576
GOTERM_MF_FAT	GO:0001871~pattern binding	3	2.58621	0.15275	1424187_AT, 1422571_AT, 1415888_AT	73	128	13288	4.26627	1	0.911086	87.8576
Annotation Cluster 8	Enrichment Score: 0.9325787470260245
Category	Term	Count	%	PValue	Genes	List Total	Pop Hits	Pop Total	Fold Enrichment	Bonferroni	Benjamini	FDR
SP_PIR_KEYWORDS	peroxisome	3	2.58621	0.109583	1451650_AT, 1417369_AT, 1448332_AT	106	96	17854	5.26356	1	0.801306	76.0921
GOTERM_CC_FAT	GO:0005777~peroxisome	3	2.58621	0.120576	1451650_AT, 1417369_AT, 1448332_AT	73	104	12504	4.94099	1	0.955181	78.2456
GOTERM_CC_FAT	GO:0042579~microbody	3	2.58621	0.120576	1451650_AT, 1417369_AT, 1448332_AT	73	104	12504	4.94099	1	0.955181	78.2456
Annotation Cluster 9	Enrichment Score: 0.8782430047373839
Category	Term	Count	%	PValue	Genes	List Total	Pop Hits	Pop Total	Fold Enrichment	Bonferroni	Benjamini	FDR
GOTERM_CC_FAT	GO:0016023~cytoplasmic membrane-bounded vesicle	6	5.17241	0.0898762	1418520_AT, 1420479_A_AT, 1423255_AT, 1451825_A_AT, 1421192_A_AT, 1448337_AT	73	414	12504	2.48243	0.999999	0.967085	67.3068
GOTERM_CC_FAT	GO:0031988~membrane-bounded vesicle	6	5.17241	0.0941531	1418520_AT, 1420479_A_AT, 1423255_AT, 1451825_A_AT, 1421192_A_AT, 1448337_AT	73	420	12504	2.44697	0.999999	0.943169	69.0848
GOTERM_CC_FAT	GO:0030135~coated vesicle	3	2.58621	0.159885	1418520_AT, 1423255_AT, 1451825_A_AT	73	124	12504	4.14406	1	0.972915	87.359
GOTERM_CC_FAT	GO:0031410~cytoplasmic vesicle	6	5.17241	0.168081	1418520_AT, 1420479_A_AT, 1423255_AT, 1451825_A_AT, 1421192_A_AT, 1448337_AT	73	508	12504	2.02308	1	0.948427	88.7478
GOTERM_CC_FAT	GO:0031982~vesicle	6	5.17241	0.17864	1418520_AT, 1420479_A_AT, 1423255_AT, 1451825_A_AT, 1421192_A_AT, 1448337_AT	73	519	12504	1.9802	1	0.942359	90.3312
Annotation Cluster 10	Enrichment Score: 0.8718130041099421
Category	Term	Count	%	PValue	Genes	List Total	Pop Hits	Pop Total	Fold Enrichment	Bonferroni	Benjamini	FDR
UP_SEQ_FEATURE	domain:EGF-like 1	4	3.44828	0.0324648	1452754_AT, 1422571_AT, 1419387_S_AT, 1418061_AT	106	106	16021	5.70345	0.999997	0.985842	36.7529
SMART	SM00181:EGF	4	3.44828	0.0904901	1452754_AT, 1422571_AT, 1419387_S_AT, 1418061_AT	49	203	9131	3.67186	0.995066	0.995066	60.8033
INTERPRO	IPR000742:EGF-like, type 3	4	3.44828	0.106801	1452754_AT, 1422571_AT, 1419387_S_AT, 1418061_AT	103	199	17763	3.46646	1	1	77.1117
INTERPRO	IPR006210:EGF-like	4	3.44828	0.11162	1452754_AT, 1422571_AT, 1419387_S_AT, 1418061_AT	103	203	17763	3.39815	1	1	78.6723
SP_PIR_KEYWORDS	egf-like domain	4	3.44828	0.142683	1452754_AT, 1422571_AT, 1419387_S_AT, 1418061_AT	106	222	17854	3.03485	1	0.824748	85.0132
INTERPRO	IPR006209:EGF	3	2.58621	0.167443	1422571_AT, 1419387_S_AT, 1418061_AT	103	128	17763	4.04194	1	0.999622	90.8593
INTERPRO	IPR013032:EGF-like region, conserved site	4	3.44828	0.263345	1452754_AT, 1422571_AT, 1419387_S_AT, 1418061_AT	103	310	17763	2.22524	1	0.999624	98.1503
GOTERM_MF_FAT	GO:0005509~calcium ion binding	6	5.17241	0.481286	1452754_AT, 1422571_AT, 1421192_A_AT, 1424474_A_AT, 1435941_AT, 1418061_AT	73	840	13288	1.3002	1	0.992966	99.9763
Annotation Cluster 11	Enrichment Score: 0.8290664964920784
Category	Term	Count	%	PValue	Genes	List Total	Pop Hits	Pop Total	Fold Enrichment	Bonferroni	Benjamini	FDR
GOTERM_CC_FAT	GO:0005739~mitochondrion	14	12.069	0.0372122	1448331_AT, 1417369_AT, 1437452_X_AT, 1448337_AT, 1454716_X_AT, 1416881_AT, AFFX-GAPDHMUR/M32599_3_AT, 1433720_S_AT, 1428090_AT, 1415990_AT, 1424465_AT, 1448987_AT, 1418560_AT, 1448274_AT	73	1322	12504	1.81394	0.995908	0.995908	36.2498
GOTERM_CC_FAT	GO:0044429~mitochondrial part	7	6.03448	0.0807375	1448331_AT, 1415990_AT, 1437452_X_AT, 1448987_AT, 1418560_AT, 1454716_X_AT, 1448274_AT	73	524	12504	2.28819	0.999995	0.982903	63.1897
SP_PIR_KEYWORDS	mitochondrion	9	7.75862	0.0937186	1448331_AT, 1428090_AT, 1415990_AT, 1437452_X_AT, 1448987_AT, 1418560_AT, 1454716_X_AT, 1448274_AT, 1416881_AT	106	790	17854	1.91887	1	0.773335	70.2764
GOTERM_CC_FAT	GO:0031980~mitochondrial lumen	3	2.58621	0.241426	1448987_AT, 1418560_AT, 1448274_AT	73	163	12504	3.15253	1	0.942836	96.2383
GOTERM_CC_FAT	GO:0005759~mitochondrial matrix	3	2.58621	0.241426	1448987_AT, 1418560_AT, 1448274_AT	73	163	12504	3.15253	1	0.942836	96.2383
SP_PIR_KEYWORDS	transit peptide	5	4.31034	0.282049	1428090_AT, 1448987_AT, 1418560_AT, 1454716_X_AT, 1448274_AT	106	457	17854	1.84282	1	0.864552	98.3181
UP_SEQ_FEATURE	transit peptide:Mitochondrion	5	4.31034	0.339669	1428090_AT, 1448987_AT, 1418560_AT, 1454716_X_AT, 1448274_AT	106	449	16021	1.68309	1	0.999998	99.6851
Annotation Cluster 12	Enrichment Score: 0.8147379590319593
Category	Term	Count	%	PValue	Genes	List Total	Pop Hits	Pop Total	Fold Enrichment	Bonferroni	Benjamini	FDR
GOTERM_MF_FAT	GO:0030528~transcription regulator activity	12	10.3448	0.0590099	1426413_AT, 1422285_AT, 1448183_A_AT, 1433899_X_AT, 1451920_A_AT, 1450194_A_AT, 1419185_A_AT, 1425641_AT, 1422195_S_AT, 1420991_AT, 1450832_AT, 1448875_AT	73	1206	13288	1.81122	0.999998	0.964208	53.8682
GOTERM_MF_FAT	GO:0003677~DNA binding	15	12.931	0.0950248	1426413_AT, 1422285_AT, 1415976_A_AT, 1450194_A_AT, 1419185_A_AT, 1425641_AT, 1415888_AT, 1450832_AT, 1448183_A_AT, 1451920_A_AT, 1433899_X_AT, 1426806_AT, 1452596_AT, 1422195_S_AT, 1448875_AT	73	1781	13288	1.53308	1	0.911931	71.9188
SP_PIR_KEYWORDS	nucleus	29	25	0.112989	1426413_AT, 1422285_AT, 1451080_AT, 1417771_A_AT, 1423767_AT, 1450194_A_AT, 1420479_A_AT, 1419461_AT, 1419185_A_AT, 1425941_A_AT, 1420991_AT, 1415888_AT, 1417425_AT, 1450832_AT, 1451920_A_AT, 1416362_A_AT, 1452596_AT, 1450385_AT, 1417136_S_AT, 1425641_AT, 1450901_A_AT, 1416881_AT, 1448183_A_AT, 1433899_X_AT, 1426806_AT, 1418888_A_AT, 1427241_AT, 1422195_S_AT, 1448875_AT	106	3808	17854	1.28272	1	0.787774	77.1953
GOTERM_MF_FAT	GO:0003700~transcription factor activity	8	6.89655	0.12623	1422285_AT, 1448183_A_AT, 1433899_X_AT, 1450194_A_AT, 1425641_AT, 1422195_S_AT, 1450832_AT, 1448875_AT	73	776	13288	1.87657	1	0.931881	82.0292
GOTERM_BP_FAT	GO:0006355~regulation of transcription, DNA-dependent	13	11.2069	0.139806	1426413_AT, 1422285_AT, 1415976_A_AT, 1450194_A_AT, 1419185_A_AT, 1425641_AT, 1420991_AT, 1450832_AT, 1448183_A_AT, 1433899_X_AT, 1420900_A_AT, 1422195_S_AT, 1448875_AT	80	1465	13588	1.5072	1	0.996297	89.3543
GOTERM_BP_FAT	GO:0006350~transcription	15	12.931	0.142609	1422285_AT, 1426413_AT, 1450194_A_AT, 1423040_AT, 1419185_A_AT, 1425641_AT, 1415888_AT, 1450832_AT, 1448183_A_AT, 1451920_A_AT, 1433899_X_AT, 1427241_AT, 1452596_AT, 1422195_S_AT, 1448875_AT	80	1772	13588	1.43778	1	0.995494	89.8589
GOTERM_BP_FAT	GO:0051252~regulation of RNA metabolic process	13	11.2069	0.151473	1426413_AT, 1422285_AT, 1415976_A_AT, 1450194_A_AT, 1419185_A_AT, 1425641_AT, 1420991_AT, 1450832_AT, 1448183_A_AT, 1433899_X_AT, 1420900_A_AT, 1422195_S_AT, 1448875_AT	80	1488	13588	1.4839	1	0.995762	91.3113
SP_PIR_KEYWORDS	transcription regulation	13	11.2069	0.196662	1426413_AT, 1422285_AT, 1423767_AT, 1450194_A_AT, 1423040_AT, 1419185_A_AT, 1415888_AT, 1450832_AT, 1448183_A_AT, 1451920_A_AT, 1433899_X_AT, 1422195_S_AT, 1448875_AT	106	1546	17854	1.41633	1	0.848534	93.2779
SP_PIR_KEYWORDS	Transcription	14	12.069	0.238862	1426413_AT, 1422285_AT, 1423767_AT, 1450194_A_AT, 1423040_AT, 1419185_A_AT, 1415888_AT, 1450832_AT, 1448183_A_AT, 1451920_A_AT, 1433899_X_AT, 1452596_AT, 1422195_S_AT, 1448875_AT	106	1769	17854	1.333	1	0.83954	96.544
GOTERM_BP_FAT	GO:0045449~regulation of transcription	16	13.7931	0.308866	1422285_AT, 1426413_AT, 1415976_A_AT, 1450194_A_AT, 1423040_AT, 1419185_A_AT, 1425641_AT, 1420991_AT, 1415888_AT, 1450832_AT, 1448183_A_AT, 1451920_A_AT, 1433899_X_AT, 1420900_A_AT, 1422195_S_AT, 1448875_AT	80	2227	13588	1.2203	1	0.999154	99.5892
SP_PIR_KEYWORDS	dna-binding	11	9.48276	0.311371	1426413_AT, 1422285_AT, 1448183_A_AT, 1451920_A_AT, 1426806_AT, 1450194_A_AT, 1419185_A_AT, 1422195_S_AT, 1450832_AT, 1415888_AT, 1448875_AT	106	1404	17854	1.31964	1	0.870767	98.9941
Annotation Cluster 13	Enrichment Score: 0.8045729646322656
Category	Term	Count	%	PValue	Genes	List Total	Pop Hits	Pop Total	Fold Enrichment	Bonferroni	Benjamini	FDR
SMART	SM00028:TPR	3	2.58621	0.11701	1451192_A_AT, 1416362_A_AT, 1452094_AT	49	112	9131	4.99144	0.999059	0.902012	70.7352
INTERPRO	IPR019734:Tetratricopeptide repeat	3	2.58621	0.13556	1451192_A_AT, 1416362_A_AT, 1452094_AT	103	112	17763	4.61937	1	0.999917	85.0701
INTERPRO	IPR013026:Tetratricopeptide region	3	2.58621	0.139466	1451192_A_AT, 1416362_A_AT, 1452094_AT	103	114	17763	4.53832	1	0.999569	85.9274
SP_PIR_KEYWORDS	tpr repeat	3	2.58621	0.201309	1451192_A_AT, 1416362_A_AT, 1452094_AT	106	141	17854	3.5837	1	0.842659	93.7419
INTERPRO	IPR011990:Tetratricopeptide-like helical	3	2.58621	0.213033	1451192_A_AT, 1416362_A_AT, 1452094_AT	103	150	17763	3.44913	1	0.999559	95.618
Annotation Cluster 14	Enrichment Score: 0.8021416887916349
Category	Term	Count	%	PValue	Genes	List Total	Pop Hits	Pop Total	Fold Enrichment	Bonferroni	Benjamini	FDR
KEGG_PATHWAY	mmu05016:Huntington's disease	5	4.31034	0.0242381	1448331_AT, 1415990_AT, 1437452_X_AT, 1452596_AT, 1454716_X_AT	36	183	5738	4.35489	0.764881	0.764881	21.731
KEGG_PATHWAY	mmu05012:Parkinson's disease	4	3.44828	0.0464754	1448331_AT, 1415990_AT, 1437452_X_AT, 1454716_X_AT	36	133	5738	4.79365	0.939663	0.607783	37.8256
GOTERM_CC_FAT	GO:0046930~pore complex	3	2.58621	0.0661507	1415990_AT, 1437452_X_AT, 1450385_AT	73	73	12504	7.03922	0.999951	0.993	55.625
GOTERM_CC_FAT	GO:0044429~mitochondrial part	7	6.03448	0.0807375	1448331_AT, 1415990_AT, 1437452_X_AT, 1448987_AT, 1418560_AT, 1454716_X_AT, 1448274_AT	73	524	12504	2.28819	0.999995	0.982903	63.1897
SP_PIR_KEYWORDS	mitochondrion	9	7.75862	0.0937186	1448331_AT, 1428090_AT, 1415990_AT, 1437452_X_AT, 1448987_AT, 1418560_AT, 1454716_X_AT, 1448274_AT, 1416881_AT	106	790	17854	1.91887	1	0.773335	70.2764
GOTERM_CC_FAT	GO:0005743~mitochondrial inner membrane	4	3.44828	0.24274	1448331_AT, 1415990_AT, 1437452_X_AT, 1454716_X_AT	73	296	12504	2.3147	1	0.93197	96.3149
GOTERM_CC_FAT	GO:0019866~organelle inner membrane	4	3.44828	0.267566	1448331_AT, 1415990_AT, 1437452_X_AT, 1454716_X_AT	73	312	12504	2.196	1	0.940507	97.5192
GOTERM_CC_FAT	GO:0031090~organelle membrane	7	6.03448	0.322038	1448331_AT, 1423187_AT, 1415990_AT, 1437452_X_AT, 1423255_AT, 1451825_A_AT, 1454716_X_AT	73	809	12504	1.48209	1	0.963669	99.0088
GOTERM_CC_FAT	GO:0031966~mitochondrial membrane	4	3.44828	0.356031	1448331_AT, 1415990_AT, 1437452_X_AT, 1454716_X_AT	73	368	12504	1.86182	1	0.965219	99.4618
GOTERM_CC_FAT	GO:0031967~organelle envelope	5	4.31034	0.377818	1448331_AT, 1415990_AT, 1437452_X_AT, 1450385_AT, 1454716_X_AT	73	540	12504	1.586	1	0.962238	99.6423
GOTERM_CC_FAT	GO:0031975~envelope	5	4.31034	0.380459	1448331_AT, 1415990_AT, 1437452_X_AT, 1450385_AT, 1454716_X_AT	73	542	12504	1.58014	1	0.957386	99.66
GOTERM_CC_FAT	GO:0005740~mitochondrial envelope	4	3.44828	0.39227	1448331_AT, 1415990_AT, 1437452_X_AT, 1454716_X_AT	73	391	12504	1.7523	1	0.944343	99.7294
Annotation Cluster 15	Enrichment Score: 0.7413109184714841
Category	Term	Count	%	PValue	Genes	List Total	Pop Hits	Pop Total	Fold Enrichment	Bonferroni	Benjamini	FDR
SP_PIR_KEYWORDS	ubl conjugation	7	6.03448	0.0887221	1451080_AT, 1448183_A_AT, 1450194_A_AT, 1449858_AT, 1425941_A_AT, 1415888_AT, 1416881_AT	106	524	17854	2.25007	1	0.783193	68.1917
SP_PIR_KEYWORDS	isopeptide bond	4	3.44828	0.223111	1448183_A_AT, 1425941_A_AT, 1415888_AT, 1416881_AT	106	277	17854	2.43226	1	0.839232	95.5511
UP_SEQ_FEATURE	cross-link:Glycyl lysine isopeptide (Lys-Gly) (interchain with G-Cter in ubiquitin)	3	2.58621	0.301658	1448183_A_AT, 1425941_A_AT, 1416881_AT	106	168	16021	2.69896	1	0.999997	99.3153
Annotation Cluster 16	Enrichment Score: 0.5872494874069316
Category	Term	Count	%	PValue	Genes	List Total	Pop Hits	Pop Total	Fold Enrichment	Bonferroni	Benjamini	FDR
GOTERM_MF_FAT	GO:0003700~transcription factor activity	8	6.89655	0.12623	1422285_AT, 1448183_A_AT, 1433899_X_AT, 1450194_A_AT, 1425641_AT, 1422195_S_AT, 1450832_AT, 1448875_AT	73	776	13288	1.87657	1	0.931881	82.0292
GOTERM_BP_FAT	GO:0048568~embryonic organ development	4	3.44828	0.165036	1426413_AT, 1448183_A_AT, 1450194_A_AT, 1422195_S_AT	80	241	13588	2.81909	1	0.995609	93.163
GOTERM_BP_FAT	GO:0001501~skeletal system development	4	3.44828	0.230215	1421987_AT, 1448183_A_AT, 1422195_S_AT, 1450832_AT	80	285	13588	2.38386	1	0.997276	97.9591
SP_PIR_KEYWORDS	dna-binding	11	9.48276	0.311371	1426413_AT, 1422285_AT, 1448183_A_AT, 1451920_A_AT, 1426806_AT, 1450194_A_AT, 1419185_A_AT, 1422195_S_AT, 1450832_AT, 1415888_AT, 1448875_AT	106	1404	17854	1.31964	1	0.870767	98.9941
GOTERM_BP_FAT	GO:0043009~chordate embryonic development	4	3.44828	0.444836	1448183_A_AT, 1450194_A_AT, 1422195_S_AT, 1450832_AT	80	421	13588	1.61378	1	0.998534	99.9842
GOTERM_BP_FAT	GO:0009792~embryonic development ending in birth or egg hatching	4	3.44828	0.450971	1448183_A_AT, 1450194_A_AT, 1422195_S_AT, 1450832_AT	80	425	13588	1.59859	1	0.998376	99.9866
Annotation Cluster 17	Enrichment Score: 0.5157526262542995
Category	Term	Count	%	PValue	Genes	List Total	Pop Hits	Pop Total	Fold Enrichment	Bonferroni	Benjamini	FDR
GOTERM_MF_FAT	GO:0003700~transcription factor activity	8	6.89655	0.12623	1422285_AT, 1448183_A_AT, 1433899_X_AT, 1450194_A_AT, 1425641_AT, 1422195_S_AT, 1450832_AT, 1448875_AT	73	776	13288	1.87657	1	0.931881	82.0292
INTERPRO	IPR012287:Homeodomain-related	4	3.44828	0.186626	1422285_AT, 1450194_A_AT, 1450832_AT, 1448875_AT	103	259	17763	2.66342	1	0.999506	93.2577
SP_PIR_KEYWORDS	DNA binding	4	3.44828	0.194241	1433899_X_AT, 1450194_A_AT, 1450832_AT, 1448875_AT	106	258	17854	2.61138	1	0.85837	93.0239
INTERPRO	IPR017970:Homeobox, conserved site	3	2.58621	0.365102	1422285_AT, 1450832_AT, 1448875_AT	103	222	17763	2.33049	1	0.999879	99.7344
SMART	SM00389:HOX	3	2.58621	0.38755	1422285_AT, 1450832_AT, 1448875_AT	49	254	9131	2.20095	1	0.989704	99.2103
INTERPRO	IPR001356:Homeobox	3	2.58621	0.429759	1422285_AT, 1450832_AT, 1448875_AT	103	254	17763	2.03689	1	0.999936	99.9346
SP_PIR_KEYWORDS	Homeobox	3	2.58621	0.459542	1422285_AT, 1450832_AT, 1448875_AT	106	263	17854	1.9213	1	0.94249	99.9493
GOTERM_MF_FAT	GO:0043565~sequence-specific DNA binding	4	3.44828	0.585072	1426413_AT, 1422285_AT, 1450832_AT, 1448875_AT	73	556	13288	1.30955	1	0.997571	99.9986
Annotation Cluster 18	Enrichment Score: 0.49566263766041757
Category	Term	Count	%	PValue	Genes	List Total	Pop Hits	Pop Total	Fold Enrichment	Bonferroni	Benjamini	FDR
GOTERM_BP_FAT	GO:0006952~defense response	5	4.31034	0.263256	1448186_AT, 1448859_AT, 1448183_A_AT, 1437452_X_AT, 1448290_AT	80	448	13588	1.89565	1	0.998028	98.9372
GOTERM_BP_FAT	GO:0009611~response to wounding	4	3.44828	0.328084	1421987_AT, 1448859_AT, 1448183_A_AT, 1448290_AT	80	347	13588	1.95793	1	0.998409	99.73
GOTERM_BP_FAT	GO:0006954~inflammatory response	3	2.58621	0.377268	1448859_AT, 1448183_A_AT, 1448290_AT	80	225	13588	2.26467	1	0.998709	99.9128
Annotation Cluster 19	Enrichment Score: 0.4821342604746103
Category	Term	Count	%	PValue	Genes	List Total	Pop Hits	Pop Total	Fold Enrichment	Bonferroni	Benjamini	FDR
GOTERM_BP_FAT	GO:0042593~glucose homeostasis	3	2.58621	0.0225712	1426413_AT, 1448183_A_AT, 1419185_A_AT	80	40	13588	12.7387	0.999999	0.999264	28.7928
GOTERM_BP_FAT	GO:0033500~carbohydrate homeostasis	3	2.58621	0.0225712	1426413_AT, 1448183_A_AT, 1419185_A_AT	80	40	13588	12.7387	0.999999	0.999264	28.7928
SMART	SM00353:HLH	3	2.58621	0.115293	1426413_AT, 1448183_A_AT, 1419185_A_AT	49	111	9131	5.0364	0.998951	0.967612	70.1682
INTERPRO	IPR001092:Basic helix-loop-helix dimerisation region bHLH	3	2.58621	0.133616	1426413_AT, 1448183_A_AT, 1419185_A_AT	103	111	17763	4.66098	1	0.999996	84.6258
GOTERM_MF_FAT	GO:0046982~protein heterodimerization activity	3	2.58621	0.139668	1426413_AT, 1448183_A_AT, 1419185_A_AT	73	121	13288	4.51308	1	0.920681	85.2446
UP_SEQ_FEATURE	domain:Helix-loop-helix motif	3	2.58621	0.160134	1426413_AT, 1448183_A_AT, 1419185_A_AT	106	109	16021	4.15986	1	0.999784	91.1293
UP_SEQ_FEATURE	DNA-binding region:Basic motif	3	2.58621	0.267675	1426413_AT, 1448183_A_AT, 1419185_A_AT	106	154	16021	2.94432	1	0.999994	98.6758
GOTERM_MF_FAT	GO:0016563~transcription activator activity	3	2.58621	0.411061	1426413_AT, 1419185_A_AT, 1425641_AT	73	259	13288	2.10843	1	0.986354	99.8811
GOTERM_BP_FAT	GO:0045893~positive regulation of transcription, DNA-dependent	4	3.44828	0.437133	1426413_AT, 1448183_A_AT, 1419185_A_AT, 1425641_AT	80	416	13588	1.63317	1	0.998944	99.9806
GOTERM_BP_FAT	GO:0051254~positive regulation of RNA metabolic process	4	3.44828	0.44176	1426413_AT, 1448183_A_AT, 1419185_A_AT, 1425641_AT	80	419	13588	1.62148	1	0.998911	99.9829
GOTERM_BP_FAT	GO:0045941~positive regulation of transcription	4	3.44828	0.525137	1426413_AT, 1448183_A_AT, 1419185_A_AT, 1425641_AT	80	475	13588	1.43032	1	0.999283	99.9985
GOTERM_BP_FAT	GO:0010628~positive regulation of gene expression	4	3.44828	0.543544	1426413_AT, 1448183_A_AT, 1419185_A_AT, 1425641_AT	80	488	13588	1.39221	1	0.999317	99.9991
GOTERM_MF_FAT	GO:0046983~protein dimerization activity	3	2.58621	0.553464	1426413_AT, 1448183_A_AT, 1419185_A_AT	73	340	13288	1.60612	1	0.997221	99.9965
GOTERM_BP_FAT	GO:0045935~positive regulation of nucleobase, nucleoside, nucleotide and nucleic acid metabolic process	4	3.44828	0.573763	1426413_AT, 1448183_A_AT, 1419185_A_AT, 1425641_AT	80	510	13588	1.33216	1	0.999547	99.9997
GOTERM_BP_FAT	GO:0051173~positive regulation of nitrogen compound metabolic process	4	3.44828	0.594967	1426413_AT, 1448183_A_AT, 1419185_A_AT, 1425641_AT	80	526	13588	1.29163	1	0.999641	99.9999
GOTERM_BP_FAT	GO:0010557~positive regulation of macromolecule biosynthetic process	4	3.44828	0.600164	1426413_AT, 1448183_A_AT, 1419185_A_AT, 1425641_AT	80	530	13588	1.28189	1	0.999642	99.9999
GOTERM_BP_FAT	GO:0045944~positive regulation of transcription from RNA polymerase II promoter	3	2.58621	0.620134	1426413_AT, 1448183_A_AT, 1419185_A_AT	80	358	13588	1.42332	1	0.999713	99.9999
GOTERM_BP_FAT	GO:0031328~positive regulation of cellular biosynthetic process	4	3.44828	0.627976	1426413_AT, 1448183_A_AT, 1419185_A_AT, 1425641_AT	80	552	13588	1.2308	1	0.999731	100
GOTERM_BP_FAT	GO:0048878~chemical homeostasis	3	2.58621	0.630737	1426413_AT, 1448183_A_AT, 1419185_A_AT	80	365	13588	1.39603	1	0.999719	100
GOTERM_BP_FAT	GO:0009891~positive regulation of biosynthetic process	4	3.44828	0.634113	1426413_AT, 1448183_A_AT, 1419185_A_AT, 1425641_AT	80	557	13588	1.21975	1	0.99971	100
GOTERM_BP_FAT	GO:0006357~regulation of transcription from RNA polymerase II promoter	4	3.44828	0.701301	1426413_AT, 1448183_A_AT, 1419185_A_AT, 1420991_AT	80	616	13588	1.10292	1	0.999928	100
GOTERM_BP_FAT	GO:0010604~positive regulation of macromolecule metabolic process	4	3.44828	0.718866	1426413_AT, 1448183_A_AT, 1419185_A_AT, 1425641_AT	80	633	13588	1.0733	1	0.99995	100
GOTERM_BP_FAT	GO:0042592~homeostatic process	3	2.58621	0.859332	1426413_AT, 1448183_A_AT, 1419185_A_AT	80	584	13588	0.872517	1	0.999999	100
Annotation Cluster 20	Enrichment Score: 0.4763800989832232
Category	Term	Count	%	PValue	Genes	List Total	Pop Hits	Pop Total	Fold Enrichment	Bonferroni	Benjamini	FDR
GOTERM_MF_FAT	GO:0000166~nucleotide binding	17	14.6552	0.122722	1456081_A_AT, 1417136_S_AT, 1417771_A_AT, 1416147_AT, 1437452_X_AT, 1417258_AT, 1424474_A_AT, 1415888_AT, AFFX-GAPDHMUR/M32599_3_AT, 1421987_AT, 1451920_A_AT, 1415990_AT, 1416362_A_AT, 1427241_AT, 1420900_A_AT, 1448987_AT, 1424499_S_AT	73	2183	13288	1.41753	1	0.943153	81.0895
SP_PIR_KEYWORDS	nucleotide-binding	14	12.069	0.160624	1456081_A_AT, 1417136_S_AT, 1417771_A_AT, 1416147_AT, 1437452_X_AT, 1417258_AT, 1424474_A_AT, 1415888_AT, 1421987_AT, 1451920_A_AT, 1415990_AT, 1420900_A_AT, 1427241_AT, 1424499_S_AT	106	1631	17854	1.44579	1	0.828074	88.4529
GOTERM_MF_FAT	GO:0030554~adenyl nucleotide binding	12	10.3448	0.204851	1421987_AT, 1456081_A_AT, 1417136_S_AT, 1417771_A_AT, 1451920_A_AT, 1416362_A_AT, 1416147_AT, 1420900_A_AT, 1427241_AT, 1417258_AT, 1448987_AT, 1424474_A_AT	73	1535	13288	1.42302	1	0.947815	94.5837
GOTERM_MF_FAT	GO:0001883~purine nucleoside binding	12	10.3448	0.212633	1421987_AT, 1456081_A_AT, 1417136_S_AT, 1417771_A_AT, 1451920_A_AT, 1416362_A_AT, 1416147_AT, 1420900_A_AT, 1427241_AT, 1417258_AT, 1448987_AT, 1424474_A_AT	73	1548	13288	1.41107	1	0.945446	95.2207
GOTERM_MF_FAT	GO:0001882~nucleoside binding	12	10.3448	0.218708	1421987_AT, 1456081_A_AT, 1417136_S_AT, 1417771_A_AT, 1451920_A_AT, 1416362_A_AT, 1416147_AT, 1420900_A_AT, 1427241_AT, 1417258_AT, 1448987_AT, 1424474_A_AT	73	1558	13288	1.40201	1	0.941852	95.6691
GOTERM_MF_FAT	GO:0005524~ATP binding	11	9.48276	0.252142	1421987_AT, 1456081_A_AT, 1417136_S_AT, 1417771_A_AT, 1451920_A_AT, 1416362_A_AT, 1416147_AT, 1420900_A_AT, 1427241_AT, 1417258_AT, 1424474_A_AT	73	1443	13288	1.3876	1	0.958474	97.517
GOTERM_MF_FAT	GO:0032559~adenyl ribonucleotide binding	11	9.48276	0.263831	1421987_AT, 1456081_A_AT, 1417136_S_AT, 1417771_A_AT, 1451920_A_AT, 1416362_A_AT, 1416147_AT, 1420900_A_AT, 1427241_AT, 1417258_AT, 1424474_A_AT	73	1460	13288	1.37144	1	0.959002	97.9679
GOTERM_MF_FAT	GO:0017076~purine nucleotide binding	13	11.2069	0.310617	1456081_A_AT, 1417136_S_AT, 1417771_A_AT, 1416147_AT, 1417258_AT, 1424474_A_AT, 1421987_AT, 1451920_A_AT, 1416362_A_AT, 1420900_A_AT, 1427241_AT, 1448987_AT, 1424499_S_AT	73	1871	13288	1.26475	1	0.975343	99.1185
GOTERM_MF_FAT	GO:0032553~ribonucleotide binding	12	10.3448	0.380514	1421987_AT, 1456081_A_AT, 1417136_S_AT, 1417771_A_AT, 1451920_A_AT, 1416362_A_AT, 1416147_AT, 1420900_A_AT, 1427241_AT, 1417258_AT, 1424499_S_AT, 1424474_A_AT	73	1796	13288	1.21622	1	0.984927	99.7737
GOTERM_MF_FAT	GO:0032555~purine ribonucleotide binding	12	10.3448	0.380514	1421987_AT, 1456081_A_AT, 1417136_S_AT, 1417771_A_AT, 1451920_A_AT, 1416362_A_AT, 1416147_AT, 1420900_A_AT, 1427241_AT, 1417258_AT, 1424499_S_AT, 1424474_A_AT	73	1796	13288	1.21622	1	0.984927	99.7737
SP_PIR_KEYWORDS	atp-binding	9	7.75862	0.488745	1421987_AT, 1456081_A_AT, 1417136_S_AT, 1417771_A_AT, 1451920_A_AT, 1416147_AT, 1427241_AT, 1417258_AT, 1424474_A_AT	106	1287	17854	1.17786	1	0.951962	99.9744
UP_SEQ_FEATURE	nucleotide phosphate-binding region:ATP	5	4.31034	0.852419	1421987_AT, 1417136_S_AT, 1417771_A_AT, 1451920_A_AT, 1424474_A_AT	106	907	16021	0.833195	1	1	100
SP_PIR_KEYWORDS	kinase	3	2.58621	0.923994	1421987_AT, 1417136_S_AT, 1424474_A_AT	106	707	17854	0.714713	1	0.999873	100
SP_PIR_KEYWORDS	transferase	4	3.44828	0.990081	1421987_AT, 1417136_S_AT, 1427241_AT, 1424474_A_AT	106	1385	17854	0.486452	1	0.999999	100
Annotation Cluster 21	Enrichment Score: 0.4740154892323193
Category	Term	Count	%	PValue	Genes	List Total	Pop Hits	Pop Total	Fold Enrichment	Bonferroni	Benjamini	FDR
GOTERM_BP_FAT	GO:0043066~negative regulation of apoptosis	4	3.44828	0.162219	1426413_AT, 1421192_A_AT, 1448456_AT, 1418254_AT	80	239	13588	2.84268	1	0.996277	92.8117
GOTERM_BP_FAT	GO:0043069~negative regulation of programmed cell death	4	3.44828	0.16929	1426413_AT, 1421192_A_AT, 1448456_AT, 1418254_AT	80	244	13588	2.78443	1	0.995147	93.6632
GOTERM_BP_FAT	GO:0060548~negative regulation of cell death	4	3.44828	0.170715	1426413_AT, 1421192_A_AT, 1448456_AT, 1418254_AT	80	245	13588	2.77306	1	0.994164	93.823
GOTERM_BP_FAT	GO:0042981~regulation of apoptosis	6	5.17241	0.218674	1426413_AT, 1448183_A_AT, 1421192_A_AT, 1448456_AT, 1418254_AT, 1416881_AT	80	553	13588	1.84286	1	0.998047	97.4534
GOTERM_BP_FAT	GO:0043067~regulation of programmed cell death	6	5.17241	0.226089	1426413_AT, 1448183_A_AT, 1421192_A_AT, 1448456_AT, 1418254_AT, 1416881_AT	80	560	13588	1.81982	1	0.998031	97.7902
GOTERM_BP_FAT	GO:0010941~regulation of cell death	6	5.17241	0.229291	1426413_AT, 1448183_A_AT, 1421192_A_AT, 1448456_AT, 1418254_AT, 1416881_AT	80	563	13588	1.81012	1	0.997749	97.9223
GOTERM_BP_FAT	GO:0008219~cell death	4	3.44828	0.569713	1437452_X_AT, 1448456_AT, 1418254_AT, 1416881_AT	80	507	13588	1.34004	1	0.999558	99.9996
GOTERM_BP_FAT	GO:0016265~death	4	3.44828	0.585772	1437452_X_AT, 1448456_AT, 1418254_AT, 1416881_AT	80	519	13588	1.30906	1	0.999608	99.9998
SP_PIR_KEYWORDS	Apoptosis	3	2.58621	0.592414	1437452_X_AT, 1418254_AT, 1416881_AT	106	337	17854	1.49941	1	0.979096	99.9984
GOTERM_BP_FAT	GO:0006915~apoptosis	3	2.58621	0.758211	1437452_X_AT, 1418254_AT, 1416881_AT	80	465	13588	1.09581	1	0.999977	100
GOTERM_BP_FAT	GO:0012501~programmed cell death	3	2.58621	0.766585	1437452_X_AT, 1418254_AT, 1416881_AT	80	473	13588	1.07727	1	0.99998	100
Annotation Cluster 22	Enrichment Score: 0.4720950724372863
Category	Term	Count	%	PValue	Genes	List Total	Pop Hits	Pop Total	Fold Enrichment	Bonferroni	Benjamini	FDR
GOTERM_BP_FAT	GO:0033554~cellular response to stress	5	4.31034	0.208179	1451080_AT, 1452427_S_AT, 1448183_A_AT, 1426806_AT, 1425941_A_AT	80	404	13588	2.1021	1	0.99786	96.8944
SP_PIR_KEYWORDS	dna repair	3	2.58621	0.270685	1451080_AT, 1426806_AT, 1425941_A_AT	106	173	17854	2.92082	1	0.860555	97.9587
SP_PIR_KEYWORDS	DNA damage	3	2.58621	0.316341	1451080_AT, 1426806_AT, 1425941_A_AT	106	194	17854	2.60465	1	0.867943	99.0801
GOTERM_BP_FAT	GO:0006281~DNA repair	3	2.58621	0.371011	1451080_AT, 1426806_AT, 1425941_A_AT	80	222	13588	2.29527	1	0.998718	99.8988
GOTERM_BP_FAT	GO:0006259~DNA metabolic process	4	3.44828	0.444836	1451080_AT, 1451920_A_AT, 1426806_AT, 1425941_A_AT	80	421	13588	1.61378	1	0.998534	99.9842
GOTERM_BP_FAT	GO:0006974~response to DNA damage stimulus	3	2.58621	0.499787	1451080_AT, 1426806_AT, 1425941_A_AT	80	287	13588	1.77544	1	0.999142	99.9966
Annotation Cluster 23	Enrichment Score: 0.4477372168440688
Category	Term	Count	%	PValue	Genes	List Total	Pop Hits	Pop Total	Fold Enrichment	Bonferroni	Benjamini	FDR
SMART	SM00248:ANK	3	2.58621	0.328233	1423163_AT, 1425936_A_AT, 1420991_AT	49	223	9131	2.50691	1	0.988389	98.0326
UP_SEQ_FEATURE	repeat:ANK 1	3	2.58621	0.356829	1423163_AT, 1425936_A_AT, 1420991_AT	106	191	16021	2.37395	1	0.999998	99.7815
UP_SEQ_FEATURE	repeat:ANK 2	3	2.58621	0.356829	1423163_AT, 1425936_A_AT, 1420991_AT	106	191	16021	2.37395	1	0.999998	99.7815
INTERPRO	IPR002110:Ankyrin	3	2.58621	0.367167	1423163_AT, 1425936_A_AT, 1420991_AT	103	223	17763	2.32004	1	0.999782	99.7455
SP_PIR_KEYWORDS	ank repeat	3	2.58621	0.376138	1423163_AT, 1425936_A_AT, 1420991_AT	106	222	17854	2.27613	1	0.906728	99.7024
Annotation Cluster 24	Enrichment Score: 0.4421790723983311
Category	Term	Count	%	PValue	Genes	List Total	Pop Hits	Pop Total	Fold Enrichment	Bonferroni	Benjamini	FDR
GOTERM_BP_FAT	GO:0065003~macromolecular complex assembly	4	3.44828	0.3137	1417136_S_AT, 1416362_A_AT, 1420479_A_AT, 1424499_S_AT	80	338	13588	2.01006	1	0.999086	99.6299
GOTERM_BP_FAT	GO:0043933~macromolecular complex subunit organization	4	3.44828	0.360031	1417136_S_AT, 1416362_A_AT, 1420479_A_AT, 1424499_S_AT	80	367	13588	1.85123	1	0.998789	99.8692
GOTERM_BP_FAT	GO:0034622~cellular macromolecular complex assembly	3	2.58621	0.36053	1417136_S_AT, 1416362_A_AT, 1420479_A_AT	80	217	13588	2.34816	1	0.9986	99.8707
GOTERM_BP_FAT	GO:0034621~cellular macromolecular complex subunit organization	3	2.58621	0.4183	1417136_S_AT, 1416362_A_AT, 1420479_A_AT	80	245	13588	2.0798	1	0.999077	99.9684
Annotation Cluster 25	Enrichment Score: 0.44210015237559275
Category	Term	Count	%	PValue	Genes	List Total	Pop Hits	Pop Total	Fold Enrichment	Bonferroni	Benjamini	FDR
SP_PIR_KEYWORDS	protein transport	6	5.17241	0.135633	1423187_AT, 1420900_A_AT, 1425659_AT, 1451825_A_AT, 1450385_AT, 1423322_AT	106	461	17854	2.1922	1	0.827751	83.421
SP_PIR_KEYWORDS	transport	13	11.2069	0.211729	1448331_AT, 1434537_AT, 1416328_A_AT, 1437452_X_AT, 1451825_A_AT, 1434103_AT, 1423322_AT, 1423187_AT, 1415990_AT, 1420900_A_AT, 1425659_AT, 1423255_AT, 1450385_AT	106	1571	17854	1.39379	1	0.846226	94.6774
GOTERM_BP_FAT	GO:0046907~intracellular transport	5	4.31034	0.241594	1423187_AT, 1418258_S_AT, 1425659_AT, 1451825_A_AT, 1450385_AT	80	431	13588	1.97042	1	0.997049	98.3646
GOTERM_BP_FAT	GO:0015031~protein transport	6	5.17241	0.327987	1423187_AT, 1420900_A_AT, 1425659_AT, 1451825_A_AT, 1450385_AT, 1423322_AT	80	651	13588	1.56544	1	0.998654	99.7294
GOTERM_BP_FAT	GO:0045184~establishment of protein localization	6	5.17241	0.333784	1423187_AT, 1420900_A_AT, 1425659_AT, 1451825_A_AT, 1450385_AT, 1423322_AT	80	656	13588	1.55351	1	0.998367	99.7621
GOTERM_BP_FAT	GO:0008104~protein localization	6	5.17241	0.446812	1423187_AT, 1420900_A_AT, 1425659_AT, 1451825_A_AT, 1450385_AT, 1423322_AT	80	753	13588	1.35339	1	0.998422	99.985
GOTERM_BP_FAT	GO:0006886~intracellular protein transport	3	2.58621	0.479126	1425659_AT, 1451825_A_AT, 1450385_AT	80	276	13588	1.8462	1	0.998962	99.9939
GOTERM_BP_FAT	GO:0016192~vesicle-mediated transport	4	3.44828	0.512167	1423187_AT, 1451825_A_AT, 1421192_A_AT, 1423322_AT	80	466	13588	1.45794	1	0.999254	99.9977
GOTERM_BP_FAT	GO:0034613~cellular protein localization	3	2.58621	0.521734	1425659_AT, 1451825_A_AT, 1450385_AT	80	299	13588	1.70418	1	0.999313	99.9983
GOTERM_BP_FAT	GO:0070727~cellular macromolecule localization	3	2.58621	0.52533	1425659_AT, 1451825_A_AT, 1450385_AT	80	301	13588	1.69286	1	0.999203	99.9985
GOTERM_CC_FAT	GO:0012505~endomembrane system	4	3.44828	0.600449	1423187_AT, 1451825_A_AT, 1421192_A_AT, 1450385_AT	73	535	12504	1.28066	1	0.98631	99.9981
Annotation Cluster 26	Enrichment Score: 0.4251389250295093
Category	Term	Count	%	PValue	Genes	List Total	Pop Hits	Pop Total	Fold Enrichment	Bonferroni	Benjamini	FDR
GOTERM_CC_FAT	GO:0070013~intracellular organelle lumen	10	8.62069	0.202102	1448183_A_AT, 1423767_AT, 1448987_AT, 1452094_AT, 1419185_A_AT, 1418560_AT, 1448274_AT, 1420991_AT, 1417425_AT, 1416881_AT	73	1133	12504	1.51181	1	0.94901	93.1458
GOTERM_CC_FAT	GO:0043233~organelle lumen	10	8.62069	0.204214	1448183_A_AT, 1423767_AT, 1448987_AT, 1452094_AT, 1419185_A_AT, 1418560_AT, 1448274_AT, 1420991_AT, 1417425_AT, 1416881_AT	73	1136	12504	1.50781	1	0.936717	93.3581
GOTERM_CC_FAT	GO:0031974~membrane-enclosed lumen	10	8.62069	0.231767	1448183_A_AT, 1423767_AT, 1448987_AT, 1452094_AT, 1419185_A_AT, 1418560_AT, 1448274_AT, 1420991_AT, 1417425_AT, 1416881_AT	73	1174	12504	1.45901	1	0.947179	95.6286
GOTERM_CC_FAT	GO:0005667~transcription factor complex	3	2.58621	0.39136	1448183_A_AT, 1419185_A_AT, 1420991_AT	73	234	12504	2.196	1	0.950206	99.7246
GOTERM_CC_FAT	GO:0005654~nucleoplasm	5	4.31034	0.454995	1448183_A_AT, 1423767_AT, 1419185_A_AT, 1420991_AT, 1416881_AT	73	599	12504	1.42978	1	0.966121	99.9258
GOTERM_CC_FAT	GO:0044451~nucleoplasm part	4	3.44828	0.571573	1448183_A_AT, 1423767_AT, 1419185_A_AT, 1420991_AT	73	513	12504	1.33558	1	0.985566	99.9957
GOTERM_CC_FAT	GO:0031981~nuclear lumen	6	5.17241	0.581596	1448183_A_AT, 1423767_AT, 1419185_A_AT, 1420991_AT, 1417425_AT, 1416881_AT	73	883	12504	1.1639	1	0.985173	99.9968
GOTERM_BP_FAT	GO:0006357~regulation of transcription from RNA polymerase II promoter	4	3.44828	0.701301	1426413_AT, 1448183_A_AT, 1419185_A_AT, 1420991_AT	80	616	13588	1.10292	1	0.999928	100
Annotation Cluster 27	Enrichment Score: 0.4144645185636564
Category	Term	Count	%	PValue	Genes	List Total	Pop Hits	Pop Total	Fold Enrichment	Bonferroni	Benjamini	FDR
GOTERM_BP_FAT	GO:0048514~blood vessel morphogenesis	3	2.58621	0.320199	1448183_A_AT, 1425588_AT, 1420997_A_AT	80	198	13588	2.57348	1	0.998859	99.6788
GOTERM_BP_FAT	GO:0001568~blood vessel development	3	2.58621	0.416278	1448183_A_AT, 1425588_AT, 1420997_A_AT	80	244	13588	2.08832	1	0.999165	99.9667
GOTERM_BP_FAT	GO:0001944~vasculature development	3	2.58621	0.428353	1448183_A_AT, 1425588_AT, 1420997_A_AT	80	250	13588	2.0382	1	0.999022	99.9756
Annotation Cluster 28	Enrichment Score: 0.4084746823859864
Category	Term	Count	%	PValue	Genes	List Total	Pop Hits	Pop Total	Fold Enrichment	Bonferroni	Benjamini	FDR
SMART	SM00060:FN3	3	2.58621	0.265717	1425588_AT, 1421239_AT, 1451775_S_AT	49	191	9131	2.92692	1	0.986754	95.2632
INTERPRO	IPR008957:Fibronectin, type III-like fold	3	2.58621	0.291576	1425588_AT, 1421239_AT, 1451775_S_AT	103	187	17763	2.76668	1	0.999692	98.8895
INTERPRO	IPR003961:Fibronectin, type III	3	2.58621	0.300069	1425588_AT, 1421239_AT, 1451775_S_AT	103	191	17763	2.70874	1	0.999534	99.0513
SP_PIR_KEYWORDS	receptor	6	5.17241	0.999334	1425588_AT, 1416362_A_AT, 1421239_AT, 1416914_S_AT, 1449858_AT, 1451775_S_AT	106	2465	17854	0.409981	1	1	100
Annotation Cluster 29	Enrichment Score: 0.4004787257204225
Category	Term	Count	%	PValue	Genes	List Total	Pop Hits	Pop Total	Fold Enrichment	Bonferroni	Benjamini	FDR
GOTERM_BP_FAT	GO:0007267~cell-cell signaling	4	3.44828	0.237929	1422243_AT, 1437452_X_AT, 1448456_AT, 1423322_AT	80	290	13588	2.34276	1	0.997319	98.243
GOTERM_BP_FAT	GO:0007268~synaptic transmission	3	2.58621	0.277174	1437452_X_AT, 1448456_AT, 1423322_AT	80	178	13588	2.86264	1	0.998356	99.1997
GOTERM_BP_FAT	GO:0019226~transmission of nerve impulse	3	2.58621	0.379348	1437452_X_AT, 1448456_AT, 1423322_AT	80	226	13588	2.25465	1	0.998575	99.9171
GOTERM_BP_FAT	GO:0050877~neurological system process	3	2.58621	0.999651	1437452_X_AT, 1448456_AT, 1423322_AT	80	1681	13588	0.303123	1	1	100
Annotation Cluster 30	Enrichment Score: 0.24654192855680943
Category	Term	Count	%	PValue	Genes	List Total	Pop Hits	Pop Total	Fold Enrichment	Bonferroni	Benjamini	FDR
GOTERM_CC_FAT	GO:0044431~Golgi apparatus part	3	2.58621	0.37698	1418520_AT, 1423187_AT, 1451825_A_AT	73	227	12504	2.26371	1	0.96763	99.6366
SP_PIR_KEYWORDS	golgi apparatus	4	3.44828	0.635666	1418520_AT, 1423187_AT, 1423767_AT, 1451825_A_AT	106	553	17854	1.21833	1	0.985737	99.9996
GOTERM_CC_FAT	GO:0005794~Golgi apparatus	4	3.44828	0.760023	1418520_AT, 1422243_AT, 1423187_AT, 1451825_A_AT	73	682	12504	1.00462	1	0.99811	100
Annotation Cluster 31	Enrichment Score: 0.23305129914187436
Category	Term	Count	%	PValue	Genes	List Total	Pop Hits	Pop Total	Fold Enrichment	Bonferroni	Benjamini	FDR
GOTERM_MF_FAT	GO:0005525~GTP binding	3	2.58621	0.575563	1416362_A_AT, 1420900_A_AT, 1424499_S_AT	73	354	13288	1.54261	1	0.997652	99.9982
GOTERM_MF_FAT	GO:0019001~guanyl nucleotide binding	3	2.58621	0.589354	1416362_A_AT, 1420900_A_AT, 1424499_S_AT	73	363	13288	1.50436	1	0.997278	99.9988
GOTERM_MF_FAT	GO:0032561~guanyl ribonucleotide binding	3	2.58621	0.589354	1416362_A_AT, 1420900_A_AT, 1424499_S_AT	73	363	13288	1.50436	1	0.997278	99.9988
Annotation Cluster 32	Enrichment Score: 0.18762578020360626
Category	Term	Count	%	PValue	Genes	List Total	Pop Hits	Pop Total	Fold Enrichment	Bonferroni	Benjamini	FDR
GOTERM_CC_FAT	GO:0005576~extracellular region	14	12.069	0.162677	1421084_AT, 1422571_AT, 1419387_S_AT, 1427422_AT, 1448290_AT, 1415888_AT, 1418061_AT, 1422243_AT, 1448186_AT, 1448859_AT, 1428112_AT, 1452754_AT, 1424187_AT, 1420997_A_AT	73	1680	12504	1.4274	1	0.959965	87.8489
SP_PIR_KEYWORDS	Secreted	12	10.3448	0.212341	1422243_AT, 1448186_AT, 1448859_AT, 1452754_AT, 1428112_AT, 1424187_AT, 1421084_AT, 1420997_A_AT, 1419387_S_AT, 1427422_AT, 1448290_AT, 1418061_AT	106	1420	17854	1.42339	1	0.83472	94.7281
SP_PIR_KEYWORDS	signal	21	18.1034	0.289503	1418520_AT, 1425852_AT, 1425588_AT, 1421084_AT, 1422571_AT, 1449858_AT, 1419387_S_AT, 1427422_AT, 1448290_AT, 1451775_S_AT, 1418061_AT, 1422243_AT, 1448186_AT, 1448859_AT, 1424975_AT, 1452754_AT, 1428112_AT, 1424187_AT, 1424026_S_AT, 1421239_AT, 1452094_AT	106	2970	17854	1.19095	1	0.855323	98.5211
UP_SEQ_FEATURE	signal peptide	21	18.1034	0.481392	1418520_AT, 1425852_AT, 1425588_AT, 1421084_AT, 1422571_AT, 1449858_AT, 1419387_S_AT, 1427422_AT, 1448290_AT, 1451775_S_AT, 1418061_AT, 1422243_AT, 1448186_AT, 1448859_AT, 1424975_AT, 1452754_AT, 1428112_AT, 1424187_AT, 1424026_S_AT, 1421239_AT, 1452094_AT	106	2963	16021	1.0712	1	1	99.989
SP_PIR_KEYWORDS	membrane	31	26.7241	0.726759	1418520_AT, 1448331_AT, 1434537_AT, 1425852_AT, 1460239_AT, 1416328_A_AT, 1437452_X_AT, 1451825_A_AT, 1449858_AT, 1434103_AT, 1421192_A_AT, 1448456_AT, 1419387_S_AT, 1423322_AT, 1451775_S_AT, 1452427_S_AT, 1424026_S_AT, 1416288_AT, 1448332_AT, 1434196_AT, 1425588_AT, 1420722_AT, 1454716_X_AT, 1416881_AT, 1424975_AT, 1415990_AT, 1420900_A_AT, 1421239_AT, 1452290_AT, 1424499_S_AT, 1435941_AT	106	5507	17854	0.948148	1	0.993934	100
SP_PIR_KEYWORDS	disulfide bond	13	11.2069	0.8017	1421084_AT, 1422571_AT, 1449858_AT, 1419387_S_AT, 1448290_AT, 1418061_AT, 1451775_S_AT, 1448859_AT, 1448186_AT, 1428112_AT, 1452754_AT, 1424975_AT, 1421239_AT	106	2469	17854	0.886854	1	0.99776	100
SP_PIR_KEYWORDS	glycoprotein	19	16.3793	0.813596	1418520_AT, 1434537_AT, 1460239_AT, 1425852_AT, 1425588_AT, 1420722_AT, 1422571_AT, 1449858_AT, 1419387_S_AT, 1451775_S_AT, 1418061_AT, 1422243_AT, 1448186_AT, 1424975_AT, 1452754_AT, 1424187_AT, 1424026_S_AT, 1421239_AT, 1452094_AT	106	3600	17854	0.888957	1	0.997981	100
UP_SEQ_FEATURE	disulfide bond	13	11.2069	0.872466	1421084_AT, 1422571_AT, 1449858_AT, 1419387_S_AT, 1448290_AT, 1418061_AT, 1451775_S_AT, 1448859_AT, 1448186_AT, 1428112_AT, 1452754_AT, 1424975_AT, 1421239_AT	106	2379	16021	0.82591	1	1	100
UP_SEQ_FEATURE	glycosylation site:N-linked (GlcNAc...)	19	16.3793	0.889012	1418520_AT, 1434537_AT, 1460239_AT, 1425852_AT, 1425588_AT, 1420722_AT, 1422571_AT, 1449858_AT, 1419387_S_AT, 1451775_S_AT, 1418061_AT, 1422243_AT, 1448186_AT, 1424975_AT, 1452754_AT, 1424187_AT, 1424026_S_AT, 1421239_AT, 1452094_AT	106	3444	16021	0.833824	1	1	100
UP_SEQ_FEATURE	transmembrane region	22	18.9655	0.929267	1418520_AT, 1434537_AT, 1460239_AT, 1425588_AT, 1425852_AT, 1416328_A_AT, 1420722_AT, 1437452_X_AT, 1449858_AT, 1434103_AT, 1448456_AT, 1419387_S_AT, 1451775_S_AT, 1416881_AT, 1424975_AT, 1452427_S_AT, 1424026_S_AT, 1415990_AT, 1421239_AT, 1452290_AT, 1424499_S_AT, 1435941_AT	106	4113	16021	0.80844	1	1	100
UP_SEQ_FEATURE	topological domain:Extracellular	10	8.62069	0.957169	1418520_AT, 1424975_AT, 1425852_AT, 1460239_AT, 1425588_AT, 1424026_S_AT, 1421239_AT, 1449858_AT, 1419387_S_AT, 1451775_S_AT	106	2174	16021	0.695223	1	1	100
SP_PIR_KEYWORDS	transmembrane	22	18.9655	0.988872	1418520_AT, 1434537_AT, 1460239_AT, 1425588_AT, 1425852_AT, 1416328_A_AT, 1420722_AT, 1437452_X_AT, 1449858_AT, 1434103_AT, 1448456_AT, 1419387_S_AT, 1451775_S_AT, 1416881_AT, 1424975_AT, 1452427_S_AT, 1424026_S_AT, 1415990_AT, 1421239_AT, 1452290_AT, 1424499_S_AT, 1435941_AT	106	5237	17854	0.707571	1	0.999999	100
UP_SEQ_FEATURE	topological domain:Cytoplasmic	11	9.48276	0.991939	1418520_AT, 1424975_AT, 1425852_AT, 1460239_AT, 1425588_AT, 1424026_S_AT, 1421239_AT, 1449858_AT, 1419387_S_AT, 1424499_S_AT, 1451775_S_AT	106	2780	16021	0.598042	1	1	100
GOTERM_CC_FAT	GO:0031224~intrinsic to membrane	25	21.5517	0.994225	1418520_AT, 1434537_AT, 1460239_AT, 1416328_A_AT, 1437452_X_AT, 1449858_AT, 1448456_AT, 1434103_AT, 1419387_S_AT, 1451775_S_AT, 1452427_S_AT, 1424026_S_AT, 1416288_AT, 1450385_AT, 1434196_AT, 1425588_AT, 1420722_AT, 1416881_AT, 1424975_AT, 1415990_AT, 1421239_AT, 1420900_A_AT, 1452290_AT, 1424499_S_AT, 1435941_AT	73	5914	12504	0.724077	1	1	100
GOTERM_CC_FAT	GO:0016021~integral to membrane	22	18.9655	0.998611	1418520_AT, 1434537_AT, 1460239_AT, 1425588_AT, 1416328_A_AT, 1420722_AT, 1437452_X_AT, 1449858_AT, 1434103_AT, 1448456_AT, 1419387_S_AT, 1451775_S_AT, 1416881_AT, 1424975_AT, 1452427_S_AT, 1424026_S_AT, 1415990_AT, 1421239_AT, 1452290_AT, 1450385_AT, 1424499_S_AT, 1435941_AT	73	5709	12504	0.660068	1	1	100
Annotation Cluster 33	Enrichment Score: 0.16556897994808464
Category	Term	Count	%	PValue	Genes	List Total	Pop Hits	Pop Total	Fold Enrichment	Bonferroni	Benjamini	FDR
GOTERM_BP_FAT	GO:0030163~protein catabolic process	5	4.31034	0.405907	1424983_A_AT, 1451080_AT, 1448724_AT, 1417771_A_AT, 1448456_AT	80	556	13588	1.52743	1	0.99909	99.9567
GOTERM_BP_FAT	GO:0009057~macromolecule catabolic process	5	4.31034	0.531504	1424983_A_AT, 1451080_AT, 1448724_AT, 1417771_A_AT, 1448456_AT	80	654	13588	1.29855	1	0.999217	99.9987
GOTERM_BP_FAT	GO:0044257~cellular protein catabolic process	4	3.44828	0.609155	1424983_A_AT, 1451080_AT, 1448724_AT, 1448456_AT	80	537	13588	1.26518	1	0.999672	99.9999
GOTERM_BP_FAT	GO:0044265~cellular macromolecule catabolic process	4	3.44828	0.693836	1424983_A_AT, 1451080_AT, 1448724_AT, 1448456_AT	80	609	13588	1.1156	1	0.999923	100
GOTERM_BP_FAT	GO:0043632~modification-dependent macromolecule catabolic process	3	2.58621	0.80036	1424983_A_AT, 1451080_AT, 1448724_AT	80	508	13588	1.00305	1	0.999993	100
GOTERM_BP_FAT	GO:0019941~modification-dependent protein catabolic process	3	2.58621	0.80036	1424983_A_AT, 1451080_AT, 1448724_AT	80	508	13588	1.00305	1	0.999993	100
GOTERM_BP_FAT	GO:0051603~proteolysis involved in cellular protein catabolic process	3	2.58621	0.822617	1424983_A_AT, 1451080_AT, 1448724_AT	80	534	13588	0.954213	1	0.999997	100
GOTERM_BP_FAT	GO:0006508~proteolysis	3	2.58621	0.985739	1424983_A_AT, 1451080_AT, 1448724_AT	80	1034	13588	0.492795	1	1	100
Annotation Cluster 34	Enrichment Score: 0.14862644822307353
Category	Term	Count	%	PValue	Genes	List Total	Pop Hits	Pop Total	Fold Enrichment	Bonferroni	Benjamini	FDR
UP_SEQ_FEATURE	metal ion-binding site:Zinc	4	3.44828	0.0643747	1418888_A_AT, 1452596_AT, 1454716_X_AT, 1418254_AT	106	140	16021	4.31833	1	0.994202	60.293
SP_PIR_KEYWORDS	zinc-finger	5	4.31034	0.92981	1434196_AT, 1416288_AT, 1425936_A_AT, 1452596_AT, 1448875_AT	106	1204	17854	0.699477	1	0.999885	100
SP_PIR_KEYWORDS	zinc	8	6.89655	0.93633	1434196_AT, 1416288_AT, 1418888_A_AT, 1425936_A_AT, 1452596_AT, 1454716_X_AT, 1448875_AT, 1418254_AT	106	1886	17854	0.71446	1	0.999884	100
GOTERM_MF_FAT	GO:0008270~zinc ion binding	8	6.89655	0.951672	1434196_AT, 1416288_AT, 1418888_A_AT, 1425936_A_AT, 1452596_AT, 1454716_X_AT, 1448875_AT, 1418254_AT	73	2105	13288	0.691791	1	1	100
GOTERM_MF_FAT	GO:0046872~metal ion binding	16	13.7931	0.955075	1434196_AT, 1417136_S_AT, 1422571_AT, 1421192_A_AT, 1454716_X_AT, 1424474_A_AT, 1418254_AT, 1418061_AT, 1452754_AT, 1416288_AT, 1418888_A_AT, 1425936_A_AT, 1452596_AT, 1452094_AT, 1435941_AT, 1448875_AT	73	3850	13288	0.756477	1	1	100
GOTERM_MF_FAT	GO:0043169~cation binding	16	13.7931	0.959418	1434196_AT, 1417136_S_AT, 1422571_AT, 1421192_A_AT, 1454716_X_AT, 1424474_A_AT, 1418254_AT, 1418061_AT, 1452754_AT, 1416288_AT, 1418888_A_AT, 1425936_A_AT, 1452596_AT, 1452094_AT, 1435941_AT, 1448875_AT	73	3885	13288	0.749662	1	1	100
GOTERM_MF_FAT	GO:0043167~ion binding	16	13.7931	0.964899	1434196_AT, 1417136_S_AT, 1422571_AT, 1421192_A_AT, 1454716_X_AT, 1424474_A_AT, 1418254_AT, 1418061_AT, 1452754_AT, 1416288_AT, 1418888_A_AT, 1425936_A_AT, 1452596_AT, 1452094_AT, 1435941_AT, 1448875_AT	73	3934	13288	0.740325	1	1	100
GOTERM_MF_FAT	GO:0046914~transition metal ion binding	9	7.75862	0.981647	1434196_AT, 1416288_AT, 1418888_A_AT, 1425936_A_AT, 1452596_AT, 1452094_AT, 1454716_X_AT, 1448875_AT, 1418254_AT	73	2608	13288	0.628162	1	1	100
SP_PIR_KEYWORDS	metal-binding	9	7.75862	0.992783	1434196_AT, 1416288_AT, 1418888_A_AT, 1425936_A_AT, 1452596_AT, 1452094_AT, 1454716_X_AT, 1448875_AT, 1418254_AT	106	2682	17854	0.565215	1	1	100
Annotation Cluster 35	Enrichment Score: 0.10981240444330599
Category	Term	Count	%	PValue	Genes	List Total	Pop Hits	Pop Total	Fold Enrichment	Bonferroni	Benjamini	FDR
SP_PIR_KEYWORDS	cell adhesion	3	2.58621	0.65787	1424975_AT, 1421084_AT, 1422571_AT	106	380	17854	1.32974	1	0.987871	99.9998
GOTERM_BP_FAT	GO:0007155~cell adhesion	3	2.58621	0.843383	1424975_AT, 1421084_AT, 1422571_AT	80	561	13588	0.908289	1	0.999998	100
GOTERM_BP_FAT	GO:0022610~biological adhesion	3	2.58621	0.844109	1424975_AT, 1421084_AT, 1422571_AT	80	562	13588	0.906673	1	0.999998	100
Annotation Cluster 36	Enrichment Score: 0.04577212323800686
Category	Term	Count	%	PValue	Genes	List Total	Pop Hits	Pop Total	Fold Enrichment	Bonferroni	Benjamini	FDR
GOTERM_BP_FAT	GO:0006793~phosphorus metabolic process	4	3.44828	0.887051	1417136_S_AT, 1425588_AT, 1416328_A_AT, 1424474_A_AT	80	866	13588	0.784527	1	1	100
GOTERM_BP_FAT	GO:0006796~phosphate metabolic process	4	3.44828	0.887051	1417136_S_AT, 1425588_AT, 1416328_A_AT, 1424474_A_AT	80	866	13588	0.784527	1	1	100
GOTERM_BP_FAT	GO:0016310~phosphorylation	3	2.58621	0.926373	1417136_S_AT, 1416328_A_AT, 1424474_A_AT	80	718	13588	0.70968	1	1	100

## Sheet: phase_5_clu
Annotation Cluster 1	Enrichment Score: 2.0674245994064537
Category	Term	Count	%	PValue	Genes	List Total	Pop Hits	Pop Total	Fold Enrichment	Bonferroni	Benjamini	FDR
SP_PIR_KEYWORDS	lipid synthesis	5	4.90196	0.00157798	1450010_AT, 1416222_AT, 1451666_AT, AFFX-PYRUCARBMUR/L09192_5_AT, 1421269_AT, 1439459_X_AT	91	99	17854	9.90898	0.262722	0.141351	1.94861
INTERPRO	IPR016040:NAD(P)-binding domain	5	4.90196	0.00700702	1430307_A_AT, 1450010_AT, 1416222_AT, 1451666_AT, 1419737_A_AT, 1439459_X_AT	90	151	17763	6.53532	0.856403	0.856403	8.8596
GOTERM_BP_FAT	GO:0008610~lipid biosynthetic process	5	4.90196	0.0567665	1450010_AT, 1416222_AT, 1451666_AT, AFFX-PYRUCARBMUR/L09192_5_AT, 1421269_AT, 1439459_X_AT	70	285	13588	3.40551	1	0.967943	59.6955
Annotation Cluster 2	Enrichment Score: 1.3867147525359915
Category	Term	Count	%	PValue	Genes	List Total	Pop Hits	Pop Total	Fold Enrichment	Bonferroni	Benjamini	FDR
GOTERM_CC_FAT	GO:0009986~cell surface	6	5.88235	0.0278853	1450990_AT, 1460682_S_AT, 1422892_S_AT, 1422115_A_AT, 1452483_A_AT, 1418701_AT	71	305	12504	3.46451	0.991835	0.551258	29.18
GOTERM_CC_FAT	GO:0009897~external side of plasma membrane	5	4.90196	0.0282102	1450990_AT, 1422892_S_AT, 1422115_A_AT, 1452483_A_AT, 1418701_AT	71	206	12504	4.27458	0.992286	0.500902	29.4682
KEGG_PATHWAY	mmu04640:Hematopoietic cell lineage	3	2.94118	0.0879175	1422892_S_AT, 1422115_A_AT, 1452483_A_AT	35	84	5738	5.8551	0.999365	0.706828	62.4062
Annotation Cluster 3	Enrichment Score: 1.3561217795560545
Category	Term	Count	%	PValue	Genes	List Total	Pop Hits	Pop Total	Fold Enrichment	Bonferroni	Benjamini	FDR
GOTERM_BP_FAT	GO:0048806~genitalia development	3	2.94118	0.00600169	1421224_A_AT, 1421917_AT, 1429428_AT	70	23	13588	25.3193	0.995085	0.995085	8.93546
KEGG_PATHWAY	mmu05200:Pathways in cancer	7	6.86275	0.0107066	1427739_A_AT, 1424808_AT, 1452545_A_AT, 1421917_AT, 1429428_AT, 1426165_A_AT, 1422115_A_AT	35	323	5738	3.55294	0.577322	0.577322	10.8132
GOTERM_BP_FAT	GO:0001701~in utero embryonic development	6	5.88235	0.0114113	1421224_A_AT, 1427739_A_AT, 1416904_AT, 1452545_A_AT, 1421917_AT, 1416222_AT	70	267	13588	4.36212	0.99996	0.965886	16.3438
KEGG_PATHWAY	mmu05210:Colorectal cancer	4	3.92157	0.0139175	1427739_A_AT, 1421917_AT, 1429428_AT, 1426165_A_AT	35	86	5738	7.62525	0.674119	0.42914	13.843
GOTERM_BP_FAT	GO:0043009~chordate embryonic development	7	6.86275	0.0198199	1421224_A_AT, 1427739_A_AT, 1416904_AT, 1452545_A_AT, 1421917_AT, 1416222_AT, 1429428_AT	70	421	13588	3.22755	1	0.947457	26.7488
GOTERM_BP_FAT	GO:0009792~embryonic development ending in birth or egg hatching	7	6.86275	0.0206576	1421224_A_AT, 1427739_A_AT, 1416904_AT, 1452545_A_AT, 1421917_AT, 1416222_AT, 1429428_AT	70	425	13588	3.19718	1	0.928145	27.7162
GOTERM_BP_FAT	GO:0007548~sex differentiation	4	3.92157	0.0283666	1421224_A_AT, 1419495_AT, 1421917_AT, 1429428_AT	70	130	13588	5.97275	1	0.958257	36.0744
GOTERM_BP_FAT	GO:0003006~reproductive developmental process	5	4.90196	0.0451025	1421224_A_AT, 1419495_AT, 1421917_AT, 1429428_AT, 1452483_A_AT	70	264	13588	3.67641	1	0.966492	51.2082
KEGG_PATHWAY	mmu05215:Prostate cancer	3	2.94118	0.0988411	1427739_A_AT, 1421917_AT, 1429428_AT	35	90	5738	5.46476	0.999758	0.646806	66.9261
GOTERM_BP_FAT	GO:0045596~negative regulation of cell differentiation	3	2.94118	0.236104	1427739_A_AT, 1452545_A_AT, 1429428_AT	70	182	13588	3.19969	1	0.977058	98.4819
KEGG_PATHWAY	mmu04010:MAPK signaling pathway	3	2.94118	0.470322	1427739_A_AT, 1421917_AT, 1426165_A_AT	35	265	5738	1.85596	1	0.993804	99.8836
GOTERM_BP_FAT	GO:0007166~cell surface receptor linked signal transduction	10	9.80392	0.908012	1426314_AT, 1427739_A_AT, 1420941_AT, 1452545_A_AT, 1431724_A_AT, 1421917_AT, 1416222_AT, 1429428_AT, 1426169_A_AT, 1448024_AT	70	2495	13588	0.778013	1	1	100
Annotation Cluster 4	Enrichment Score: 1.3147825159703352
Category	Term	Count	%	PValue	Genes	List Total	Pop Hits	Pop Total	Fold Enrichment	Bonferroni	Benjamini	FDR
GOTERM_CC_FAT	GO:0000267~cell fraction	10	9.80392	0.00579177	1441992_AT, 1430307_A_AT, 1426508_AT, 1435919_AT, 1452545_A_AT, AFFX-PYRUCARBMUR/L09192_5_AT, 1431036_A_AT, 1435276_A_AT, 1416036_AT, 1448024_AT	71	596	12504	2.95491	0.627479	0.627479	6.84114
GOTERM_CC_FAT	GO:0005624~membrane fraction	8	7.84314	0.0235822	1441992_AT, 1426508_AT, 1435919_AT, 1452545_A_AT, 1431036_A_AT, 1435276_A_AT, 1416036_AT, 1448024_AT	71	510	12504	2.76255	0.982699	0.637326	25.2593
GOTERM_CC_FAT	GO:0005626~insoluble fraction	8	7.84314	0.027827	1441992_AT, 1426508_AT, 1435919_AT, 1452545_A_AT, 1431036_A_AT, 1435276_A_AT, 1416036_AT, 1448024_AT	71	528	12504	2.66837	0.991751	0.616928	29.1282
GOTERM_CC_FAT	GO:0005792~microsome	3	2.94118	0.258752	1435919_AT, 1431036_A_AT, 1435276_A_AT	71	176	12504	3.00192	1	0.848207	97.4084
GOTERM_CC_FAT	GO:0042598~vesicular fraction	3	2.94118	0.271232	1435919_AT, 1431036_A_AT, 1435276_A_AT	71	182	12504	2.90296	1	0.85354	97.8933
Annotation Cluster 5	Enrichment Score: 1.192011074729932
Category	Term	Count	%	PValue	Genes	List Total	Pop Hits	Pop Total	Fold Enrichment	Bonferroni	Benjamini	FDR
GOTERM_BP_FAT	GO:0001775~cell activation	5	4.90196	0.0362961	1427739_A_AT, 1431724_A_AT, 1426169_A_AT, 1422115_A_AT, 1416036_AT	70	246	13588	3.94541	1	0.961786	43.722
GOTERM_BP_FAT	GO:0046649~lymphocyte activation	4	3.92157	0.0730706	1427739_A_AT, 1426169_A_AT, 1422115_A_AT, 1416036_AT	70	191	13588	4.06522	1	0.952426	69.2669
GOTERM_BP_FAT	GO:0045321~leukocyte activation	4	3.92157	0.100084	1427739_A_AT, 1426169_A_AT, 1422115_A_AT, 1416036_AT	70	219	13588	3.54547	1	0.964048	80.5963
Annotation Cluster 6	Enrichment Score: 1.122388130920774
Category	Term	Count	%	PValue	Genes	List Total	Pop Hits	Pop Total	Fold Enrichment	Bonferroni	Benjamini	FDR
GOTERM_CC_FAT	GO:0005783~endoplasmic reticulum	11	10.7843	0.0176846	1441992_AT, 1419163_S_AT, 1427739_A_AT, 1422690_AT, 1450010_AT, 1422892_S_AT, 1417225_AT, 1416036_AT, 1428335_A_AT, 1452607_AT, 1421269_AT	71	838	12504	2.31174	0.951843	0.63618	19.5617
GOTERM_CC_FAT	GO:0042175~nuclear envelope-endoplasmic reticulum network	4	3.92157	0.0604739	1441992_AT, 1419163_S_AT, 1416036_AT, 1452607_AT	71	160	12504	4.40282	0.999975	0.692193	53.2811
GOTERM_CC_FAT	GO:0012505~endomembrane system	7	6.86275	0.07843	1441992_AT, 1419163_S_AT, 1424579_AT, 1431036_A_AT, 1420920_A_AT, 1416036_AT, 1452607_AT	71	535	12504	2.30428	0.999999	0.71699	63.0809
GOTERM_CC_FAT	GO:0044432~endoplasmic reticulum part	4	3.92157	0.139325	1419163_S_AT, 1422892_S_AT, 1416036_AT, 1452607_AT	71	231	12504	3.04957	1	0.720659	83.9657
GOTERM_CC_FAT	GO:0005789~endoplasmic reticulum membrane	3	2.94118	0.209115	1419163_S_AT, 1416036_AT, 1452607_AT	71	152	12504	3.47591	1	0.810198	94.2852
Annotation Cluster 7	Enrichment Score: 1.1100030070463798
Category	Term	Count	%	PValue	Genes	List Total	Pop Hits	Pop Total	Fold Enrichment	Bonferroni	Benjamini	FDR
UP_SEQ_FEATURE	metal ion-binding site:Magnesium	4	3.92157	0.0196688	1435919_AT, 1451666_AT, 1448614_AT, 1418701_AT, 1439459_X_AT	90	103	16021	6.91305	0.999184	0.906569	23.8602
SP_PIR_KEYWORDS	magnesium	5	4.90196	0.146095	1435919_AT, 1419032_AT, 1451666_AT, 1448614_AT, 1418701_AT, 1439459_X_AT	91	403	17854	2.43422	1	0.782178	86.0264
GOTERM_MF_FAT	GO:0000287~magnesium ion binding	5	4.90196	0.162772	1435919_AT, 1419032_AT, 1451666_AT, 1448614_AT, 1418701_AT, 1439459_X_AT	70	409	13288	2.32064	1	1	89.9803
Annotation Cluster 8	Enrichment Score: 1.1000393273921631
Category	Term	Count	%	PValue	Genes	List Total	Pop Hits	Pop Total	Fold Enrichment	Bonferroni	Benjamini	FDR
GOTERM_BP_FAT	GO:0006974~response to DNA damage stimulus	6	5.88235	0.015198	1425018_AT, 1427739_A_AT, 1426165_A_AT, 1450051_AT, 1453623_A_AT, 1449578_AT	70	287	13588	4.05814	0.999999	0.965977	21.1898
GOTERM_BP_FAT	GO:0033554~cellular response to stress	7	6.86275	0.0165195	1425018_AT, 1427739_A_AT, 1452662_A_AT, 1426165_A_AT, 1450051_AT, 1453623_A_AT, 1449578_AT	70	404	13588	3.36337	1	0.947225	22.8183
GOTERM_BP_FAT	GO:0006259~DNA metabolic process	7	6.86275	0.0198199	1427739_A_AT, 1448127_AT, 1450929_AT, 1426165_A_AT, 1450051_AT, 1453623_A_AT, 1449578_AT	70	421	13588	3.22755	1	0.947457	26.7488
SP_PIR_KEYWORDS	DNA damage	4	3.92157	0.0748115	1425018_AT, 1450051_AT, 1453623_A_AT, 1449578_AT	91	194	17854	4.04532	1	0.632298	62.0509
GOTERM_BP_FAT	GO:0006281~DNA repair	4	3.92157	0.10319	1427739_A_AT, 1450051_AT, 1453623_A_AT, 1449578_AT	70	222	13588	3.49755	1	0.950474	81.6119
SP_PIR_KEYWORDS	dna repair	3	2.94118	0.216957	1450051_AT, 1453623_A_AT, 1449578_AT	91	173	17854	3.40227	1	0.825914	95.2523
GOTERM_CC_FAT	GO:0005694~chromosome	4	3.92157	0.35525	1427739_A_AT, 1450929_AT, 1450051_AT, 1449578_AT	71	378	12504	1.86363	1	0.89575	99.5273
GOTERM_CC_FAT	GO:0044427~chromosomal part	3	2.94118	0.534917	1427739_A_AT, 1450929_AT, 1450051_AT	71	318	12504	1.66144	1	0.954888	99.9912
Annotation Cluster 9	Enrichment Score: 1.096648368235985
Category	Term	Count	%	PValue	Genes	List Total	Pop Hits	Pop Total	Fold Enrichment	Bonferroni	Benjamini	FDR
GOTERM_BP_FAT	GO:0008217~regulation of blood pressure	3	2.94118	0.0430587	1426314_AT, 1435919_AT, 1448024_AT	70	65	13588	8.95912	1	0.970785	49.5589
GOTERM_BP_FAT	GO:0003013~circulatory system process	3	2.94118	0.109143	1426314_AT, 1435919_AT, 1448024_AT	70	111	13588	5.24633	1	0.950286	83.4209
GOTERM_BP_FAT	GO:0008015~blood circulation	3	2.94118	0.109143	1426314_AT, 1435919_AT, 1448024_AT	70	111	13588	5.24633	1	0.950286	83.4209
Annotation Cluster 10	Enrichment Score: 1.0909658730736727
Category	Term	Count	%	PValue	Genes	List Total	Pop Hits	Pop Total	Fold Enrichment	Bonferroni	Benjamini	FDR
GOTERM_BP_FAT	GO:0006006~glucose metabolic process	4	3.92157	0.0342496	1431033_X_AT, 1433604_X_AT, AFFX-PYRUCARBMUR/L09192_5_AT, 1419737_A_AT	70	140	13588	5.54612	1	0.96726	41.8347
GOTERM_BP_FAT	GO:0019318~hexose metabolic process	4	3.92157	0.0545755	1431033_X_AT, 1433604_X_AT, AFFX-PYRUCARBMUR/L09192_5_AT, 1419737_A_AT	70	169	13588	4.59442	1	0.970976	58.2149
UP_SEQ_FEATURE	binding site:Substrate	5	4.90196	0.0669865	1450010_AT, 1433604_X_AT, AFFX-PYRUCARBMUR/L09192_5_AT, 1419737_A_AT, 1418701_AT	90	275	16021	3.23657	1	0.993018	61.3829
GOTERM_BP_FAT	GO:0005996~monosaccharide metabolic process	4	3.92157	0.0730706	1431033_X_AT, 1433604_X_AT, AFFX-PYRUCARBMUR/L09192_5_AT, 1419737_A_AT	70	191	13588	4.06522	1	0.952426	69.2669
GOTERM_BP_FAT	GO:0006091~generation of precursor metabolites and energy	3	2.94118	0.38352	1431033_X_AT, 1433604_X_AT, 1419737_A_AT	70	261	13588	2.2312	1	0.991313	99.9459
Annotation Cluster 11	Enrichment Score: 1.062053202146486
Category	Term	Count	%	PValue	Genes	List Total	Pop Hits	Pop Total	Fold Enrichment	Bonferroni	Benjamini	FDR
GOTERM_CC_FAT	GO:0005764~lysosome	4	3.92157	0.077808	1450990_AT, 1441992_AT, 1422892_S_AT, 1416382_AT	71	178	12504	3.95759	0.999999	0.747674	62.7757
GOTERM_CC_FAT	GO:0000323~lytic vacuole	4	3.92157	0.0788292	1450990_AT, 1441992_AT, 1422892_S_AT, 1416382_AT	71	179	12504	3.93548	0.999999	0.687522	63.2755
GOTERM_CC_FAT	GO:0005773~vacuole	4	3.92157	0.106201	1450990_AT, 1441992_AT, 1422892_S_AT, 1416382_AT	71	204	12504	3.45319	1	0.674615	74.5824
Annotation Cluster 12	Enrichment Score: 1.0582703579854715
Category	Term	Count	%	PValue	Genes	List Total	Pop Hits	Pop Total	Fold Enrichment	Bonferroni	Benjamini	FDR
GOTERM_BP_FAT	GO:0042325~regulation of phosphorylation	5	4.90196	0.0597628	1419163_S_AT, 1460682_S_AT, 1426165_A_AT, 1432344_A_AT, 1416036_AT	70	290	13588	3.3468	1	0.966654	61.641
GOTERM_BP_FAT	GO:0019220~regulation of phosphate metabolic process	5	4.90196	0.066648	1419163_S_AT, 1460682_S_AT, 1426165_A_AT, 1432344_A_AT, 1416036_AT	70	301	13588	3.22449	1	0.959458	65.7835
GOTERM_BP_FAT	GO:0051174~regulation of phosphorus metabolic process	5	4.90196	0.066648	1419163_S_AT, 1460682_S_AT, 1426165_A_AT, 1432344_A_AT, 1416036_AT	70	301	13588	3.22449	1	0.959458	65.7835
GOTERM_BP_FAT	GO:0045859~regulation of protein kinase activity	4	3.92157	0.068646	1419163_S_AT, 1460682_S_AT, 1426165_A_AT, 1432344_A_AT	70	186	13588	4.1745	1	0.949725	66.9048
GOTERM_BP_FAT	GO:0043549~regulation of kinase activity	4	3.92157	0.0739707	1419163_S_AT, 1460682_S_AT, 1426165_A_AT, 1432344_A_AT	70	192	13588	4.04405	1	0.947678	69.7276
GOTERM_BP_FAT	GO:0051338~regulation of transferase activity	4	3.92157	0.0804096	1419163_S_AT, 1460682_S_AT, 1426165_A_AT, 1432344_A_AT	70	199	13588	3.90179	1	0.95423	72.8401
GOTERM_MF_FAT	GO:0004857~enzyme inhibitor activity	3	2.94118	0.360678	1419163_S_AT, 1426165_A_AT, 1432344_A_AT	70	243	13288	2.34356	1	0.995831	99.6951
Annotation Cluster 13	Enrichment Score: 1.0550426913224864
Category	Term	Count	%	PValue	Genes	List Total	Pop Hits	Pop Total	Fold Enrichment	Bonferroni	Benjamini	FDR
UP_SEQ_FEATURE	sequence variant	7	6.86275	0.0154384	1417470_AT, 1421224_A_AT, 1427739_A_AT, 1422115_A_AT, 1452483_A_AT, 1429239_A_AT, 1448024_AT	90	362	16021	3.4422	0.99619	0.938272	19.2255
GOTERM_MF_FAT	GO:0042803~protein homodimerization activity	4	3.92157	0.0788663	1421224_A_AT, 1417898_A_AT, 1422115_A_AT, 1448024_AT	70	193	13288	3.93427	1	1	65.4864
GOTERM_MF_FAT	GO:0042802~identical protein binding	4	3.92157	0.190895	1421224_A_AT, 1417898_A_AT, 1422115_A_AT, 1448024_AT	70	290	13288	2.61833	1	0.999969	93.5629
GOTERM_MF_FAT	GO:0046983~protein dimerization activity	4	3.92157	0.259144	1421224_A_AT, 1417898_A_AT, 1422115_A_AT, 1448024_AT	70	340	13288	2.23328	1	0.996493	97.9436
Annotation Cluster 14	Enrichment Score: 1.0470908196499396
Category	Term	Count	%	PValue	Genes	List Total	Pop Hits	Pop Total	Fold Enrichment	Bonferroni	Benjamini	FDR
GOTERM_BP_FAT	GO:0045926~negative regulation of growth	3	2.94118	0.0504604	1450990_AT, 1427739_A_AT, 1420103_AT	70	71	13588	8.20201	1	0.970309	55.2957
GOTERM_BP_FAT	GO:0010604~positive regulation of macromolecule metabolic process	7	6.86275	0.101587	1450990_AT, 1421224_A_AT, 1427739_A_AT, 1429428_AT, 1420103_AT, 1448363_AT, 1422027_A_AT	70	633	13588	2.1466	1	0.961681	81.0943
GOTERM_BP_FAT	GO:0040008~regulation of growth	4	3.92157	0.140908	1450990_AT, 1425018_AT, 1427739_A_AT, 1420103_AT	70	256	13588	3.03304	1	0.958955	90.5729
Annotation Cluster 15	Enrichment Score: 1.0289367032877914
Category	Term	Count	%	PValue	Genes	List Total	Pop Hits	Pop Total	Fold Enrichment	Bonferroni	Benjamini	FDR
INTERPRO	IPR016040:NAD(P)-binding domain	5	4.90196	0.00700702	1430307_A_AT, 1450010_AT, 1416222_AT, 1451666_AT, 1419737_A_AT, 1439459_X_AT	90	151	17763	6.53532	0.856403	0.856403	8.8596
UP_SEQ_FEATURE	active site:Proton acceptor	8	7.84314	0.0750218	1430307_A_AT, 1450010_AT, 1421917_AT, 1416222_AT, 1448127_AT, 1433604_X_AT, 1419032_AT, 1419737_A_AT	90	662	16021	2.15119	1	0.990468	65.7049
SP_PIR_KEYWORDS	oxidoreductase	5	4.90196	0.326128	1430307_A_AT, 1450010_AT, 1416222_AT, 1448127_AT, 1419737_A_AT	91	572	17854	1.71502	1	0.900588	99.269
GOTERM_BP_FAT	GO:0055114~oxidation reduction	5	4.90196	0.446833	1430307_A_AT, 1450010_AT, 1416222_AT, 1448127_AT, 1419737_A_AT	70	672	13588	1.4443	1	0.995438	99.99
Annotation Cluster 16	Enrichment Score: 0.9499512279508463
Category	Term	Count	%	PValue	Genes	List Total	Pop Hits	Pop Total	Fold Enrichment	Bonferroni	Benjamini	FDR
KEGG_PATHWAY	mmu05200:Pathways in cancer	7	6.86275	0.0107066	1427739_A_AT, 1424808_AT, 1452545_A_AT, 1421917_AT, 1429428_AT, 1426165_A_AT, 1422115_A_AT	35	323	5738	3.55294	0.577322	0.577322	10.8132
GOTERM_BP_FAT	GO:0045165~cell fate commitment	3	2.94118	0.171374	1427739_A_AT, 1452545_A_AT, 1426165_A_AT	70	147	13588	3.96152	1	0.96621	94.6228
GOTERM_BP_FAT	GO:0042127~regulation of cell proliferation	5	4.90196	0.291548	1450990_AT, 1427739_A_AT, 1452545_A_AT, 1426165_A_AT, 1422115_A_AT	70	538	13588	1.80404	1	0.982716	99.5296
GOTERM_BP_FAT	GO:0051726~regulation of cell cycle	3	2.94118	0.296408	1427739_A_AT, 1452545_A_AT, 1426165_A_AT	70	214	13588	2.72123	1	0.983169	99.5773
Annotation Cluster 17	Enrichment Score: 0.8559937052291151
Category	Term	Count	%	PValue	Genes	List Total	Pop Hits	Pop Total	Fold Enrichment	Bonferroni	Benjamini	FDR
SP_PIR_KEYWORDS	cell adhesion	6	5.88235	0.0430764	1460682_S_AT, 1424808_AT, 1452545_A_AT, 1436714_AT, 1435276_A_AT, 1452483_A_AT	91	380	17854	3.09786	0.999796	0.702998	42.2283
KEGG_PATHWAY	mmu04512:ECM-receptor interaction	3	2.94118	0.0861352	1424808_AT, 1452545_A_AT, 1452483_A_AT	35	83	5738	5.92565	0.999258	0.763347	61.6178
GOTERM_BP_FAT	GO:0007155~cell adhesion	5	4.90196	0.318063	1424808_AT, 1452545_A_AT, 1436714_AT, 1435276_A_AT, 1452483_A_AT	70	561	13588	1.73007	1	0.984597	99.7401
GOTERM_BP_FAT	GO:0022610~biological adhesion	5	4.90196	0.319222	1424808_AT, 1452545_A_AT, 1436714_AT, 1435276_A_AT, 1452483_A_AT	70	562	13588	1.727	1	0.984087	99.7468
Annotation Cluster 18	Enrichment Score: 0.8217728462214795
Category	Term	Count	%	PValue	Genes	List Total	Pop Hits	Pop Total	Fold Enrichment	Bonferroni	Benjamini	FDR
GOTERM_CC_FAT	GO:0005794~Golgi apparatus	10	9.80392	0.0134026	1441992_AT, 1422746_S_AT, 1420814_AT, 1419032_AT, 1424579_AT, 1431036_A_AT, 1420920_A_AT, 1451843_A_AT, 1428335_A_AT, 1452607_AT	71	682	12504	2.5823	0.899123	0.682389	15.178
SP_PIR_KEYWORDS	er-golgi transport	3	2.94118	0.0603098	1431036_A_AT, 1420920_A_AT, 1428335_A_AT	91	79	17854	7.45055	0.999994	0.664259	53.9354
GOTERM_BP_FAT	GO:0015031~protein transport	7	6.86275	0.112218	1441992_AT, 1427739_A_AT, 1420814_AT, 1419495_AT, 1431036_A_AT, 1420920_A_AT, 1428335_A_AT	70	651	13588	2.08725	1	0.950359	84.2888
GOTERM_BP_FAT	GO:0045184~establishment of protein localization	7	6.86275	0.115271	1441992_AT, 1427739_A_AT, 1420814_AT, 1419495_AT, 1431036_A_AT, 1420920_A_AT, 1428335_A_AT	70	656	13588	2.07134	1	0.950412	85.108
GOTERM_BP_FAT	GO:0008104~protein localization	7	6.86275	0.182397	1441992_AT, 1427739_A_AT, 1420814_AT, 1419495_AT, 1431036_A_AT, 1420920_A_AT, 1428335_A_AT	70	753	13588	1.80452	1	0.962855	95.6337
GOTERM_BP_FAT	GO:0007242~intracellular signaling cascade	7	6.86275	0.319818	1441992_AT, 1427739_A_AT, 1420814_AT, 1431724_A_AT, 1426169_A_AT, 1420920_A_AT, 1448024_AT	70	915	13588	1.48503	1	0.983428	99.7503
GOTERM_BP_FAT	GO:0007264~small GTPase mediated signal transduction	3	2.94118	0.378072	1441992_AT, 1420814_AT, 1420920_A_AT	70	258	13588	2.25714	1	0.991013	99.9379
SP_PIR_KEYWORDS	protein transport	4	3.92157	0.411591	1441992_AT, 1431036_A_AT, 1420920_A_AT, 1428335_A_AT	91	461	17854	1.70237	1	0.932358	99.8651
GOTERM_BP_FAT	GO:0016192~vesicle-mediated transport	4	3.92157	0.423372	1426169_A_AT, 1431036_A_AT, 1420920_A_AT, 1428335_A_AT	70	466	13588	1.66622	1	0.994008	99.9809
Annotation Cluster 19	Enrichment Score: 0.7781392461374765
Category	Term	Count	%	PValue	Genes	List Total	Pop Hits	Pop Total	Fold Enrichment	Bonferroni	Benjamini	FDR
GOTERM_MF_FAT	GO:0001871~pattern binding	3	2.94118	0.142749	1450010_AT, 1431033_X_AT, 1452483_A_AT	70	128	13288	4.44911	1	1	86.3927
GOTERM_MF_FAT	GO:0030247~polysaccharide binding	3	2.94118	0.142749	1450010_AT, 1431033_X_AT, 1452483_A_AT	70	128	13288	4.44911	1	1	86.3927
GOTERM_MF_FAT	GO:0030246~carbohydrate binding	4	3.92157	0.227215	1450010_AT, 1431033_X_AT, 1435276_A_AT, 1452483_A_AT	70	317	13288	2.39531	1	0.996788	96.4486
Annotation Cluster 20	Enrichment Score: 0.7778266632820585
Category	Term	Count	%	PValue	Genes	List Total	Pop Hits	Pop Total	Fold Enrichment	Bonferroni	Benjamini	FDR
GOTERM_BP_FAT	GO:0014706~striated muscle tissue development	3	2.94118	0.136014	1416904_AT, 1452545_A_AT, 1416036_AT	70	127	13588	4.58538	1	0.957088	89.7022
GOTERM_BP_FAT	GO:0060537~muscle tissue development	3	2.94118	0.15172	1416904_AT, 1452545_A_AT, 1416036_AT	70	136	13588	4.28193	1	0.960392	92.2579
GOTERM_BP_FAT	GO:0007517~muscle organ development	3	2.94118	0.224852	1416904_AT, 1452545_A_AT, 1416036_AT	70	176	13588	3.30877	1	0.973416	98.0944
Annotation Cluster 21	Enrichment Score: 0.6720599435131044
Category	Term	Count	%	PValue	Genes	List Total	Pop Hits	Pop Total	Fold Enrichment	Bonferroni	Benjamini	FDR
GOTERM_CC_FAT	GO:0044433~cytoplasmic vesicle part	3	2.94118	0.0990252	1433604_X_AT, 1431036_A_AT, 1452607_AT	71	95	12504	5.56145	1	0.669766	71.9778
GOTERM_CC_FAT	GO:0016023~cytoplasmic membrane-bounded vesicle	5	4.90196	0.201447	1441992_AT, 1452545_A_AT, 1433604_X_AT, 1431036_A_AT, 1452607_AT	71	414	12504	2.12696	1	0.824177	93.5713
GOTERM_CC_FAT	GO:0031988~membrane-bounded vesicle	5	4.90196	0.208421	1441992_AT, 1452545_A_AT, 1433604_X_AT, 1431036_A_AT, 1452607_AT	71	420	12504	2.09658	1	0.822278	94.2237
GOTERM_CC_FAT	GO:0031410~cytoplasmic vesicle	5	4.90196	0.316951	1441992_AT, 1452545_A_AT, 1433604_X_AT, 1431036_A_AT, 1452607_AT	71	508	12504	1.73339	1	0.892961	99.0443
GOTERM_CC_FAT	GO:0031982~vesicle	5	4.90196	0.331025	1441992_AT, 1452545_A_AT, 1433604_X_AT, 1431036_A_AT, 1452607_AT	71	519	12504	1.69665	1	0.889701	99.2586
Annotation Cluster 22	Enrichment Score: 0.6711694083403053
Category	Term	Count	%	PValue	Genes	List Total	Pop Hits	Pop Total	Fold Enrichment	Bonferroni	Benjamini	FDR
GOTERM_BP_FAT	GO:0055080~cation homeostasis	4	3.92157	0.0669118	1426314_AT, 1427739_A_AT, 1432344_A_AT, 1416036_AT	70	184	13588	4.21988	1	0.953001	65.9336
GOTERM_BP_FAT	GO:0042592~homeostatic process	6	5.88235	0.174683	1426314_AT, 1427739_A_AT, 1427548_A_AT, 1426165_A_AT, 1432344_A_AT, 1416036_AT	70	584	13588	1.99432	1	0.966308	94.9472
GOTERM_BP_FAT	GO:0030003~cellular cation homeostasis	3	2.94118	0.180446	1427739_A_AT, 1432344_A_AT, 1416036_AT	70	152	13588	3.8312	1	0.965921	95.4688
GOTERM_BP_FAT	GO:0050801~ion homeostasis	4	3.92157	0.186353	1426314_AT, 1427739_A_AT, 1432344_A_AT, 1416036_AT	70	293	13588	2.65002	1	0.963517	95.9508
GOTERM_BP_FAT	GO:0019725~cellular homeostasis	4	3.92157	0.252744	1427739_A_AT, 1427548_A_AT, 1432344_A_AT, 1416036_AT	70	343	13588	2.26372	1	0.979715	98.9221
GOTERM_BP_FAT	GO:0048878~chemical homeostasis	4	3.92157	0.283057	1426314_AT, 1427739_A_AT, 1432344_A_AT, 1416036_AT	70	365	13588	2.12728	1	0.983108	99.4339
GOTERM_BP_FAT	GO:0006873~cellular ion homeostasis	3	2.94118	0.38352	1427739_A_AT, 1432344_A_AT, 1416036_AT	70	261	13588	2.2312	1	0.991313	99.9459
GOTERM_BP_FAT	GO:0055082~cellular chemical homeostasis	3	2.94118	0.396155	1427739_A_AT, 1432344_A_AT, 1416036_AT	70	268	13588	2.17292	1	0.992105	99.9608
Annotation Cluster 23	Enrichment Score: 0.6679415288233895
Category	Term	Count	%	PValue	Genes	List Total	Pop Hits	Pop Total	Fold Enrichment	Bonferroni	Benjamini	FDR
UP_SEQ_FEATURE	cross-link:Glycyl lysine isopeptide (Lys-Gly) (interchain with G-Cter in SUMO)	4	3.92157	0.012949	1427739_A_AT, 1429428_AT, 1422027_A_AT, 1422135_AT	90	88	16021	8.09141	0.99059	0.99059	16.3774
GOTERM_CC_FAT	GO:0005667~transcription factor complex	5	4.90196	0.0420098	1421224_A_AT, 1429428_AT, 1431475_A_AT, 1448363_AT, 1422027_A_AT	71	234	12504	3.76309	0.999322	0.598281	40.7609
SP_PIR_KEYWORDS	ubl conjugation	7	6.86275	0.0490191	1427739_A_AT, 1429428_AT, 1452954_AT, 1425282_AT, 1422027_A_AT, 1453623_A_AT, 1422135_AT	91	524	17854	2.62096	0.999939	0.702563	46.5432
SP_PIR_KEYWORDS	isopeptide bond	5	4.90196	0.051449	1427739_A_AT, 1429428_AT, 1422027_A_AT, 1453623_A_AT, 1422135_AT	91	277	17854	3.54148	0.999963	0.677835	48.2206
GOTERM_BP_FAT	GO:0045893~positive regulation of transcription, DNA-dependent	6	5.88235	0.0599406	1421224_A_AT, 1427739_A_AT, 1429428_AT, 1420103_AT, 1448363_AT, 1422027_A_AT	70	416	13588	2.79973	1	0.959667	61.7536
GOTERM_BP_FAT	GO:0051254~positive regulation of RNA metabolic process	6	5.88235	0.061438	1421224_A_AT, 1427739_A_AT, 1429428_AT, 1420103_AT, 1448363_AT, 1422027_A_AT	70	419	13588	2.77968	1	0.955418	62.69
GOTERM_BP_FAT	GO:0045941~positive regulation of transcription	6	5.88235	0.0932721	1421224_A_AT, 1427739_A_AT, 1429428_AT, 1420103_AT, 1448363_AT, 1422027_A_AT	70	475	13588	2.45197	1	0.959324	78.1824
GOTERM_BP_FAT	GO:0010604~positive regulation of macromolecule metabolic process	7	6.86275	0.101587	1450990_AT, 1421224_A_AT, 1427739_A_AT, 1429428_AT, 1420103_AT, 1448363_AT, 1422027_A_AT	70	633	13588	2.1466	1	0.961681	81.0943
GOTERM_BP_FAT	GO:0010628~positive regulation of gene expression	6	5.88235	0.101692	1421224_A_AT, 1427739_A_AT, 1429428_AT, 1420103_AT, 1448363_AT, 1422027_A_AT	70	488	13588	2.38665	1	0.957425	81.1285
GOTERM_BP_FAT	GO:0045944~positive regulation of transcription from RNA polymerase II promoter	5	4.90196	0.108519	1421224_A_AT, 1427739_A_AT, 1429428_AT, 1448363_AT, 1422027_A_AT	70	358	13588	2.71109	1	0.953749	83.2393
GOTERM_BP_FAT	GO:0045935~positive regulation of nucleobase, nucleoside, nucleotide and nucleic acid metabolic process	6	5.88235	0.116786	1421224_A_AT, 1427739_A_AT, 1429428_AT, 1420103_AT, 1448363_AT, 1422027_A_AT	70	510	13588	2.2837	1	0.948373	85.4996
GOTERM_BP_FAT	GO:0051173~positive regulation of nitrogen compound metabolic process	6	5.88235	0.128406	1421224_A_AT, 1427739_A_AT, 1429428_AT, 1420103_AT, 1448363_AT, 1422027_A_AT	70	526	13588	2.21423	1	0.95547	88.1983
GOTERM_BP_FAT	GO:0010557~positive regulation of macromolecule biosynthetic process	6	5.88235	0.131392	1421224_A_AT, 1427739_A_AT, 1429428_AT, 1420103_AT, 1448363_AT, 1422027_A_AT	70	530	13588	2.19752	1	0.95538	88.8117
SP_PIR_KEYWORDS	DNA binding	4	3.92157	0.141415	1421224_A_AT, 1427739_A_AT, 1431475_A_AT, 1432344_A_AT	91	258	17854	3.04183	1	0.78749	85.0415
GOTERM_BP_FAT	GO:0031328~positive regulation of cellular biosynthetic process	6	5.88235	0.148381	1421224_A_AT, 1427739_A_AT, 1429428_AT, 1420103_AT, 1448363_AT, 1422027_A_AT	70	552	13588	2.10994	1	0.960176	91.7704
GOTERM_BP_FAT	GO:0009891~positive regulation of biosynthetic process	6	5.88235	0.15237	1421224_A_AT, 1427739_A_AT, 1429428_AT, 1420103_AT, 1448363_AT, 1422027_A_AT	70	557	13588	2.091	1	0.955209	92.3498
GOTERM_BP_FAT	GO:0009952~anterior/posterior pattern formation	3	2.94118	0.18227	1421224_A_AT, 1427739_A_AT, 1431475_A_AT	70	153	13588	3.80616	1	0.965001	95.623
GOTERM_BP_FAT	GO:0006357~regulation of transcription from RNA polymerase II promoter	6	5.88235	0.202671	1421224_A_AT, 1427739_A_AT, 1429428_AT, 1450929_AT, 1448363_AT, 1422027_A_AT	70	616	13588	1.89072	1	0.97006	97.045
GOTERM_BP_FAT	GO:0051252~regulation of RNA metabolic process	11	10.7843	0.219509	1421224_A_AT, 1427739_A_AT, 1416904_AT, 1429428_AT, 1420103_AT, 1431475_A_AT, 1450929_AT, 1448363_AT, 1451997_AT, 1422027_A_AT, 1450051_AT	70	1488	13588	1.43498	1	0.972332	97.8796
GOTERM_BP_FAT	GO:0048598~embryonic morphogenesis	4	3.92157	0.274748	1427739_A_AT, 1416904_AT, 1429428_AT, 1431475_A_AT	70	359	13588	2.16283	1	0.981594	99.3228
SP_PIR_KEYWORDS	dna-binding	10	9.80392	0.275554	1421224_A_AT, 1427739_A_AT, 1429428_AT, 1431475_A_AT, 1450929_AT, 1451997_AT, 1422027_A_AT, 1450051_AT, 1432344_A_AT, 1422135_AT	91	1404	17854	1.39742	1	0.87429	98.1988
GOTERM_BP_FAT	GO:0003002~regionalization	3	2.94118	0.296408	1421224_A_AT, 1427739_A_AT, 1431475_A_AT	70	214	13588	2.72123	1	0.983169	99.5773
GOTERM_CC_FAT	GO:0044451~nucleoplasm part	5	4.90196	0.323342	1421224_A_AT, 1429428_AT, 1431475_A_AT, 1448363_AT, 1422027_A_AT	71	513	12504	1.7165	1	0.890665	99.1478
GOTERM_BP_FAT	GO:0006355~regulation of transcription, DNA-dependent	10	9.80392	0.324809	1421224_A_AT, 1427739_A_AT, 1429428_AT, 1420103_AT, 1431475_A_AT, 1450929_AT, 1448363_AT, 1451997_AT, 1422027_A_AT, 1450051_AT	70	1465	13588	1.32501	1	0.983895	99.7773
SP_PIR_KEYWORDS	transcription regulation	10	9.80392	0.377074	1421224_A_AT, 1425018_AT, 1427739_A_AT, 1429428_AT, 1420103_AT, 1431475_A_AT, 1450929_AT, 1451997_AT, 1422027_A_AT, 1449578_AT	91	1546	17854	1.26907	1	0.92647	99.7255
GOTERM_MF_FAT	GO:0016563~transcription activator activity	3	2.94118	0.390485	1421224_A_AT, 1420103_AT, 1448363_AT	70	259	13288	2.19879	1	0.996899	99.8357
GOTERM_BP_FAT	GO:0007389~pattern specification process	3	2.94118	0.424591	1421224_A_AT, 1427739_A_AT, 1431475_A_AT	70	284	13588	2.0505	1	0.993802	99.9815
GOTERM_CC_FAT	GO:0005654~nucleoplasm	5	4.90196	0.433494	1421224_A_AT, 1429428_AT, 1431475_A_AT, 1448363_AT, 1422027_A_AT	71	599	12504	1.47006	1	0.926536	99.9025
SP_PIR_KEYWORDS	activator	4	3.92157	0.44249	1421224_A_AT, 1427739_A_AT, 1436714_AT, 1429428_AT	91	484	17854	1.62147	1	0.944502	99.9311
GOTERM_MF_FAT	GO:0003677~DNA binding	11	10.7843	0.447497	1421224_A_AT, 1427739_A_AT, 1429428_AT, 1431475_A_AT, 1450929_AT, 1451997_AT, 1422027_A_AT, 1450051_AT, 1432344_A_AT, 1453623_A_AT, 1422135_AT	70	1781	13288	1.17244	1	0.998649	99.9539
GOTERM_CC_FAT	GO:0043233~organelle lumen	8	7.84314	0.454049	1421224_A_AT, 1427739_A_AT, 1429428_AT, 1431475_A_AT, 1433604_X_AT, AFFX-PYRUCARBMUR/L09192_5_AT, 1448363_AT, 1422027_A_AT	71	1136	12504	1.24023	1	0.933303	99.9379
SP_PIR_KEYWORDS	nucleus	21	20.5882	0.459052	1417470_AT, 1427739_A_AT, 1416904_AT, 1436714_AT, 1429428_AT, 1427548_A_AT, 1431475_A_AT, 1425845_A_AT, 1451997_AT, 1422027_A_AT, 1451074_AT, 1438480_A_AT, 1432344_A_AT, 1449578_AT, 1438736_AT, 1421224_A_AT, 1450929_AT, 1450051_AT, 1450016_AT, 1453623_A_AT, 1422135_AT	91	3808	17854	1.08197	1	0.948421	99.9527
GOTERM_CC_FAT	GO:0031974~membrane-enclosed lumen	8	7.84314	0.489453	1421224_A_AT, 1427739_A_AT, 1429428_AT, 1431475_A_AT, 1433604_X_AT, AFFX-PYRUCARBMUR/L09192_5_AT, 1448363_AT, 1422027_A_AT	71	1174	12504	1.20009	1	0.942568	99.9726
SP_PIR_KEYWORDS	Transcription	10	9.80392	0.540096	1421224_A_AT, 1425018_AT, 1427739_A_AT, 1429428_AT, 1420103_AT, 1431475_A_AT, 1450929_AT, 1451997_AT, 1422027_A_AT, 1449578_AT	91	1769	17854	1.10909	1	0.969386	99.9937
GOTERM_BP_FAT	GO:0006350~transcription	10	9.80392	0.553707	1421224_A_AT, 1425018_AT, 1427739_A_AT, 1429428_AT, 1420103_AT, 1431475_A_AT, 1450929_AT, 1451997_AT, 1422027_A_AT, 1449578_AT	70	1772	13588	1.09545	1	0.998869	99.9996
GOTERM_MF_FAT	GO:0043565~sequence-specific DNA binding	4	3.92157	0.555982	1421224_A_AT, 1431475_A_AT, 1422027_A_AT, 1450051_AT	70	556	13288	1.36567	1	0.99965	99.9973
GOTERM_CC_FAT	GO:0031981~nuclear lumen	6	5.88235	0.556088	1421224_A_AT, 1427739_A_AT, 1429428_AT, 1431475_A_AT, 1448363_AT, 1422027_A_AT	71	883	12504	1.19669	1	0.956621	99.995
GOTERM_MF_FAT	GO:0003700~transcription factor activity	5	4.90196	0.578799	1421224_A_AT, 1427739_A_AT, 1431475_A_AT, 1422027_A_AT, 1450051_AT	70	776	13288	1.22312	1	0.999711	99.9986
GOTERM_BP_FAT	GO:0045449~regulation of transcription	12	11.7647	0.590547	1421224_A_AT, 1425018_AT, 1427739_A_AT, 1429428_AT, 1420103_AT, 1431475_A_AT, 1450929_AT, 1448363_AT, 1451997_AT, 1422027_A_AT, 1450051_AT, 1449578_AT	70	2227	13588	1.04597	1	0.999369	99.9999
GOTERM_MF_FAT	GO:0030528~transcription regulator activity	7	6.86275	0.605223	1421224_A_AT, 1427739_A_AT, 1420103_AT, 1431475_A_AT, 1448363_AT, 1422027_A_AT, 1450051_AT	70	1206	13288	1.10182	1	0.999783	99.9994
GOTERM_CC_FAT	GO:0070013~intracellular organelle lumen	7	6.86275	0.617905	1421224_A_AT, 1427739_A_AT, 1429428_AT, 1431475_A_AT, AFFX-PYRUCARBMUR/L09192_5_AT, 1448363_AT, 1422027_A_AT	71	1133	12504	1.08807	1	0.964487	99.9992
Annotation Cluster 24	Enrichment Score: 0.6624425104542473
Category	Term	Count	%	PValue	Genes	List Total	Pop Hits	Pop Total	Fold Enrichment	Bonferroni	Benjamini	FDR
SP_PIR_KEYWORDS	transmembrane protein	8	7.84314	0.00265582	1460682_S_AT, 1452545_A_AT, 1421917_AT, 1422892_S_AT, 1422115_A_AT, 1432344_A_AT, 1451843_A_AT, 1448024_AT	91	370	17854	4.24211	0.401456	0.15725	3.25946
UP_SEQ_FEATURE	transmembrane region	31	30.3922	0.0556887	1424214_AT, 1422892_S_AT, 1422115_A_AT, 1452607_AT, 1448024_AT, 1421269_AT, 1418701_AT, 1421917_AT, 1452545_A_AT, 1431724_A_AT, 1424579_AT, 1431036_A_AT, 1460682_S_AT, 1419495_AT, 1450010_AT, 1422690_AT, 1416222_AT, 1425282_AT, 1429533_AT, 1432344_A_AT, 1435276_A_AT, 1452483_A_AT, 1420688_A_AT, 1424778_AT, 1426314_AT, 1430474_A_AT, 1435919_AT, 1426169_A_AT, 1428619_AT, 1417225_AT, 1451843_A_AT	90	4113	16021	1.34168	1	0.994073	54.4475
SP_PIR_KEYWORDS	membrane	36	35.2941	0.0635815	1424214_AT, 1421455_AT, 1422892_S_AT, 1422115_A_AT, 1452607_AT, 1448024_AT, 1421269_AT, 1418701_AT, 1450990_AT, 1420814_AT, 1431724_A_AT, 1421917_AT, 1452545_A_AT, 1424579_AT, 1431036_A_AT, 1441992_AT, 1460682_S_AT, 1419495_AT, 1450010_AT, 1422690_AT, 1416222_AT, 1425282_AT, 1429533_AT, 1432344_A_AT, 1435276_A_AT, 1452483_A_AT, 1428335_A_AT, 1420688_A_AT, 1424778_AT, 1426314_AT, 1430474_A_AT, 143…	91	5507	17854	1.28257	0.999997	0.65235	55.8945
GOTERM_CC_FAT	GO:0031226~intrinsic to plasma membrane	7	6.86275	0.0880747	1450990_AT, 1452545_A_AT, 1431724_A_AT, 1421917_AT, 1427495_AT, 1422115_A_AT, 1420688_A_AT	71	552	12504	2.23331	1	0.648274	67.5279
GOTERM_CC_FAT	GO:0044459~plasma membrane part	14	13.7255	0.118686	1441992_AT, 1436714_AT, 1421455_AT, 1427495_AT, 1422892_S_AT, 1422115_A_AT, 1452483_A_AT, 1420688_A_AT, 1418701_AT, 1450990_AT, 1435919_AT, 1431724_A_AT, 1452545_A_AT, 1421917_AT	71	1633	12504	1.50985	1	0.677102	78.5905
SP_PIR_KEYWORDS	cell membrane	13	12.7451	0.151752	1424214_AT, 1441992_AT, 1460682_S_AT, 1421455_AT, 1422115_A_AT, 1432344_A_AT, 1420688_A_AT, 1418701_AT, 1450990_AT, 1426314_AT, 1431724_A_AT, 1452545_A_AT, 1426169_A_AT	91	1713	17854	1.48895	1	0.779661	87.1372
SP_PIR_KEYWORDS	transmembrane	32	31.3725	0.170147	1424214_AT, 1422892_S_AT, 1422115_A_AT, 1452607_AT, 1448024_AT, 1421269_AT, 1418701_AT, 1421917_AT, 1452545_A_AT, 1431724_A_AT, 1424579_AT, 1431036_A_AT, 1460682_S_AT, 1419495_AT, 1450010_AT, 1422690_AT, 1416222_AT, 1427495_AT, 1425282_AT, 1429533_AT, 1432344_A_AT, 1435276_A_AT, 1452483_A_AT, 1420688_A_AT, 1424778_AT, 1426314_AT, 1430474_A_AT, 1435919_AT, 1426169_A_AT, 1428619_AT, 1417225_AT, 145…	91	5237	17854	1.19884	1	0.790919	90.2121
GOTERM_CC_FAT	GO:0005887~integral to plasma membrane	6	5.88235	0.175881	1450990_AT, 1452545_A_AT, 1431724_A_AT, 1421917_AT, 1427495_AT, 1420688_A_AT	71	531	12504	1.98997	1	0.79111	90.5575
UP_SEQ_FEATURE	topological domain:Cytoplasmic	19	18.6275	0.275199	1424214_AT, 1460682_S_AT, 1422892_S_AT, 1432344_A_AT, 1435276_A_AT, 1422115_A_AT, 1452483_A_AT, 1448024_AT, 1420688_A_AT, 1426314_AT, 1435919_AT, 1431724_A_AT, 1452545_A_AT, 1421917_AT, 1426169_A_AT, 1424579_AT, 1431036_A_AT, 1417225_AT, 1451843_A_AT	90	2780	16021	1.21662	1	0.999997	98.7927
UP_SEQ_FEATURE	topological domain:Extracellular	15	14.7059	0.318682	1424214_AT, 1460682_S_AT, 1422892_S_AT, 1432344_A_AT, 1435276_A_AT, 1422115_A_AT, 1452483_A_AT, 1448024_AT, 1420688_A_AT, 1426314_AT, 1431724_A_AT, 1452545_A_AT, 1421917_AT, 1426169_A_AT, 1424579_AT	90	2174	16021	1.22823	1	0.999996	99.4835
SP_PIR_KEYWORDS	signal	18	17.6471	0.323173	1424214_AT, 1460682_S_AT, 1417898_A_AT, 1422892_S_AT, 1435276_A_AT, 1416382_AT, 1422115_A_AT, 1432344_A_AT, 1452483_A_AT, 1448024_AT, 1450990_AT, 1419163_S_AT, 1449493_AT, 1426314_AT, 1424808_AT, 1452545_A_AT, 1421917_AT, 1431036_A_AT	91	2970	17854	1.18908	1	0.905034	99.228
SP_PIR_KEYWORDS	disulfide bond	15	14.7059	0.361226	1460682_S_AT, 1417898_A_AT, 1422892_S_AT, 1448127_AT, 1435276_A_AT, 1416382_AT, 1422115_A_AT, 1452483_A_AT, 1448024_AT, 1449493_AT, 1426314_AT, 1424808_AT, 1431724_A_AT, 1452545_A_AT, 1421917_AT	91	2469	17854	1.19197	1	0.921466	99.6246
UP_SEQ_FEATURE	disulfide bond	15	14.7059	0.452443	1460682_S_AT, 1417898_A_AT, 1422892_S_AT, 1448127_AT, 1435276_A_AT, 1416382_AT, 1422115_A_AT, 1452483_A_AT, 1448024_AT, 1449493_AT, 1426314_AT, 1424808_AT, 1431724_A_AT, 1452545_A_AT, 1421917_AT	90	2379	16021	1.12239	1	0.999999	99.9743
GOTERM_CC_FAT	GO:0005886~plasma membrane	18	17.6471	0.463846	1441992_AT, 1460682_S_AT, 1436714_AT, 1421455_AT, 1427495_AT, 1422892_S_AT, 1422115_A_AT, 1432344_A_AT, 1452483_A_AT, 1418701_AT, 1420688_A_AT, 1450990_AT, 1426314_AT, 1435919_AT, 1431724_A_AT, 1452545_A_AT, 1421917_AT, 1426169_A_AT	71	2906	12504	1.09086	1	0.933933	99.9502
UP_SEQ_FEATURE	signal peptide	18	17.6471	0.484214	1424214_AT, 1460682_S_AT, 1417898_A_AT, 1422892_S_AT, 1435276_A_AT, 1416382_AT, 1422115_A_AT, 1432344_A_AT, 1452483_A_AT, 1448024_AT, 1450990_AT, 1419163_S_AT, 1449493_AT, 1426314_AT, 1424808_AT, 1452545_A_AT, 1421917_AT, 1431036_A_AT	90	2963	16021	1.0814	1	0.999998	99.9887
GOTERM_CC_FAT	GO:0016021~integral to membrane	33	32.3529	0.542674	1424214_AT, 1422892_S_AT, 1422115_A_AT, 1452607_AT, 1448024_AT, 1421269_AT, 1418701_AT, 1450990_AT, 1421917_AT, 1452545_A_AT, 1431724_A_AT, 1424579_AT, 1431036_A_AT, 1460682_S_AT, 1419495_AT, 1450010_AT, 1422690_AT, 1416222_AT, 1427495_AT, 1425282_AT, 1429533_AT, 1432344_A_AT, 1435276_A_AT, 1452483_A_AT, 1420688_A_AT, 1424778_AT, 1426314_AT, 1430474_A_AT, 1435919_AT, 1426169_A_AT, 1428619_AT, 141…	71	5709	12504	1.01799	1	0.954636	99.9928
SP_PIR_KEYWORDS	glycoprotein	19	18.6275	0.557568	1424214_AT, 1460682_S_AT, 1417898_A_AT, 1422892_S_AT, 1432344_A_AT, 1435276_A_AT, 1416382_AT, 1422115_A_AT, 1452483_A_AT, 1448024_AT, 1420688_A_AT, 1450990_AT, 1426314_AT, 1424808_AT, 1431724_A_AT, 1452545_A_AT, 1421917_AT, 1424579_AT, 1451843_A_AT	91	3600	17854	1.03549	1	0.972039	99.9961
GOTERM_CC_FAT	GO:0031224~intrinsic to membrane	33	32.3529	0.649419	1424214_AT, 1422892_S_AT, 1422115_A_AT, 1452607_AT, 1448024_AT, 1421269_AT, 1418701_AT, 1450990_AT, 1421917_AT, 1452545_A_AT, 1431724_A_AT, 1424579_AT, 1431036_A_AT, 1460682_S_AT, 1419495_AT, 1450010_AT, 1422690_AT, 1416222_AT, 1427495_AT, 1425282_AT, 1429533_AT, 1432344_A_AT, 1435276_A_AT, 1452483_A_AT, 1420688_A_AT, 1424778_AT, 1426314_AT, 1430474_A_AT, 1435919_AT, 1426169_A_AT, 1428619_AT, 141…	71	5914	12504	0.982705	1	0.971668	99.9997
UP_SEQ_FEATURE	glycosylation site:N-linked (GlcNAc...)	19	18.6275	0.656032	1424214_AT, 1460682_S_AT, 1417898_A_AT, 1422892_S_AT, 1432344_A_AT, 1435276_A_AT, 1416382_AT, 1422115_A_AT, 1452483_A_AT, 1448024_AT, 1420688_A_AT, 1450990_AT, 1426314_AT, 1424808_AT, 1431724_A_AT, 1452545_A_AT, 1421917_AT, 1424579_AT, 1451843_A_AT	90	3444	16021	0.982059	1	1	100
SP_PIR_KEYWORDS	receptor	9	8.82353	0.941772	1426314_AT, 1460682_S_AT, 1452545_A_AT, 1431724_A_AT, 1421917_AT, 1452487_X_AT, 1435276_A_AT, 1452483_A_AT, 1448024_AT	91	2465	17854	0.716341	1	0.999961	100
Annotation Cluster 25	Enrichment Score: 0.6009574591093967
Category	Term	Count	%	PValue	Genes	List Total	Pop Hits	Pop Total	Fold Enrichment	Bonferroni	Benjamini	FDR
GOTERM_BP_FAT	GO:0006508~proteolysis	9	8.82353	0.15221	1432211_A_AT, 1417898_A_AT, 1419495_AT, 1452954_AT, 1425282_AT, 1426165_A_AT, 1432426_A_AT, 1416382_AT, 1453623_A_AT	70	1034	13588	1.68958	1	0.957981	92.3273
SP_PIR_KEYWORDS	ligase	4	3.92157	0.180189	1452954_AT, 1425282_AT, AFFX-PYRUCARBMUR/L09192_5_AT, 1432426_A_AT	91	290	17854	2.70618	1	0.78429	91.5898
GOTERM_BP_FAT	GO:0044265~cellular macromolecule catabolic process	6	5.88235	0.196416	1432211_A_AT, 1452954_AT, 1425282_AT, 1426165_A_AT, 1432426_A_AT, 1453623_A_AT	70	609	13588	1.91246	1	0.968192	96.6632
GOTERM_BP_FAT	GO:0009057~macromolecule catabolic process	6	5.88235	0.237758	1432211_A_AT, 1452954_AT, 1425282_AT, 1426165_A_AT, 1432426_A_AT, 1453623_A_AT	70	654	13588	1.78087	1	0.976382	98.5322
GOTERM_BP_FAT	GO:0019941~modification-dependent protein catabolic process	5	4.90196	0.257532	1432211_A_AT, 1452954_AT, 1425282_AT, 1432426_A_AT, 1453623_A_AT	70	508	13588	1.91057	1	0.979073	99.0246
GOTERM_BP_FAT	GO:0043632~modification-dependent macromolecule catabolic process	5	4.90196	0.257532	1432211_A_AT, 1452954_AT, 1425282_AT, 1432426_A_AT, 1453623_A_AT	70	508	13588	1.91057	1	0.979073	99.0246
GOTERM_BP_FAT	GO:0051603~proteolysis involved in cellular protein catabolic process	5	4.90196	0.28697	1432211_A_AT, 1452954_AT, 1425282_AT, 1432426_A_AT, 1453623_A_AT	70	534	13588	1.81755	1	0.983281	99.48
GOTERM_BP_FAT	GO:0044257~cellular protein catabolic process	5	4.90196	0.290402	1432211_A_AT, 1452954_AT, 1425282_AT, 1432426_A_AT, 1453623_A_AT	70	537	13588	1.8074	1	0.983319	99.5176
GOTERM_BP_FAT	GO:0030163~protein catabolic process	5	4.90196	0.312275	1432211_A_AT, 1452954_AT, 1425282_AT, 1432426_A_AT, 1453623_A_AT	70	556	13588	1.74563	1	0.985564	99.7035
SP_PIR_KEYWORDS	ubl conjugation pathway	4	3.92157	0.44249	1432211_A_AT, 1452954_AT, 1425282_AT, 1432426_A_AT	91	484	17854	1.62147	1	0.944502	99.9311
Annotation Cluster 26	Enrichment Score: 0.5653236049458281
Category	Term	Count	%	PValue	Genes	List Total	Pop Hits	Pop Total	Fold Enrichment	Bonferroni	Benjamini	FDR
SP_PIR_KEYWORDS	nucleotide-binding	12	11.7647	0.197063	1441992_AT, 1448127_AT, 1432426_A_AT, 1439459_X_AT, 1435919_AT, 1421917_AT, 1452954_AT, 1451666_AT, 1419032_AT, AFFX-PYRUCARBMUR/L09192_5_AT, 1450051_AT, 1420920_A_AT, 1448614_AT	91	1631	17854	1.44352	1	0.803915	93.5098
GOTERM_MF_FAT	GO:0005524~ATP binding	11	10.7843	0.212031	1427739_A_AT, 1435919_AT, 1421917_AT, 1422892_S_AT, 1448127_AT, 1452954_AT, 1419032_AT, 1451666_AT, AFFX-PYRUCARBMUR/L09192_5_AT, 1432426_A_AT, 1450051_AT, 1439459_X_AT	70	1443	13288	1.44706	1	0.999323	95.4309
GOTERM_MF_FAT	GO:0032553~ribonucleotide binding	13	12.7451	0.21606	1441992_AT, 1427739_A_AT, 1422892_S_AT, 1448127_AT, 1432426_A_AT, 1439459_X_AT, 1435919_AT, 1421917_AT, 1452954_AT, 1419032_AT, 1451666_AT, AFFX-PYRUCARBMUR/L09192_5_AT, 1450051_AT, 1420920_A_AT	70	1796	13288	1.37404	1	0.998675	95.7244
GOTERM_MF_FAT	GO:0032555~purine ribonucleotide binding	13	12.7451	0.21606	1441992_AT, 1427739_A_AT, 1422892_S_AT, 1448127_AT, 1432426_A_AT, 1439459_X_AT, 1435919_AT, 1421917_AT, 1452954_AT, 1419032_AT, 1451666_AT, AFFX-PYRUCARBMUR/L09192_5_AT, 1450051_AT, 1420920_A_AT	70	1796	13288	1.37404	1	0.998675	95.7244
[truncated: 99 more rows]
