# Supplementary material for: Circadian succession of molecular processes in living tissues
Source: BMC Med Genomics. 2018 Feb 13;11(Suppl 1):14. doi: 10.1186/s12920-018-0325-2 (PMC5836834; doi:10.1186/s12920-018-0325-2)
Supplement: Supplementary file 4 — Gene Ontology Localizations. (XLSX 167 kb) [file 12920_2018_325_MOESM4_ESM.xlsx]

## Sheet: GO Localizations
Enrichment analysis report
Enrichment by GO Localizations					Multilist_IWAT(1)_genelist				Multilist_IWAT(2)_genelist				Multilist_IWAT(3)_genelist				Multilist_IWAT(4)_genelist				Multilist_IWAT(5)_genelist				Multilist_IWAT(6)_genelist
#	Localizations	Total	min(pValue)	Min FDR	p-value	FDR	In Data	Network Objects from Active Data	p-value	FDR	In Data	Network Objects from Active Data	p-value	FDR	In Data	Network Objects from Active Data	p-value	FDR	In Data	Network Objects from Active Data	p-value	FDR	In Data	Network Objects from Active Data	p-value	FDR	In Data	Network Objects from Active Data
1	cytosol	2952	6.11129e-22	3.55066e-19	0.0137232	0.0844742	20	DSIPI (GILZ), NGFR(TNFRSF16), TANK, PDE3A, Alpha crystallin B, SERF2, Vps25, RPL15, Calmodulin, UCK1, PPT1, CDK5, TGS1, BCAP, GRB14, LRRK2, CaBP4, TR-alpha, TKT, DDX6	0.0223504	0.191489	24	Presenilin 2, PAFAH gamma, RAP2C, CD151, TSGA14, ARHGAP9, FGFR1, DHFR, Plectin 1, RASGRF2, Kid, ISG54, BCAT1, PSMA7, ICAT, RPS2, PHK alpha (liver), VRK1, TPI1, UBB, SOD1, KIF3A, GRAP2, RPL10A (CsA-19)	6.11129e-22	3.55066e-19	137	DCTN1(p150Glued), Csk, MCCA, AKAP1, STAT3, RCD1, RPL41, JAK1, IHPK1, NADE(NGFRAP1), RPS19, Cyclin D2, LEDGF, PSMB1, CHIP, SERA, IRF8, RPS30, MO25, Ubi-L, PSMB9, Casein kinase I epsilon, TNF-R1, TAP1 (PSF1), eIF4B, IRP1, Pleckstrin, CAD, RPL29, BAIAP2, Tyk2, GDI2, RPS26, RNPS1, HMHA1, STAR, RPS17, eEF2, HtrA2, UAP1, RPS8, PTRF, SGK2, RPL13, HXK1, STAT2, PSMD9, Titin, AKT2, PKA-cat beta, RPS15, RPL…	0.000328494	0.00551016	57	KNSL1, SOCS2, SERF2, AHR, Karyopherin alpha 1, Alpha-fodrin, PP2C alpha, 4.1N, FAF1, NMT1, PTEN, HEM2, RPE, SHP-1, TNRC6A, FBXW11, RRP41, PIP5K1B, Oct-3/4, Karyopherin alpha 2, Zizimin 1, RPS18, Geminin, Exportin 5, GRHPR, 14-3-3 beta/alpha, eIF4H, Metallothionein-I, NUP107, NRF2, PMP70, ELYS, RPL13A, APOA1, RLBP1, CNOT6L, CTGF, RILPL2, PAPSS2, FGD1, SFRP1, SGK1, p190RhoGAP, HMBS, Spatial, ZNRF1,…	1.03858e-08	6.81013e-07	71	HSP27, ALOX5AP, G3P2, PSMC6, SERB, ATP6V1G1, GSTO1, CRHSP-24, CARP, Karyopherin alpha 1, Beta-fodrin, SULT1A1, CLIP170, CISH, ELAVL1 (HuR), MINA53, GCR-alpha, GSTA3, TMEM24L, Transducin, rod-specific, GATE-16, PBEF, NckAP1, DSIPI (GILZ), GC1QBP, p38alpha (MAPK14), PI3K reg class IA (p85-alpha), APIP, HSPA4, Intersectin, Calcineurin B1, IKK-beta, ASNS, FARSB, Hdj-2, HIF1A, FKBP4, AACS, PCY1A, NUP1…	2.22384e-11	1.3482e-09	68	p21, Dystrophin, JAK1, ME1, ACLY, p53 (mitochondrial), WARS, Tubulin alpha 8, ARF1, LDHA, UBE2C, SYH, PYC, RhoA, PC-TP, CAP-G, Rab-14, DVL-1, RRM1, Tubulin beta 1, DNM1L (DRP1), EIF1AX, THTPA, WDR1, ALDOA, p53, STAG1, PPNK, MYO1C, Beta-catenin, SAE1, Tropomyosin-4, MST4, TCF7L2 (TCF4), Caspase-3, eIF2S1, MTMR6, GDI2, HSPC138, PLC-beta1, AL3A1, VPS35, CLASP1, MCT-1, MTCBP-1, SIK, RPL13A, RPL13, WI…
2	intracellular organelle part	8085	1.69779e-19	4.93208e-17	0.0308779	0.123959	42	IRE1, NURR1, ITGB3, NGFR(TNFRSF16), ENPEP, GORASP1(GRASP65), DORFIN, RAD51B, Alpha crystallin B, HGF, INSIG2, SON, MCT1 (SLC16A1), B3GN1, Ceruloplasmin, GSTK1, Vps25, DES1, RPL15, Synaptotagmin II, Calmodulin, WNT3, Membrin, RAB9P40, Annexin I, ACADM, CDK5, TGS1, HMGCL, Kaiso, GRB14, LRRK2, BART1, PTPLAD2, VAMP1, Septin 4, TR-alpha, VTI1A, COMMD1 (MURR1), Cyp4f5, TKT, hnRNP A3	0.0169029	0.181569	55	hnRNP A2, SFRS15, SCAMP5, ALAS2, XRCC2, VPS18, UNC50, SOX6, PU.1, Presenilin 2, EGR1, RAP2C, FUS, Septin 6, Ceruloplasmin, ERCC8, TSGA14, SLC22A18, DHFR, Jade-1, ELP3, COL5A3, RASGRF2, Kid, FOXP1, PARP-10, DAZAP1, COQ3, PSMA7, MMD2, KRTAP3-3, RPS2, Beta adducin, VRK1, ARL4, UBB, SOD1, CPSF3, CD20, TFIP11, COL4A2, PIST (CAL), G-protein beta-1, MRG15, ZnT4, RFP2, HNMT, RBB2, PDK4, KIF3A, GRAP2, Cyp…	1.69779e-19	4.93208e-17	257	RASSF5, MRPL52, LAP1, DCTN1(p150Glued), RXRA, Csk, MCCA, AKAP1, STAT3, Csp, ANKRD32, MRPL23, G-protein beta-2, ZNF703, TINP1, SNX5, ESCO1, RPL41, IHPK1, RPS19, GLG1, Cyclin D2, LEDGF, PSMB1, CHIP, Kv10.1, GKP2, FUBP1, REV-ERBalpha, IRF8, FLJ12525, RPS30, PABP2, Beta-defensin 1, TST, MTF-2, URP2, PVR, TLE3, INO80, Ubi-L, PSMB9, TZF, MafK, Casein kinase I epsilon, TNF-R1, TAP1 (PSF1), POLA2, Lysozy…	5.34877e-10	6.55224e-08	150	KNSL1, FBXO45, LYRIC, SSX2IP, SLC25A36, ROR-alpha, Syntaxin 18, FATP, FAM32A, B4GT4, FLJ14154, CYP7B1, BTBD14A, THAP11, AHR, Karyopherin alpha 1, Alpha-fodrin, UBAP2L, SC65, IQGAP1, PP2C alpha, AI132487, VCAM1, Tim10, Rab-5C, GALC, UBE2S, FAF1, PTEN, Aquaporin 2, ERR1, SHP-1, B4GT1, TCF25, ODO2, RING2, NCOA1 (SRC1), SP100, ATAD3A, Sry, JMJD6, ASCT1 (SLC1A4), CRAT, SEC62, USF1, UBE2E3, EPN2, LUC7A…	1.24652e-09	1.43038e-07	148	HSP27, HDGF, ALOX5AP, PSMC6, DPY30, SMEK2, PRPF39, ATP6V1G1, PWP1, TfR1, ZnT-2, GSTO1, MT-TRX, NeuroD1 (NDF1), MALS-3, CARP, Karyopherin alpha 1, TBX15, BDNF, ACADL, Septin 8, PRKRIP1, HOXC5, Tubulin beta, Beta-fodrin, GCNT2, CLIP170, APPBP2, GPAM, CIA/ASF1, XTP3B, ELAVL1 (HuR), TOM20, MINA53, GCR-alpha, GSTA3, UBF, ERO1Lalpha, NUDCD2, DHB4, TARDBP (TDP43), HINT, CLN8, GATE-16, ZHX1, UHRF1, Uropl…	1.04952e-11	7.27166e-10	132	HOXA10, p21, AK3L1, NSDHL, KAR, HLA-DRA1, VMA21, HNF1-beta, ACLY, OZF, p53 (mitochondrial), SERP1, Tubulin beta, RNF13, Membrin, MTMR13, Tubulin alpha 8, ARF1, UBE2C, JWA, SUV39H2, PYC, HSPC171, YME1L1, Tho2, FAM36A, ARGLU1, CAP-G, Rab-14, DVL-1, Nocturnin, ARNT, RRM1, Tubulin beta 1, NSBP1, DNM1L (DRP1), LRRC59, APOBEC3F, EDNRB, FLJ20625, Tubulin alpha, THTPA, WDR1, DNAJC11, SGIP1, ALDOA, SCFD1,…
3	organelle part	8280	2.48088e-18	3.60347e-16	0.0450987	0.14359	42	IRE1, NURR1, ITGB3, NGFR(TNFRSF16), ENPEP, GORASP1(GRASP65), DORFIN, RAD51B, Alpha crystallin B, HGF, INSIG2, SON, MCT1 (SLC16A1), B3GN1, Ceruloplasmin, GSTK1, Vps25, DES1, RPL15, Synaptotagmin II, Calmodulin, WNT3, Membrin, RAB9P40, Annexin I, ACADM, CDK5, TGS1, HMGCL, Kaiso, GRB14, LRRK2, BART1, PTPLAD2, VAMP1, Septin 4, TR-alpha, VTI1A, COMMD1 (MURR1), Cyp4f5, TKT, hnRNP A3	0.0110806	0.180106	57	hnRNP A2, SFRS15, SCAMP5, ALAS2, XRCC2, VPS18, UNC50, SOX6, PU.1, Presenilin 2, EGR1, RAP2C, FUS, Septin 6, Ceruloplasmin, ERCC8, TSGA14, SLC22A18, DHFR, Jade-1, Plectin 1, ELP3, COL5A3, RASGRF2, Kid, FOXP1, PARP-10, DAZAP1, COQ3, PSMA7, MMD2, KRTAP3-3, RPS2, Beta adducin, VRK1, ARL4, UBB, SOD1, CPSF3, CD20, TFIP11, COL4A2, PIST (CAL), G-protein beta-1, MYOZ3, MRG15, ZnT4, RFP2, HNMT, RBB2, PDK4,…	2.48088e-18	3.60347e-16	258	RASSF5, MRPL52, LAP1, DCTN1(p150Glued), RXRA, Csk, MCCA, AKAP1, STAT3, Csp, ANKRD32, MRPL23, G-protein beta-2, ZNF703, TINP1, SNX5, ESCO1, RPL41, IHPK1, RPS19, GLG1, Cyclin D2, LEDGF, PSMB1, CHIP, Kv10.1, GKP2, FUBP1, REV-ERBalpha, IRF8, FLJ12525, RPS30, PABP2, Beta-defensin 1, TST, MTF-2, URP2, PVR, TLE3, INO80, Ubi-L, PSMB9, TZF, MafK, Casein kinase I epsilon, TNF-R1, TAP1 (PSF1), POLA2, Lysozy…	1.81261e-10	6.55224e-08	154	KNSL1, FBXO45, LYRIC, SSX2IP, SLC25A36, ROR-alpha, Syntaxin 18, FATP, FAM32A, B4GT4, FLJ14154, CYP7B1, BTBD14A, THAP11, AHR, Karyopherin alpha 1, Alpha-fodrin, UBAP2L, SC65, IQGAP1, PP2C alpha, AI132487, VCAM1, Tim10, Rab-5C, GALC, UBE2S, FAF1, PTEN, Aquaporin 2, ERR1, C5orf30, SHP-1, B4GT1, TCF25, ODO2, RING2, NCOA1 (SRC1), SP100, ATAD3A, Sry, JMJD6, ASCT1 (SLC1A4), SLC39A8, CRAT, SEC62, USF1, P…	4.24348e-10	6.49252e-08	152	HSP27, HDGF, ALOX5AP, PSMC6, DPY30, SMEK2, PRPF39, ATP6V1G1, PWP1, TfR1, ZnT-2, GSTO1, MT-TRX, NeuroD1 (NDF1), MALS-3, CARP, Karyopherin alpha 1, TBX15, BDNF, ACADL, Septin 8, PRKRIP1, HOXC5, Tubulin beta, Beta-fodrin, GCNT2, CLIP170, APPBP2, GPAM, CIA/ASF1, XTP3B, ELAVL1 (HuR), TOM20, MINA53, GCR-alpha, GSTA3, UBF, ERO1Lalpha, NUDCD2, DHB4, TARDBP (TDP43), HINT, Transducin, rod-specific, CLN8, G…	1.86217e-12	1.8063e-10	136	HOXA10, p21, AK3L1, NSDHL, Dystrophin, KAR, HLA-DRA1, VMA21, HNF1-beta, ACLY, OZF, p53 (mitochondrial), SERP1, Tubulin beta, RNF13, Membrin, MTMR13, Tubulin alpha 8, ARF1, LDHA, UBE2C, JWA, SUV39H2, PYC, HSPC171, YME1L1, Tho2, FAM36A, ARGLU1, CAP-G, Rab-14, DVL-1, Nocturnin, ARNT, RRM1, Tubulin beta 1, NSBP1, DNM1L (DRP1), LRRC59, APOBEC3F, EDNRB, FLJ20625, Tubulin alpha, THTPA, WDR1, DNAJC11, SG…
4	ribosomal subunit	159	1.51484e-17	1.65597e-15	0.476746	0.550245	1	RPL15	0.208072	0.367823	2	RPS2, RPL10A (CsA-19)	1.51484e-17	1.65597e-15	27	MRPL52, MRPL23, RPL41, RPS19, RPS30, Ubi-L, RPL29, RBM3, RPS26, RPS17, RPS8, RPL13, RPS15, RPL36A, RPS6, RPS21, RPL23, RPL35, RPS2, RPL34, RPL36, RPL37, RPS7, RPS16, RPL35a, RPL37A, RPL14	0.310443	0.444787	3	RPS18, MRPS9, RPL13A	0.579823	0.695853	2	MRPS35, MRPS23	0.215831	0.31817	3	MCT-1, RPL13A, RPL13
5	nuclear lumen	3239	1.71013e-17	1.65597e-15	0.441298	0.522391	14	NURR1, NGFR(TNFRSF16), RAD51B, SON, Vps25, Calmodulin, CDK5, TGS1, Kaiso, Septin 4, TR-alpha, COMMD1 (MURR1), TKT, hnRNP A3	0.00600213	0.120331	28	hnRNP A2, SFRS15, SOX6, PU.1, EGR1, FUS, ERCC8, DHFR, Jade-1, ELP3, Kid, FOXP1, PARP-10, DAZAP1, PSMA7, RPS2, VRK1, ARL4, UBB, SOD1, CPSF3, CD20, TFIP11, MRG15, HNMT, RBB2, GRAP2, RPL10A (CsA-19)	1.71013e-17	1.65597e-15	135	RXRA, STAT3, MRPL23, ZNF703, TINP1, ESCO1, IHPK1, RPS19, Cyclin D2, LEDGF, PSMB1, CHIP, FUBP1, REV-ERBalpha, IRF8, FLJ12525, PABP2, MTF-2, PVR, TLE3, INO80, PSMB9, TZF, MafK, Casein kinase I epsilon, POLA2, C5orf41, DDX52, HR, CAD, Peregrin, p57, RPS26, RNPS1, SAMHD1, Elk-4, USF2, ZNF162, SLU7, BAT1 (UAP56), SP110, SSRP1, TAL1, UAP1, MTG16 (CBFA2T3), PTRF, CPSF7, CDK9, RPL13, DDX5, STAT2, FASP1, …	9.4787e-06	0.000258031	67	LYRIC, ROR-alpha, FAM32A, BTBD14A, THAP11, AHR, Karyopherin alpha 1, UBAP2L, SC65, IQGAP1, PP2C alpha, PTEN, ERR1, SHP-1, TCF25, RING2, NCOA1 (SRC1), SP100, Sry, JMJD6, USF1, UBE2E3, EPN2, LUC7A, Max, RUVBL2, RRP41, SAS10, Oct-3/4, Karyopherin alpha 2, FOXK1, Geminin, Exportin 5, DPF2, MRPS9, FIP1L1, ZNF394, CPT II, PANK3, MCM3, CPSF4, NIP3, LBP9, BRD4, Paxillin, NUP107, U11-48K, ELYS, BTEB1, TRF…	2.7851e-05	0.000473468	65	HDGF, PSMC6, DPY30, PRPF39, PWP1, MT-TRX, NeuroD1 (NDF1), CARP, Karyopherin alpha 1, TBX15, PRKRIP1, HOXC5, Beta-fodrin, CIA/ASF1, ELAVL1 (HuR), MINA53, GCR-alpha, UBF, TARDBP (TDP43), HINT, ZHX1, UHRF1, GC1QBP, RAPGEF6, p38alpha (MAPK14), NDUFB4, TCF12, SDHAF2, Calcineurin B1, HIF1A, FKBP4, Elongin C, GCR-beta, RFC1, BRM, HOXB13, PNUTS, HSP105, TGOLN2, c-Myb, CBP20, CAP-C, CacyBP(SIP), GRP75, NF…	0.00207451	0.0157209	49	HOXA10, p21, HNF1-beta, ACLY, OZF, p53 (mitochondrial), Tubulin alpha 8, UBE2C, SUV39H2, Tho2, ARGLU1, Nocturnin, ARNT, RRM1, NSBP1, THTPA, p53, STAG1, RIP140, MYO1C, Beta-catenin, HIC, SAE1, TCF7L2 (TCF4), Caspase-3, SPOP, PRNP, HIST1H2BM, PLC-beta1, SUR-8, MTCBP-1, ZFP57, Hist1h2bn, RPL13, HIST1H2BD, WIPI2, GDE, YAP1 (YAp65), SUPT16H, CAP-G/G2, WDR61, GATAD1, RAD23A, ETS1, C9orf119, Acinus, CLN…
6	nuclear part	3639	3.45682e-17	2.86916e-15	0.514549	0.579391	15	IRE1, NURR1, NGFR(TNFRSF16), RAD51B, SON, Vps25, Calmodulin, CDK5, TGS1, Kaiso, Septin 4, TR-alpha, COMMD1 (MURR1), TKT, hnRNP A3	0.00238155	0.120331	32	hnRNP A2, SFRS15, XRCC2, UNC50, SOX6, PU.1, Presenilin 2, EGR1, FUS, ERCC8, SLC22A18, DHFR, Jade-1, ELP3, Kid, FOXP1, PARP-10, DAZAP1, PSMA7, RPS2, VRK1, ARL4, UBB, SOD1, CPSF3, CD20, TFIP11, MRG15, HNMT, RBB2, GRAP2, RPL10A (CsA-19)	3.45682e-17	2.86916e-15	145	LAP1, RXRA, STAT3, MRPL23, ZNF703, TINP1, ESCO1, IHPK1, RPS19, Cyclin D2, LEDGF, PSMB1, CHIP, Kv10.1, FUBP1, REV-ERBalpha, IRF8, FLJ12525, PABP2, MTF-2, PVR, TLE3, INO80, PSMB9, TZF, MafK, Casein kinase I epsilon, POLA2, C5orf41, DDX52, HR, CAD, Peregrin, NCC27, p57, RPS26, RNPS1, SAMHD1, Elk-4, USF2, ZNF162, TMEM43, SLU7, BAT1 (UAP56), SP110, SSRP1, TAL1, UAP1, MTG16 (CBFA2T3), GPATCH1, PTRF, CP…	5.08931e-06	0.00015586	74	LYRIC, ROR-alpha, FAM32A, BTBD14A, THAP11, AHR, Karyopherin alpha 1, UBAP2L, SC65, IQGAP1, PP2C alpha, UBE2S, FAF1, PTEN, ERR1, SHP-1, TCF25, RING2, NCOA1 (SRC1), SP100, Sry, JMJD6, USF1, UBE2E3, EPN2, LUC7A, Max, RUVBL2, RRP41, SAS10, Oct-3/4, Guanylate cyclase 2D (RETGC1), Karyopherin alpha 2, FOXK1, Geminin, Exportin 5, DPF2, MRPS9, FIP1L1, ZNF394, CPT II, PANK3, MCM3, KCNH2, ZC3H11A, CPSF4, N…	7.55234e-06	0.000150718	73	HDGF, ALOX5AP, PSMC6, DPY30, PRPF39, PWP1, GSTO1, MT-TRX, NeuroD1 (NDF1), CARP, Karyopherin alpha 1, TBX15, PRKRIP1, HOXC5, Beta-fodrin, CIA/ASF1, ELAVL1 (HuR), MINA53, GCR-alpha, GSTA3, UBF, TARDBP (TDP43), HINT, ZHX1, UHRF1, GC1QBP, RAPGEF6, p38alpha (MAPK14), NDUFB4, TCF12, SDHAF2, Calcineurin B1, HIF1A, FKBP4, NUP133, Elongin C, GCR-beta, RFC1, BRM, HOXB13, PNUTS, HSP105, TGOLN2, c-Myb, MRPS2…	0.000607676	0.0062707	56	HOXA10, p21, HNF1-beta, ACLY, OZF, p53 (mitochondrial), RNF13, Tubulin alpha 8, UBE2C, SUV39H2, Tho2, ARGLU1, Nocturnin, ARNT, RRM1, Tubulin beta 1, NSBP1, LRRC59, APOBEC3F, EDNRB, THTPA, p53, STAG1, RIP140, MYO1C, Beta-catenin, HIC, SAE1, TCF7L2 (TCF4), Caspase-3, SPOP, MTMR6, PRNP, HIST1H2BM, PLC-beta1, SUR-8, MTCBP-1, ZFP57, Hist1h2bn, RPL13, HIST1H2BD, WIPI2, GDE, YAP1 (YAp65), SUPT16H, CAP-G…
7	intracellular organelle lumen	3902	7.79377e-17	5.66023e-15	0.224651	0.357628	19	NURR1, NGFR(TNFRSF16), RAD51B, SON, GSTK1, Vps25, Calmodulin, WNT3, ACADM, CDK5, TGS1, HMGCL, Kaiso, LRRK2, Septin 4, TR-alpha, COMMD1 (MURR1), TKT, hnRNP A3	0.00377068	0.120331	33	hnRNP A2, SFRS15, ALAS2, SOX6, PU.1, EGR1, FUS, ERCC8, DHFR, Jade-1, ELP3, COL5A3, Kid, FOXP1, PARP-10, DAZAP1, COQ3, PSMA7, RPS2, VRK1, ARL4, UBB, SOD1, CPSF3, CD20, TFIP11, COL4A2, MRG15, HNMT, RBB2, PDK4, GRAP2, RPL10A (CsA-19)	7.79377e-17	5.66023e-15	151	MRPL52, RXRA, MCCA, AKAP1, STAT3, MRPL23, ZNF703, TINP1, ESCO1, IHPK1, RPS19, Cyclin D2, LEDGF, PSMB1, CHIP, FUBP1, REV-ERBalpha, IRF8, FLJ12525, PABP2, Beta-defensin 1, TST, MTF-2, PVR, TLE3, INO80, PSMB9, TZF, MafK, Casein kinase I epsilon, POLA2, Lysozyme, C5orf41, DDX52, HR, CAD, Peregrin, p57, RPS26, RNPS1, SAMHD1, Elk-4, USF2, ZNF162, TMEM43, SLU7, BAT1 (UAP56), SP110, SSRP1, TAL1, UAP1, MT…	3.36113e-08	2.74492e-06	85	LYRIC, ROR-alpha, FAM32A, BTBD14A, THAP11, AHR, Karyopherin alpha 1, UBAP2L, SC65, IQGAP1, PP2C alpha, GALC, PTEN, ERR1, SHP-1, TCF25, ODO2, RING2, NCOA1 (SRC1), SP100, ATAD3A, Sry, JMJD6, CRAT, USF1, UBE2E3, EPN2, LUC7A, Max, RUVBL2, RRP41, SAS10, Oct-3/4, Karyopherin alpha 2, G6PE, FOXK1, Gas6, Geminin, Exportin 5, DPF2, ODO1, CL6S, MRPS9, FIP1L1, ZNF394, GRHPR, CPT II, PANK3, MCM3, CPSF4, NIP3…	1.09e-07	4.16926e-06	83	HDGF, PSMC6, DPY30, PRPF39, PWP1, MT-TRX, NeuroD1 (NDF1), CARP, Karyopherin alpha 1, TBX15, ACADL, PRKRIP1, HOXC5, Beta-fodrin, CIA/ASF1, XTP3B, ELAVL1 (HuR), MINA53, GCR-alpha, UBF, ERO1Lalpha, DHB4, TARDBP (TDP43), HINT, ZHX1, UHRF1, GC1QBP, RAPGEF6, SOD2, p38alpha (MAPK14), NDUFB4, TCF12, SDHAF2, Calcineurin B1, HIF1A, FKBP4, MRPS35, Elongin C, GCR-beta, RFC1, BRM, HOXB13, PNUTS, HSP105, TGOLN…	0.00188513	0.0147466	57	HOXA10, p21, AK3L1, HNF1-beta, ACLY, OZF, p53 (mitochondrial), Tubulin alpha 8, UBE2C, SUV39H2, PYC, Tho2, ARGLU1, Nocturnin, ARNT, RRM1, NSBP1, LRRC59, THTPA, p53, STAG1, RIP140, MRPL9, MYO1C, Beta-catenin, HIC, SAE1, TCF7L2 (TCF4), Caspase-3, SPOP, PRNP, HIST1H2BM, PLC-beta1, SUR-8, MTCBP-1, ZFP57, Hist1h2bn, Glypican-3, RPL13, HIST1H2BD, WIPI2, GDE, YAP1 (YAp65), SUPT16H, CAP-G/G2, WDR61, DNAJ…
8	cytoplasmic part	8407	1.04037e-16	5.0458e-14	0.000593209	0.0154527	50	IRE1, DSIPI (GILZ), ITGB3, AKAP12, NGFR(TNFRSF16), ENPEP, GORASP1(GRASP65), TANK, PDE3A, Alpha crystallin B, SERF2, HGF, INSIG2, MCT1 (SLC16A1), B3GN1, Ceruloplasmin, Cts7, GSTK1, Vps25, DES1, RPL15, Synaptotagmin II, CXCL14, Calmodulin, WNT3, UCK1, Membrin, RAB9P40, Annexin I, ACADM, PPT1, CDK5, TGS1, BCAP, HMGCL, GRB14, LRRK2, BART1, PTPLAD2, RAMP2, VAMP1, Septin 4, CaBP4, TR-alpha, VTI1A, Cyp4…	0.0240506	0.194203	56	SCAMP5, ALAS2, VPS18, UNC50, Presenilin 2, AATK, PAFAH gamma, RAP2C, Septin 6, Kir6.1, Ceruloplasmin, HAOX2, CD151, TSGA14, ARHGAP9, FGFR1, TRIP11, DHFR, Jade-1, Plectin 1, COL5A3, CGI-15, RASGRF2, VEGFR-2, Kid, ISG54, FIBP, BCAT1, PARP-10, D52, FYCO1, COQ3, PSMA7, MMD2, ICAT, RPS2, Beta adducin, PHK alpha (liver), VRK1, TPI1, UBB, SOD1, POFUT2, COL4A2, PIST (CAL), G-protein beta-1, MYOZ3, ZnT4, …	6.27866e-11	1.40304e-09	237	MRPL52, DCTN1(p150Glued), Csk, MCCA, AKAP1, STAT3, Csp, MRPL23, Prolylcarboxypeptidase, G-protein beta-2, RCD1, SNX5, RPL41, JAK1, IHPK1, NADE(NGFRAP1), RPS19, GLG1, Cyclin D2, LEDGF, PSMB1, CHIP, GKP2, SERA, IRF8, RPS30, Beta-defensin 1, TST, MO25, Ubi-L, PSMB9, Casein kinase I epsilon, TNF-R1, TAP1 (PSF1), eIF4B, IRP1, Lysozyme, 3-OST-3B, E-cadherin, TBRG4, CD1d, Pleckstrin, CAD, RPL29, RAMP2, …	5.53865e-09	5.42788e-07	151	KNSL1, LYRIC, SSX2IP, SOCS2, SLC25A36, OPA3, Syntaxin 18, FATP, FAM32A, SERF2, B4GT4, FLJ14154, CYP7B1, ACOT4, DDRGK1, THAP11, AHR, Karyopherin alpha 1, Alpha-fodrin, IQGAP1, PP2C alpha, AI132487, VCAM1, Tim10, AAK1, XPR1, CNP, Rab-5C, 4.1N, GALC, FAF1, NMT1, PTEN, ATP1A1, HEM2, Aquaporin 2, MARVELD3, DNAJB12, RPE, SHP-1, B4GT1, TCF25, TNRC6A, ODO2, ATAD3A, PHTF1, ASCT1 (SLC1A4), CRAT, SEC62, ANK…	8.3477e-14	3.83159e-11	164	CRELD2, HSP27, ALOX5AP, G3P2, PSMC6, DPY30, SERB, ATP6V1G1, FLJ13149, PWP1, TfR1, ZnT-2, GSTO1, MT-TRX, CRHSP-24, CARP, Karyopherin alpha 1, BDNF, ACADL, Septin 8, Beta-fodrin, GCNT2, SULT1A1, CLIP170, APPBP2, GPAM, XTP3B, CISH, ELAVL1 (HuR), TOM20, MINA53, GCR-alpha, BDKRB2, GSTA3, ERO1Lalpha, DHB4, TMEM24L, Transducin, rod-specific, CLN8, GATE-16, PBEF, NckAP1, Uroplakin II, DSIPI (GILZ), GC1QB…	1.04037e-16	5.0458e-14	147	p21, AK3L1, NSDHL, StARD4, MGEA5 (GLCNACase), P2Y12, Dystrophin, KAR, HLA-DRA1, VMA21, JAK1, ME1, ACLY, p53 (mitochondrial), SERP1, RNF13, Membrin, WARS, MTMR13, Tubulin alpha 8, ARF1, LDHA, CD44, UBE2C, JWA, ATP1A1, SYH, PYC, HSPC171, YME1L1, FAM36A, BICD2, RhoA, ARGLU1, PC-TP, CAP-G, ABCG4, Rab-14, G0/G1switch 2, DVL-1, Nocturnin, RRM1, Tubulin beta 1, Cyclin G1, DNM1L (DRP1), LRRC59, APOBEC3F,…
9	membrane-enclosed lumen	4033	1.10048e-16	7.10418e-15	0.0834613	0.201033	22	NURR1, NGFR(TNFRSF16), ENPEP, RAD51B, HGF, SON, GSTK1, Vps25, Calmodulin, WNT3, ACADM, CDK5, TGS1, HMGCL, Kaiso, LRRK2, BART1, Septin 4, TR-alpha, COMMD1 (MURR1), TKT, hnRNP A3	0.00339417	0.120331	34	hnRNP A2, SFRS15, ALAS2, SOX6, PU.1, EGR1, FUS, ERCC8, DHFR, Jade-1, ELP3, COL5A3, Kid, FOXP1, PARP-10, DAZAP1, COQ3, PSMA7, RPS2, VRK1, ARL4, UBB, SOD1, CPSF3, CD20, TFIP11, COL4A2, MRG15, HNMT, RBB2, PDK4, GRAP2, RPL10A (CsA-19), Factor D	1.10048e-16	7.10418e-15	154	MRPL52, RXRA, MCCA, AKAP1, STAT3, MRPL23, ZNF703, TINP1, ESCO1, IHPK1, RPS19, Cyclin D2, LEDGF, PSMB1, CHIP, FUBP1, REV-ERBalpha, IRF8, FLJ12525, PABP2, Beta-defensin 1, TST, MTF-2, PVR, TLE3, INO80, PSMB9, TZF, MafK, Casein kinase I epsilon, POLA2, Lysozyme, C5orf41, DDX52, HR, CAD, Peregrin, p57, RPS26, RNPS1, SAMHD1, Elk-4, USF2, ZNF162, TMEM43, SLU7, BAT1 (UAP56), STAR, SP110, SSRP1, TAL1, Ht…	7.197e-08	3.91837e-06	86	LYRIC, ROR-alpha, FAM32A, BTBD14A, THAP11, AHR, Karyopherin alpha 1, UBAP2L, SC65, IQGAP1, PP2C alpha, Tim10, GALC, PTEN, ERR1, SHP-1, TCF25, ODO2, RING2, NCOA1 (SRC1), SP100, ATAD3A, Sry, JMJD6, CRAT, USF1, UBE2E3, EPN2, LUC7A, Max, RUVBL2, RRP41, SAS10, Oct-3/4, Karyopherin alpha 2, G6PE, FOXK1, Gas6, Geminin, Exportin 5, DPF2, ODO1, CL6S, MRPS9, FIP1L1, ZNF394, GRHPR, CPT II, PANK3, MCM3, CPSF…	1.07594e-07	4.16926e-06	85	HDGF, PSMC6, DPY30, PRPF39, PWP1, MT-TRX, NeuroD1 (NDF1), CARP, Karyopherin alpha 1, TBX15, ACADL, PRKRIP1, HOXC5, Beta-fodrin, CIA/ASF1, XTP3B, ELAVL1 (HuR), MINA53, GCR-alpha, UBF, ERO1Lalpha, DHB4, TARDBP (TDP43), HINT, ZHX1, UHRF1, GC1QBP, RAPGEF6, SOD2, p38alpha (MAPK14), NDUFB4, TCF12, SDHAF2, Calcineurin B1, HIF1A, FKBP4, MRPS35, Elongin C, GCR-beta, RFC1, BRM, HOXB13, PNUTS, HSP105, TGOLN…	0.000875116	0.00848862	60	HOXA10, p21, AK3L1, HNF1-beta, ACLY, OZF, p53 (mitochondrial), Tubulin alpha 8, UBE2C, SUV39H2, PYC, Tho2, ARGLU1, Nocturnin, ARNT, RRM1, Tubulin beta 1, NSBP1, LRRC59, THTPA, ALDOA, p53, STAG1, RIP140, MRPL9, MYO1C, Beta-catenin, HIC, SAE1, TCF7L2 (TCF4), Caspase-3, SPOP, PRNP, HIST1H2BM, PLC-beta1, SUR-8, MTCBP-1, ZFP57, Hist1h2bn, Glypican-3, RPL13, HIST1H2BD, WIPI2, GDE, YAP1 (YAp65), SUPT16H…
10	organelle lumen	3966	1.39749e-16	8.11942e-15	0.114266	0.245763	21	NURR1, NGFR(TNFRSF16), ENPEP, RAD51B, HGF, SON, GSTK1, Vps25, Calmodulin, WNT3, ACADM, CDK5, TGS1, HMGCL, Kaiso, LRRK2, Septin 4, TR-alpha, COMMD1 (MURR1), TKT, hnRNP A3	0.00257089	0.120331	34	hnRNP A2, SFRS15, ALAS2, SOX6, PU.1, EGR1, FUS, ERCC8, DHFR, Jade-1, ELP3, COL5A3, Kid, FOXP1, PARP-10, DAZAP1, COQ3, PSMA7, RPS2, VRK1, ARL4, UBB, SOD1, CPSF3, CD20, TFIP11, COL4A2, MRG15, HNMT, RBB2, PDK4, GRAP2, RPL10A (CsA-19), Factor D	1.39749e-16	8.11942e-15	152	MRPL52, RXRA, MCCA, AKAP1, STAT3, MRPL23, ZNF703, TINP1, ESCO1, IHPK1, RPS19, Cyclin D2, LEDGF, PSMB1, CHIP, FUBP1, REV-ERBalpha, IRF8, FLJ12525, PABP2, Beta-defensin 1, TST, MTF-2, PVR, TLE3, INO80, PSMB9, TZF, MafK, Casein kinase I epsilon, POLA2, Lysozyme, C5orf41, DDX52, HR, CAD, Peregrin, p57, RPS26, RNPS1, SAMHD1, Elk-4, USF2, ZNF162, TMEM43, SLU7, BAT1 (UAP56), SP110, SSRP1, TAL1, UAP1, MT…	7.083e-08	3.91837e-06	85	LYRIC, ROR-alpha, FAM32A, BTBD14A, THAP11, AHR, Karyopherin alpha 1, UBAP2L, SC65, IQGAP1, PP2C alpha, GALC, PTEN, ERR1, SHP-1, TCF25, ODO2, RING2, NCOA1 (SRC1), SP100, ATAD3A, Sry, JMJD6, CRAT, USF1, UBE2E3, EPN2, LUC7A, Max, RUVBL2, RRP41, SAS10, Oct-3/4, Karyopherin alpha 2, G6PE, FOXK1, Gas6, Geminin, Exportin 5, DPF2, ODO1, CL6S, MRPS9, FIP1L1, ZNF394, GRHPR, CPT II, PANK3, MCM3, CPSF4, NIP3…	2.22348e-07	6.85299e-06	83	HDGF, PSMC6, DPY30, PRPF39, PWP1, MT-TRX, NeuroD1 (NDF1), CARP, Karyopherin alpha 1, TBX15, ACADL, PRKRIP1, HOXC5, Beta-fodrin, CIA/ASF1, XTP3B, ELAVL1 (HuR), MINA53, GCR-alpha, UBF, ERO1Lalpha, DHB4, TARDBP (TDP43), HINT, ZHX1, UHRF1, GC1QBP, RAPGEF6, SOD2, p38alpha (MAPK14), NDUFB4, TCF12, SDHAF2, Calcineurin B1, HIF1A, FKBP4, MRPS35, Elongin C, GCR-beta, RFC1, BRM, HOXB13, PNUTS, HSP105, TGOLN…	0.00165565	0.0133832	58	HOXA10, p21, AK3L1, HNF1-beta, ACLY, OZF, p53 (mitochondrial), Tubulin alpha 8, UBE2C, SUV39H2, PYC, Tho2, ARGLU1, Nocturnin, ARNT, RRM1, NSBP1, LRRC59, THTPA, ALDOA, p53, STAG1, RIP140, MRPL9, MYO1C, Beta-catenin, HIC, SAE1, TCF7L2 (TCF4), Caspase-3, SPOP, PRNP, HIST1H2BM, PLC-beta1, SUR-8, MTCBP-1, ZFP57, Hist1h2bn, Glypican-3, RPL13, HIST1H2BD, WIPI2, GDE, YAP1 (YAp65), SUPT16H, CAP-G/G2, WDR6…
11	macromolecular complex	5170	3.50928e-16	1.85354e-14	0.722942	0.750018	19	ITGB3, RAD51B, INSIG2, RPL15, Calmodulin, Membrin, Annexin I, TSH receptor, CDK5, TGS1, RAMP2, VAMP1, Septin 4, KCNJ14, C8alpha, VTI1A, COMMD1 (MURR1), hnRNP A3, DDX6	0.0295411	0.199245	37	hnRNP A2, SCAMP5, SK4/IK1, Dystrobrevin alpha, XRCC2, VPS18, SOX6, PU.1, Presenilin 2, CLF-1, Septin 6, Kir6.1, ERCC8, FGFR1, Jade-1, ELP3, COL5A3, Kid, DAZAP1, PSMA7, ICAT, KRTAP3-3, RPS2, Beta adducin, PHK alpha (liver), WDR21A, SOD1, CPSF3, TFIP11, COL4A2, PIST (CAL), G-protein beta-1, MRG15, RBB2, KIF3A, PROP1, RPL10A (CsA-19)	3.50928e-16	1.85354e-14	181	RASSF5, MRPL52, DCTN1(p150Glued), MCCA, MRPL23, G-protein beta-2, RCD1, ZNF703, TINP1, RPL41, RPS19, Cyclin D2, PSMB1, CHIP, Kv10.1, FLJ12525, RPS30, FBXW4, PABP2, MTF-2, URP2, FOXJ3, MO25, INO80, Ubi-L, PFD1, PSMB9, Casein kinase I epsilon, TNF-R1, TAP1 (PSF1), POLA2, eIF4B, E-cadherin, HR, CAD, RPL29, RAMP2, IL23A, Peregrin, NCC27, RBM3, Igh-2, Aquaporin 4, RPS26, RNPS1, ZNF162, SLU7, BAT1 (UAP…	0.000458416	0.00660658	88	KNSL1, FBXO45, SSX2IP, BTBD14A, AHR, Karyopherin alpha 1, Alpha-fodrin, UBAP2L, IQGAP1, PP2C alpha, ActRIIA, VCAM1, Tim10, AAK1, 4.1N, UBE2S, FAF1, ATP1A1, Aquaporin 2, SHP-1, TNRC6A, ODO2, RING2, SP100, Sry, ASCT1 (SLC1A4), USF1, EPN2, LUC7A, NR2B, Tubulin alpha, FBXW11, Max, RUVBL2, RRP41, Oct-3/4, RPS18, KCNE5, AP4B1, ODO1, ASZ1, MRPS9, FIP1L1, 14-3-3 beta/alpha, eIF4H, H2AFV, MCM3, KCNH2, IL1…	0.000217811	0.00277709	89	HSP27, HDGF, G3P2, PSMC6, DPY30, SMEK2, ATP6V1G1, CRHSP-24, MALS-3, CARP, Karyopherin alpha 1, TBX15, Septin 8, Kv9.1, Tubulin beta, Beta-fodrin, CLIP170, APPBP2, CIA/ASF1, TOM20, MINA53, GCR-alpha, NUDCD2, HINT, Transducin, rod-specific, NckAP1, GABA-A receptor alpha-3 subunit, NDUFB4, PI3K reg class IA (p85-alpha), TLR7, TCF12, C19orf63, NDUFA5, C10orf46, Calcineurin B1, IKK-beta, HIF1A, FKBP4,…	1.16046e-09	6.25357e-08	93	HOXA10, p21, LAMA4, Dystrophin, HLA-DRA1, VMA21, HNF1-beta, ACLY, p53 (mitochondrial), SERP1, Tubulin beta, Membrin, Tubulin alpha 8, CD44, UBE2C, ATP1A1, SUV39H2, Tho2, CAP-G, DVL-1, Nocturnin, ARNT, RRM1, Tubulin beta 1, DNM1L (DRP1), APOBEC3F, Epsilon-sarcoglycan, FLJ20625, Tubulin alpha, C10orf46, WDR1, SGIP1, ALDOA, SCFD1, p53, STAG1, Syntrophin B1, IMMP2L, Myosin Vb, FAM110C, RIP140, TMEM85…
12	organelle	14275	5.89906e-16	2.85613e-14	0.00312963	0.0412813	71	IRE1, NURR1, CYBRD1, DSIPI (GILZ), ITGB3, AKAP12, NGFR(TNFRSF16), ENPEP, GORASP1(GRASP65), ZNF565, DORFIN, RAD51B, Alpha crystallin B, SERF2, GPM6A, HGF, INSIG2, SON, Thyroid hormone receptor, SERPINA3 (ACT), MCT1 (SLC16A1), B3GN1, Ceruloplasmin, Cts7, GSTK1, Vps25, Pcdhb4(rodent), C4orf43, DES1, RPL15, Synaptotagmin II, CXCL14, Calmodulin, LPP1, WNT3, Synaptotagmin, GRK5, Membrin, RAB9P40, Annex…	0.0034662	0.120331	91	hnRNP A2, SFRS15, SCAMP5, ALAS2, XRCC2, VPS18, UNC50, SOX6, PU.1, Presenilin 2, ZNF740, AATK, EGR1, PAFAH gamma, RAP2C, FUS, Septin 6, Kir6.1, HAT, Ceruloplasmin, HAOX2, ERCC8, TSGA14, BRMS1, FGFR1, SLC22A18, TRIP11, DHFR, Jade-1, Plectin 1, ELP3, COL5A3, CGI-15, RASGRF2, Asrgl1, VEGFR-2, Kid, FOXP1, PTPR-epsilon, ISG54, TRIPs, FIBP, BCAT1, MgDP1, GDPD3, PARP-10, D52, FYCO1, DAZAP1, COQ3, FUS/DDI…	5.89906e-16	2.85613e-14	368	RASSF5, MRPL52, LAP1, DCTN1(p150Glued), RXRA, Csk, MCCA, AKAP1, COMMD5, STAT3, Csp, MAZR, ANKRD32, MRPL23, Prolylcarboxypeptidase, G-protein beta-2, Zfp61, RCD1, ZNF703, BTEB4, TINP1, SNX5, ESCO1, RPL41, JAK1, IHPK1, NADE(NGFRAP1), RPS19, GLG1, Cyclin D2, LEDGF, Angiopoietin-like 2, PSMB1, CHIP, Kv10.1, GKP2, FUBP1, REV-ERBalpha, SERA, IRF8, FLJ12525, RPS30, PABP2, Beta-defensin 1, TST, MTF-2, LB…	2.70166e-10	6.55224e-08	225	KNSL1, FBXO45, LYRIC, SSX2IP, SLC25A36, OPA3, ROR-alpha, Syntaxin 18, FATP, FAM32A, SERF2, B4GT4, FLJ14154, CYP7B1, BTBD14A, ACOT4, DDRGK1, THAP11, NAG-2, AHR, Karyopherin alpha 1, Alpha-fodrin, UBAP2L, HLF, PER3, SC65, IQGAP1, PP2C alpha, AI132487, VCAM1, Tim10, AAK1, XPR1, CNP, Rab-5C, 4.1N, FAT10, GALC, UBE2S, LOC100133142, FAF1, NMT1, PTEN, ATP1A1, HEM2, Aquaporin 2, ERR1, MARVELD3, DNAJB12, …	2.32314e-09	2.13264e-07	221	CRELD2, MKP6, HSP27, HDGF, ALOX5AP, G3P2, PSMC6, DPY30, SMEK2, PRPF39, ATP6V1G1, FLJ13149, PWP1, C1orf174, TfR1, ZnT-2, GSTO1, MT-TRX, CRHSP-24, NeuroD1 (NDF1), MALS-3, CARP, Karyopherin alpha 1, TBX15, BDNF, RIPK4, ACADL, Septin 8, PRKRIP1, HOXC5, Tubulin beta, Beta-fodrin, GCNT2, CLIP170, APPBP2, Calponin-1, GPAM, CIA/ASF1, ENDOD1, FSCN3, XTP3B, ELAVL1 (HuR), TOM20, MINA53, SEPX1 (Selenoprotein…	9.35705e-13	1.13454e-10	194	HOXA10, p21, CD23, AK3L1, NSDHL, StARD4, Gm13646, Histone H2, MGEA5 (GLCNACase), LAMA4, P2Y12, BM-002, NPR3, Dystrophin, KAR, TIP1, HLA-DRA1, VMA21, JAK1, HNF1-beta, ME1, COMMD6 (Acrg), ACLY, OZF, p53 (mitochondrial), SERP1, Tubulin beta, RNF13, Membrin, WARS, MTMR13, Tubulin alpha 8, ARF1, LDHA, CD44, UBE2C, JWA, ATP1A1, SUV39H2, PYC, HSPC171, YME1L1, Tho2, FAM36A, BICD2, RhoA, ARGLU1, ZNF426, T…
13	membrane-bounded organelle	13321	2.83353e-15	1.26637e-13	0.00410955	0.0455338	67	IRE1, NURR1, CYBRD1, DSIPI (GILZ), ITGB3, NGFR(TNFRSF16), ENPEP, GORASP1(GRASP65), ZNF565, RAD51B, Alpha crystallin B, SERF2, GPM6A, HGF, INSIG2, SON, Thyroid hormone receptor, SERPINA3 (ACT), MCT1 (SLC16A1), B3GN1, Ceruloplasmin, Cts7, GSTK1, Vps25, C4orf43, DES1, RPL15, Synaptotagmin II, CXCL14, Calmodulin, LPP1, WNT3, GRK5, Membrin, RAB9P40, Annexin I, ACADM, SFT2D2, PPT1, ZMYM1, CDK5, TGS1, B…	0.00120051	0.120331	88	hnRNP A2, SFRS15, SCAMP5, ALAS2, XRCC2, VPS18, UNC50, SOX6, PU.1, Presenilin 2, ZNF740, AATK, EGR1, PAFAH gamma, RAP2C, FUS, Septin 6, Kir6.1, HAT, Ceruloplasmin, HAOX2, ERCC8, TSGA14, BRMS1, FGFR1, SLC22A18, TRIP11, DHFR, Jade-1, Plectin 1, ELP3, COL5A3, CGI-15, RASGRF2, Asrgl1, VEGFR-2, Kid, FOXP1, PTPR-epsilon, ISG54, TRIPs, FIBP, BCAT1, MgDP1, GDPD3, PARP-10, D52, FYCO1, DAZAP1, COQ3, FUS/DDI…	2.83353e-15	1.26637e-13	349	RASSF5, MRPL52, LAP1, RXRA, Csk, MCCA, AKAP1, COMMD5, STAT3, Csp, MAZR, ANKRD32, MRPL23, Prolylcarboxypeptidase, G-protein beta-2, Zfp61, RCD1, ZNF703, BTEB4, TINP1, SNX5, ESCO1, JAK1, IHPK1, NADE(NGFRAP1), RPS19, GLG1, Cyclin D2, LEDGF, Angiopoietin-like 2, PSMB1, CHIP, Kv10.1, GKP2, FUBP1, REV-ERBalpha, SERA, IRF8, FLJ12525, PABP2, Beta-defensin 1, TST, MTF-2, LBP, URP2, PVR, DGCR6, TLE3, FOXJ3…	4.25321e-10	6.55224e-08	214	LYRIC, SSX2IP, SLC25A36, OPA3, ROR-alpha, Syntaxin 18, FATP, FAM32A, SERF2, B4GT4, FLJ14154, CYP7B1, BTBD14A, ACOT4, DDRGK1, THAP11, AHR, Karyopherin alpha 1, Alpha-fodrin, UBAP2L, HLF, PER3, SC65, IQGAP1, PP2C alpha, AI132487, VCAM1, Tim10, AAK1, XPR1, CNP, Rab-5C, FAT10, GALC, UBE2S, LOC100133142, FAF1, PTEN, ATP1A1, HEM2, Aquaporin 2, ERR1, DNAJB12, C5orf30, RPE, SHP-1, Arrestin 3, B4GT1, TCF2…	1.44429e-10	3.31464e-08	214	CRELD2, MKP6, HSP27, HDGF, ALOX5AP, G3P2, PSMC6, DPY30, SMEK2, PRPF39, ATP6V1G1, FLJ13149, PWP1, C1orf174, TfR1, ZnT-2, GSTO1, MT-TRX, CRHSP-24, NeuroD1 (NDF1), MALS-3, CARP, Karyopherin alpha 1, TBX15, BDNF, RIPK4, ACADL, PRKRIP1, HOXC5, Beta-fodrin, GCNT2, CLIP170, APPBP2, GPAM, CIA/ASF1, ENDOD1, XTP3B, ELAVL1 (HuR), TOM20, MINA53, SEPX1 (Selenoprotein X1), GCR-alpha, BDKRB2, GSTA3, UBF, OTP, E…	2.28804e-12	1.8495e-10	185	HOXA10, p21, CD23, AK3L1, NSDHL, StARD4, Gm13646, Histone H2, MGEA5 (GLCNACase), LAMA4, P2Y12, BM-002, NPR3, Dystrophin, KAR, TIP1, HLA-DRA1, VMA21, JAK1, HNF1-beta, ME1, COMMD6 (Acrg), ACLY, OZF, p53 (mitochondrial), SERP1, RNF13, Membrin, WARS, MTMR13, Tubulin alpha 8, ARF1, LDHA, CD44, UBE2C, JWA, ATP1A1, SUV39H2, PYC, HSPC171, YME1L1, Tho2, FAM36A, BICD2, RhoA, ARGLU1, ZNF426, THYN1, CAP-G, A…
14	intracellular organelle	13307	5.11334e-15	2.12203e-13	0.0362678	0.132187	63	IRE1, NURR1, DSIPI (GILZ), ITGB3, AKAP12, NGFR(TNFRSF16), ENPEP, GORASP1(GRASP65), ZNF565, DORFIN, RAD51B, Alpha crystallin B, SERF2, HGF, INSIG2, SON, Thyroid hormone receptor, SERPINA3 (ACT), MCT1 (SLC16A1), B3GN1, Ceruloplasmin, Cts7, GSTK1, Vps25, Pcdhb4(rodent), C4orf43, DES1, RPL15, Synaptotagmin II, CXCL14, Calmodulin, WNT3, GRK5, Membrin, RAB9P40, Annexin I, ACADM, PPT1, ZMYM1, CDK5, TGS1…	0.010785	0.180106	84	hnRNP A2, SFRS15, SCAMP5, ALAS2, XRCC2, VPS18, UNC50, SOX6, PU.1, Presenilin 2, ZNF740, AATK, EGR1, RAP2C, FUS, Septin 6, Kir6.1, Ceruloplasmin, HAOX2, ERCC8, TSGA14, BRMS1, FGFR1, SLC22A18, TRIP11, DHFR, Jade-1, Plectin 1, ELP3, COL5A3, CGI-15, RASGRF2, Asrgl1, VEGFR-2, Kid, FOXP1, PTPR-epsilon, ISG54, TRIPs, FIBP, BCAT1, PARP-10, D52, FYCO1, DAZAP1, COQ3, FUS/DDIT3 fusion protein, PSMA7, MMD2, …	5.11334e-15	2.12203e-13	348	RASSF5, MRPL52, LAP1, DCTN1(p150Glued), RXRA, Csk, MCCA, AKAP1, COMMD5, STAT3, Csp, MAZR, ANKRD32, MRPL23, Prolylcarboxypeptidase, G-protein beta-2, Zfp61, RCD1, ZNF703, BTEB4, TINP1, SNX5, ESCO1, RPL41, JAK1, IHPK1, NADE(NGFRAP1), RPS19, GLG1, Cyclin D2, LEDGF, PSMB1, CHIP, Kv10.1, GKP2, FUBP1, REV-ERBalpha, IRF8, FLJ12525, RPS30, PABP2, Beta-defensin 1, TST, MTF-2, URP2, PVR, DGCR6, TLE3, FOXJ3…	1.38419e-07	6.78255e-06	206	KNSL1, FBXO45, LYRIC, SSX2IP, SLC25A36, OPA3, ROR-alpha, Syntaxin 18, FATP, FAM32A, SERF2, B4GT4, FLJ14154, CYP7B1, BTBD14A, ACOT4, DDRGK1, THAP11, AHR, Karyopherin alpha 1, Alpha-fodrin, UBAP2L, HLF, PER3, SC65, IQGAP1, PP2C alpha, AI132487, VCAM1, Tim10, AAK1, XPR1, CNP, Rab-5C, 4.1N, FAT10, GALC, UBE2S, LOC100133142, FAF1, NMT1, PTEN, ATP1A1, HEM2, Aquaporin 2, ERR1, MARVELD3, DNAJB12, RPE, SH…	2.2318e-07	6.85299e-06	204	CRELD2, MKP6, HSP27, HDGF, ALOX5AP, G3P2, PSMC6, DPY30, SMEK2, PRPF39, ATP6V1G1, FLJ13149, PWP1, C1orf174, TfR1, ZnT-2, GSTO1, MT-TRX, CRHSP-24, NeuroD1 (NDF1), MALS-3, CARP, Karyopherin alpha 1, TBX15, BDNF, RIPK4, ACADL, Septin 8, PRKRIP1, HOXC5, Tubulin beta, Beta-fodrin, GCNT2, CLIP170, APPBP2, Calponin-1, GPAM, CIA/ASF1, FSCN3, XTP3B, ELAVL1 (HuR), TOM20, MINA53, SEPX1 (Selenoprotein X1), GC…	8.14172e-14	1.35967e-11	188	HOXA10, p21, AK3L1, NSDHL, StARD4, Gm13646, Histone H2, MGEA5 (GLCNACase), P2Y12, BM-002, Dystrophin, KAR, TIP1, HLA-DRA1, VMA21, JAK1, HNF1-beta, ME1, COMMD6 (Acrg), ACLY, OZF, p53 (mitochondrial), SERP1, Tubulin beta, RNF13, Membrin, WARS, MTMR13, Tubulin alpha 8, ARF1, LDHA, CD44, UBE2C, JWA, ATP1A1, SUV39H2, PYC, HSPC171, YME1L1, Tho2, FAM36A, BICD2, RhoA, ARGLU1, ZNF426, THYN1, CAP-G, ABCG4,…
15	ribonucleoprotein complex	764	6.16442e-14	2.38768e-12	0.374487	0.480245	4	RPL15, TGS1, hnRNP A3, DDX6	0.223465	0.374203	6	hnRNP A2, DAZAP1, RPS2, CPSF3, TFIP11, RPL10A (CsA-19)	6.16442e-14	2.38768e-12	51	MRPL52, MRPL23, RCD1, TINP1, RPL41, RPS19, RPS30, PABP2, Ubi-L, Casein kinase I epsilon, RPL29, RBM3, RPS26, ZNF162, SLU7, BAT1 (UAP56), RPS17, eEF2, GPATCH1, RPS8, RPL13, DDX5, Nucleolin, RPS15, RPL36A, RPL36AL, RPS6, RPS21, RPL23, eIF3S5, RPL35, DDX9, DDX6, RPS2, DBC1, Nop58, RPL34, GluProRS, NUP62, MLN51, RPL36, RPL37, PABPC4, RPS7, RPS16, RPL35a, SRm300, RPL37A, RPL14, RBM17, snRNP-E	0.338595	0.473669	11	IQGAP1, TNRC6A, LUC7A, RUVBL2, RPS18, ASZ1, MRPS9, U11-48K, RPL13A, MRPL14, CPEB1	0.826842	0.864511	7	G3P2, CRHSP-24, MRPS35, MRPS23, eIF4E, HSC70, API5	0.08627	0.181511	12	SERP1, Nocturnin, Tubulin beta 1, APOBEC3F, MRPL9, eIF2S1, MCT-1, RPL13A, MRPL4, RPL13, GPIAP1, MBNL1
16	intracellular membrane-bounded organelle	12074	8.41035e-14	5.76876e-12	0.0143393	0.0845366	60	IRE1, NURR1, DSIPI (GILZ), ITGB3, NGFR(TNFRSF16), ENPEP, GORASP1(GRASP65), ZNF565, RAD51B, Alpha crystallin B, SERF2, HGF, INSIG2, SON, Thyroid hormone receptor, SERPINA3 (ACT), MCT1 (SLC16A1), B3GN1, Ceruloplasmin, Cts7, GSTK1, Vps25, C4orf43, DES1, RPL15, Synaptotagmin II, CXCL14, Calmodulin, WNT3, GRK5, Membrin, RAB9P40, Annexin I, ACADM, PPT1, ZMYM1, CDK5, TGS1, BCAP, HMGCL, Kaiso, GRB14, LRR…	0.0053782	0.120331	79	hnRNP A2, SFRS15, SCAMP5, ALAS2, XRCC2, VPS18, UNC50, SOX6, PU.1, Presenilin 2, ZNF740, AATK, EGR1, RAP2C, FUS, Septin 6, Kir6.1, Ceruloplasmin, HAOX2, ERCC8, BRMS1, FGFR1, SLC22A18, TRIP11, DHFR, Jade-1, ELP3, COL5A3, CGI-15, RASGRF2, Asrgl1, VEGFR-2, Kid, FOXP1, PTPR-epsilon, ISG54, TRIPs, FIBP, BCAT1, PARP-10, D52, FYCO1, DAZAP1, COQ3, FUS/DDIT3 fusion protein, PSMA7, MMD2, ICAT, RPS2, Beta ad…	1.9858e-13	5.76876e-12	320	RASSF5, MRPL52, LAP1, RXRA, Csk, MCCA, AKAP1, COMMD5, STAT3, Csp, MAZR, ANKRD32, MRPL23, Prolylcarboxypeptidase, G-protein beta-2, Zfp61, RCD1, ZNF703, BTEB4, TINP1, SNX5, ESCO1, JAK1, IHPK1, NADE(NGFRAP1), RPS19, GLG1, Cyclin D2, LEDGF, PSMB1, CHIP, Kv10.1, GKP2, FUBP1, REV-ERBalpha, IRF8, FLJ12525, PABP2, Beta-defensin 1, TST, MTF-2, PVR, DGCR6, TLE3, FOXJ3, FGF12, INO80, Zfp568, BRD2, PSMB9, T…	5.77086e-08	3.91837e-06	193	LYRIC, SSX2IP, SLC25A36, OPA3, ROR-alpha, Syntaxin 18, FATP, FAM32A, SERF2, B4GT4, FLJ14154, CYP7B1, BTBD14A, ACOT4, DDRGK1, THAP11, AHR, Karyopherin alpha 1, Alpha-fodrin, UBAP2L, HLF, PER3, SC65, IQGAP1, PP2C alpha, AI132487, VCAM1, Tim10, AAK1, XPR1, CNP, Rab-5C, FAT10, GALC, UBE2S, LOC100133142, FAF1, PTEN, ATP1A1, HEM2, Aquaporin 2, ERR1, DNAJB12, RPE, SHP-1, B4GT1, TCF25, ODO2, RING2, NCOA1…	1.27925e-08	6.87434e-07	194	CRELD2, MKP6, HSP27, HDGF, ALOX5AP, G3P2, PSMC6, DPY30, SMEK2, PRPF39, ATP6V1G1, FLJ13149, PWP1, C1orf174, TfR1, ZnT-2, GSTO1, MT-TRX, NeuroD1 (NDF1), CARP, Karyopherin alpha 1, TBX15, BDNF, RIPK4, ACADL, PRKRIP1, HOXC5, Beta-fodrin, GCNT2, CLIP170, APPBP2, GPAM, CIA/ASF1, XTP3B, ELAVL1 (HuR), TOM20, MINA53, SEPX1 (Selenoprotein X1), GCR-alpha, BDKRB2, GSTA3, UBF, OTP, ERO1Lalpha, DHB4, TARDBP (T…	8.41035e-14	1.35967e-11	177	HOXA10, p21, AK3L1, NSDHL, StARD4, Gm13646, Histone H2, MGEA5 (GLCNACase), P2Y12, BM-002, Dystrophin, KAR, TIP1, HLA-DRA1, VMA21, JAK1, HNF1-beta, ME1, COMMD6 (Acrg), ACLY, OZF, p53 (mitochondrial), SERP1, RNF13, Membrin, WARS, MTMR13, Tubulin alpha 8, ARF1, LDHA, CD44, UBE2C, JWA, ATP1A1, SUV39H2, PYC, HSPC171, YME1L1, Tho2, FAM36A, BICD2, RhoA, ARGLU1, ZNF426, THYN1, CAP-G, ABCG4, HNF1, Rab-14,…
17	intracellular	17840	8.95637e-14	3.15167e-12	0.582274	0.627587	72	IRE1, NURR1, DSIPI (GILZ), ITGB3, AKAP12, NGFR(TNFRSF16), ENPEP, GORASP1(GRASP65), TANK, ZNF565, DORFIN, PDE3A, RAD51B, Alpha crystallin B, SERF2, HGF, INSIG2, SON, Thyroid hormone receptor, SERPINA3 (ACT), PDE3, MCT1 (SLC16A1), B3GN1, Ceruloplasmin, Cts7, GSTK1, Vps25, Pcdhb4(rodent), C4orf43, DES1, RPL15, Synaptotagmin II, CXCL14, Calmodulin, WNT3, RNF207, GRK5, UCK1, Membrin, PDE, RAB9P40, Ann…	0.474044	0.555688	96	hnRNP A2, SFRS15, SCAMP5, Dystrobrevin alpha, ALAS2, XRCC2, VPS18, UNC50, SOX6, PU.1, Presenilin 2, ZNF740, AATK, CLF-1, EGR1, PAFAH gamma, RAP2C, FUS, Septin 6, Kir6.1, Ceruloplasmin, HAOX2, ERCC8, CD151, TSGA14, ARHGAP9, BRMS1, FGFR1, SLC22A18, TRIP11, DHFR, Jade-1, Plectin 1, ELP3, COL5A3, CGI-15, WNT11, RASGRF2, Asrgl1, VEGFR-2, Kid, Ubiquitin, FOXP1, PHK alpha, PTPR-epsilon, ISG54, TRIPs, H2…	8.95637e-14	3.15167e-12	421	RASSF5, MRPL52, LAP1, DCTN1(p150Glued), Casein kinase II, alpha chains, RXRA, Csk, MCCA, AKAP1, COMMD5, S1P4 receptor, STAT3, ZNF598, Csp, MAZR, ANKRD32, MRPL23, Prolylcarboxypeptidase, G-protein beta-2, Zfp61, RCD1, ZNF703, BTEB4, TINP1, SNX5, ESCO1, RPL41, JAK1, IHPK1, NADE(NGFRAP1), RPS19, GLG1, Cyclin D2, LEDGF, PSMB1, C9orf103, CHIP, Kv10.1, HPK1(MAP4K1), GKP2, FUBP1, REV-ERBalpha, SERA, IRF…	1.72003e-06	5.61875e-05	251	KNSL1, FBXO45, LYRIC, SSX2IP, SOCS2, SLC25A36, OPA3, ROR-alpha, Syntaxin 18, FATP, Stefin A1, FAM32A, SERF2, B4GT4, FLJ14154, CYP7B1, BTBD14A, ACOT4, DDRGK1, THAP11, AHR, Karyopherin alpha 1, Alpha-fodrin, UBAP2L, HLF, PER3, SC65, IQGAP1, PP2C alpha, AI132487, ActRIIA, VCAM1, Tim10, PLA2, AAK1, XPR1, CNP, Rab-5C, 4.1N, FAT10, GALC, UBE2S, LOC100133142, FAF1, NMT1, PTEN, ATP1A1, HEM2, Aquaporin 2,…	4.85212e-06	0.000117083	248	CRELD2, MKP6, HSP27, HDGF, ALOX5AP, G3P2, PSMC6, DPY30, SERB, SMEK2, PRPF39, ATP6V1G1, FLJ13149, FAM89B, PWP1, C1orf174, TfR1, ZnT-2, p38 MAPK, GSTO1, MT-TRX, CRHSP-24, NeuroD1 (NDF1), MALS-3, CARP, Karyopherin alpha 1, TBX15, BDNF, RIPK4, ACADL, Septin 8, PRKRIP1, HOXC5, IL10RA, Tubulin beta, Beta-fodrin, GCNT2, SULT1A1, CLIP170, APPBP2, Calponin-1, GPAM, CIA/ASF1, FSCN3, G-protein alpha-t, XTP3…	5.58537e-09	2.46264e-07	214	Cyclin G, HOXA10, RGS5, p21, AP-2 alpha subunits, eIF1A, AK3L1, KIAA1191, NSDHL, StARD4, Gm13646, Histone H2, MGEA5 (GLCNACase), P2Y12, BM-002, PTD015, NPR3, Dystrophin, KAR, TIP1, Syntrophin B, HLA-DRA1, VMA21, JAK1, HNF1-beta, ME1, COMMD6 (Acrg), ACLY, OZF, p53 (mitochondrial), SERP1, Tubulin beta, RNF13, Membrin, WARS, MTMR13, Tubulin alpha 8, ARF1, LDHA, CD44, UBE2C, TBC1D19, JWA, ATP1A1, SYH…
18	intracellular non-membrane-bounded organelle	4927	9.7642e-14	3.15167e-12	0.436628	0.519082	21	AKAP12, NGFR(TNFRSF16), DORFIN, RAD51B, Alpha crystallin B, SON, MCT1 (SLC16A1), Vps25, Pcdhb4(rodent), RPL15, Calmodulin, Annexin I, CDK5, Kaiso, BART1, Septin 4, COMMD1 (MURR1), TKT, CRP1, hnRNP A3, DDX6	0.0145578	0.180106	37	hnRNP A2, SFRS15, XRCC2, VPS18, SOX6, PU.1, Presenilin 2, EGR1, FUS, Septin 6, Kir6.1, TSGA14, TRIP11, Plectin 1, ELP3, Asrgl1, Kid, FOXP1, PTPR-epsilon, PARP-10, DAZAP1, KRTAP3-3, RPS2, Beta adducin, VRK1, ARL4, SOD1, CD20, PIST (CAL), MYOZ3, MRG15, HNMT, RBB2, KIF3A, GRAP2, RPL10A (CsA-19), M-RIP	9.7642e-14	3.15167e-12	168	RASSF5, MRPL52, DCTN1(p150Glued), RXRA, Csk, AKAP1, STAT3, ANKRD32, MRPL23, RCD1, TINP1, ESCO1, RPL41, JAK1, IHPK1, RPS19, Cyclin D2, LEDGF, CHIP, FUBP1, REV-ERBalpha, IRF8, FLJ12525, RPS30, PABP2, URP2, PVR, INO80, Ubi-L, TZF, POLA2, HMG14, E-cadherin, DDX52, G5pr, RPL29, BAIAP2, Tyk2, p57, RBM3, RPS26, SAMHD1, Elk-4, USF2, ZNF162, SLU7, RPS17, SP110, SSRP1, TAL1, SHRM, HtrA2, UAP1, MTG16 (CBFA2…	6.99967e-07	2.63834e-05	96	KNSL1, FBXO45, LYRIC, SSX2IP, FAM32A, BTBD14A, THAP11, AHR, Karyopherin alpha 1, Alpha-fodrin, SC65, IQGAP1, VCAM1, Rab-5C, 4.1N, NMT1, PTEN, ERR1, SHP-1, TCF25, TNRC6A, RING2, NCOA1 (SRC1), SP100, ATAD3A, JMJD6, ASCT1 (SLC1A4), MGF, SEC62, USF1, UBE2E3, EPN2, LUC7A, NR2B, Tubulin alpha, FBXW11, Max, RUVBL2, RRP41, SAS10, Oct-3/4, Karyopherin alpha 2, SAC3D1, FOXK1, RPS18, Exportin 5, DPF2, ASZ1,…	0.00447824	0.0380651	79	HSP27, HDGF, G3P2, DPY30, SMEK2, PRPF39, PWP1, MT-TRX, CRHSP-24, MALS-3, CARP, Karyopherin alpha 1, Septin 8, PRKRIP1, HOXC5, Tubulin beta, Beta-fodrin, CLIP170, APPBP2, Calponin-1, CIA/ASF1, FSCN3, MINA53, SEPX1 (Selenoprotein X1), GCR-alpha, UBF, NUDCD2, TARDBP (TDP43), HINT, ZHX1, UHRF1, MARK1, GC1QBP, RAPGEF6, SOD2, p38alpha (MAPK14), NDUFB4, SGPP1, TCF12, SDHAF2, HSPA4, TIMP4, HIF1A, FKBP4, …	1.53396e-07	3.54272e-06	84	HOXA10, p21, NSDHL, Dystrophin, JAK1, HNF1-beta, ACLY, OZF, p53 (mitochondrial), SERP1, Tubulin beta, Tubulin alpha 8, ARF1, JWA, SUV39H2, BICD2, RhoA, ARGLU1, CAP-G, G0/G1switch 2, DVL-1, Nocturnin, Tubulin beta 1, NSBP1, DNM1L (DRP1), LRRC59, APOBEC3F, Epsilon-sarcoglycan, Tubulin alpha, THTPA, WDR1, ALDOA, p53, STAG1, Syntrophin B1, Myosin Vb, FAM110C, RIP140, MRPL9, MYO1C, Beta-catenin, HIC, …
19	non-membrane-bounded organelle	4927	9.7642e-14	3.15167e-12	0.436628	0.519082	21	AKAP12, NGFR(TNFRSF16), DORFIN, RAD51B, Alpha crystallin B, SON, MCT1 (SLC16A1), Vps25, Pcdhb4(rodent), RPL15, Calmodulin, Annexin I, CDK5, Kaiso, BART1, Septin 4, COMMD1 (MURR1), TKT, CRP1, hnRNP A3, DDX6	0.0145578	0.180106	37	hnRNP A2, SFRS15, XRCC2, VPS18, SOX6, PU.1, Presenilin 2, EGR1, FUS, Septin 6, Kir6.1, TSGA14, TRIP11, Plectin 1, ELP3, Asrgl1, Kid, FOXP1, PTPR-epsilon, PARP-10, DAZAP1, KRTAP3-3, RPS2, Beta adducin, VRK1, ARL4, SOD1, CD20, PIST (CAL), MYOZ3, MRG15, HNMT, RBB2, KIF3A, GRAP2, RPL10A (CsA-19), M-RIP	9.7642e-14	3.15167e-12	168	RASSF5, MRPL52, DCTN1(p150Glued), RXRA, Csk, AKAP1, STAT3, ANKRD32, MRPL23, RCD1, TINP1, ESCO1, RPL41, JAK1, IHPK1, RPS19, Cyclin D2, LEDGF, CHIP, FUBP1, REV-ERBalpha, IRF8, FLJ12525, RPS30, PABP2, URP2, PVR, INO80, Ubi-L, TZF, POLA2, HMG14, E-cadherin, DDX52, G5pr, RPL29, BAIAP2, Tyk2, p57, RBM3, RPS26, SAMHD1, Elk-4, USF2, ZNF162, SLU7, RPS17, SP110, SSRP1, TAL1, SHRM, HtrA2, UAP1, MTG16 (CBFA2…	6.99967e-07	2.63834e-05	96	KNSL1, FBXO45, LYRIC, SSX2IP, FAM32A, BTBD14A, THAP11, AHR, Karyopherin alpha 1, Alpha-fodrin, SC65, IQGAP1, VCAM1, Rab-5C, 4.1N, NMT1, PTEN, ERR1, SHP-1, TCF25, TNRC6A, RING2, NCOA1 (SRC1), SP100, ATAD3A, JMJD6, ASCT1 (SLC1A4), MGF, SEC62, USF1, UBE2E3, EPN2, LUC7A, NR2B, Tubulin alpha, FBXW11, Max, RUVBL2, RRP41, SAS10, Oct-3/4, Karyopherin alpha 2, SAC3D1, FOXK1, RPS18, Exportin 5, DPF2, ASZ1,…	0.00447824	0.0380651	79	HSP27, HDGF, G3P2, DPY30, SMEK2, PRPF39, PWP1, MT-TRX, CRHSP-24, MALS-3, CARP, Karyopherin alpha 1, Septin 8, PRKRIP1, HOXC5, Tubulin beta, Beta-fodrin, CLIP170, APPBP2, Calponin-1, CIA/ASF1, FSCN3, MINA53, SEPX1 (Selenoprotein X1), GCR-alpha, UBF, NUDCD2, TARDBP (TDP43), HINT, ZHX1, UHRF1, MARK1, GC1QBP, RAPGEF6, SOD2, p38alpha (MAPK14), NDUFB4, SGPP1, TCF12, SDHAF2, HSPA4, TIMP4, HIF1A, FKBP4, …	1.53396e-07	3.54272e-06	84	HOXA10, p21, NSDHL, Dystrophin, JAK1, HNF1-beta, ACLY, OZF, p53 (mitochondrial), SERP1, Tubulin beta, Tubulin alpha 8, ARF1, JWA, SUV39H2, BICD2, RhoA, ARGLU1, CAP-G, G0/G1switch 2, DVL-1, Nocturnin, Tubulin beta 1, NSBP1, DNM1L (DRP1), LRRC59, APOBEC3F, Epsilon-sarcoglycan, Tubulin alpha, THTPA, WDR1, ALDOA, p53, STAG1, Syntrophin B1, Myosin Vb, FAM110C, RIP140, MRPL9, MYO1C, Beta-catenin, HIC, …
20	cytosolic part	209	1.32083e-13	4.03895e-12	0.573559	0.623042	1	RPL15	0.306443	0.437578	2	RPS2, RPL10A (CsA-19)	1.32083e-13	4.03895e-12	26	RPL41, RPS19, RPS30, Ubi-L, RPL29, RPS26, RPS17, RPS8, RPL13, RPS15, RPL36A, TCP1-gamma, RPS6, RPS21, RPL23, RPL35, RPS2, RPL34, PI3K cat class IA (p110-delta), RPL36, RPL37, RPS7, RPS16, RPL35a, RPL37A, RPL14	0.474784	0.568812	3	AHR, RPS18, RPL13A	0.113365	0.317359	5	PSMC6, PI3K reg class IA (p85-alpha), IKK-beta, TCP1-epsilon, PSMC5	0.160394	0.260171	4	MCT-1, RPL13A, RPL13, CYB5R3
21	nucleus	7689	2.4451e-13	6.76478e-12	0.230041	0.360008	35	IRE1, NURR1, DSIPI (GILZ), ITGB3, NGFR(TNFRSF16), ZNF565, RAD51B, Alpha crystallin B, SERF2, SON, Thyroid hormone receptor, SERPINA3 (ACT), Cts7, Vps25, C4orf43, RPL15, Calmodulin, GRK5, Annexin I, ACADM, PPT1, ZMYM1, CDK5, TGS1, BCAP, Kaiso, BRD3, BART1, Septin 4, TR-alpha, COMMD1 (MURR1), TKT, CRP1, Neurogenin 2, hnRNP A3	0.0771019	0.232969	49	hnRNP A2, SFRS15, XRCC2, UNC50, SOX6, PU.1, Presenilin 2, ZNF740, EGR1, FUS, ERCC8, BRMS1, FGFR1, SLC22A18, TRIP11, DHFR, Jade-1, ELP3, Asrgl1, VEGFR-2, Kid, FOXP1, PTPR-epsilon, TRIPs, FIBP, PARP-10, DAZAP1, FUS/DDIT3 fusion protein, PSMA7, ICAT, RPS2, VRK1, TPI1, ARL4, UBB, SOD1, CPSF3, CD20, TFIP11, FOXP1/2/4 proteins, DAZAP, NEK3, MRG15, HNMT, RBB2, ANKRD6, GRAP2, PROP1, RPL10A (CsA-19)	2.4451e-13	6.76478e-12	230	RASSF5, LAP1, RXRA, COMMD5, STAT3, MAZR, ANKRD32, MRPL23, Zfp61, RCD1, ZNF703, BTEB4, TINP1, ESCO1, JAK1, IHPK1, NADE(NGFRAP1), RPS19, Cyclin D2, LEDGF, PSMB1, CHIP, Kv10.1, FUBP1, REV-ERBalpha, IRF8, FLJ12525, PABP2, MTF-2, PVR, DGCR6, TLE3, FOXJ3, FGF12, INO80, Zfp568, BRD2, PSMB9, TZF, MafK, Casein kinase I epsilon, TNF-R1, POLA2, SNRK, HDGF2, HMG14, C5orf41, ZNF142, DDX52, HR, CAD, G5pr, BAIA…	0.000253256	0.00459613	123	LYRIC, SSX2IP, ROR-alpha, FAM32A, SERF2, BTBD14A, THAP11, AHR, Karyopherin alpha 1, UBAP2L, HLF, PER3, SC65, IQGAP1, PP2C alpha, FAT10, UBE2S, LOC100133142, FAF1, PTEN, HEM2, ERR1, SHP-1, TCF25, ODO2, RING2, NCOA1 (SRC1), SP100, PHTF1, Sry, JMJD6, TEF (thyrotroph embryonic factor), USF1, UBE2E3, EPN2, LUC7A, FBXW11, Max, RUVBL2, RRP41, SAS10, Oct-3/4, HOXB4, Guanylate cyclase 2D (RETGC1), Karyoph…	0.00480514	0.0401011	115	MKP6, HSP27, HDGF, ALOX5AP, G3P2, PSMC6, DPY30, SMEK2, PRPF39, PWP1, C1orf174, GSTO1, MT-TRX, NeuroD1 (NDF1), CARP, Karyopherin alpha 1, TBX15, RIPK4, PRKRIP1, HOXC5, Beta-fodrin, APPBP2, CIA/ASF1, ELAVL1 (HuR), MINA53, SEPX1 (Selenoprotein X1), GCR-alpha, GSTA3, UBF, OTP, TARDBP (TDP43), HINT, TMEM24L, PBEF, ZHX1, UHRF1, DSIPI (GILZ), GC1QBP, RAPGEF6, p38alpha (MAPK14), NDUFB4, PI3K reg class IA…	3.69371e-05	0.000639804	107	HOXA10, p21, Gm13646, Histone H2, MGEA5 (GLCNACase), BM-002, Dystrophin, TIP1, JAK1, HNF1-beta, COMMD6 (Acrg), ACLY, OZF, p53 (mitochondrial), RNF13, WARS, Tubulin alpha 8, LDHA, CD44, UBE2C, SUV39H2, Tho2, RhoA, ARGLU1, ZNF426, THYN1, CAP-G, HNF1, ZNF313, Nocturnin, ARNT, RRM1, Tubulin beta 1, NSBP1, Cyclin G1, LRRC59, APOBEC3F, Histone H2B, EDNRB, THTPA, ALDOA, p53, STAG1, IMMP2L, FAM110C, RIP1…
22	intracellular part	17483	3.76505e-13	9.94316e-12	0.538877	0.594897	71	IRE1, NURR1, DSIPI (GILZ), ITGB3, AKAP12, NGFR(TNFRSF16), ENPEP, GORASP1(GRASP65), TANK, ZNF565, DORFIN, PDE3A, RAD51B, Alpha crystallin B, SERF2, HGF, INSIG2, SON, Thyroid hormone receptor, SERPINA3 (ACT), PDE3, MCT1 (SLC16A1), B3GN1, Ceruloplasmin, Cts7, GSTK1, Vps25, Pcdhb4(rodent), C4orf43, DES1, RPL15, Synaptotagmin II, CXCL14, Calmodulin, WNT3, GRK5, UCK1, Membrin, PDE, RAB9P40, Annexin I, …	0.322726	0.446743	96	hnRNP A2, SFRS15, SCAMP5, Dystrobrevin alpha, ALAS2, XRCC2, VPS18, UNC50, SOX6, PU.1, Presenilin 2, ZNF740, AATK, CLF-1, EGR1, PAFAH gamma, RAP2C, FUS, Septin 6, Kir6.1, Ceruloplasmin, HAOX2, ERCC8, CD151, TSGA14, ARHGAP9, BRMS1, FGFR1, SLC22A18, TRIP11, DHFR, Jade-1, Plectin 1, ELP3, COL5A3, CGI-15, WNT11, RASGRF2, Asrgl1, VEGFR-2, Kid, Ubiquitin, FOXP1, PHK alpha, PTPR-epsilon, ISG54, TRIPs, H2…	3.76505e-13	9.94316e-12	414	RASSF5, MRPL52, LAP1, DCTN1(p150Glued), Casein kinase II, alpha chains, RXRA, Csk, MCCA, AKAP1, COMMD5, STAT3, Csp, MAZR, ANKRD32, MRPL23, Prolylcarboxypeptidase, G-protein beta-2, Zfp61, RCD1, ZNF703, BTEB4, TINP1, SNX5, ESCO1, RPL41, JAK1, IHPK1, NADE(NGFRAP1), RPS19, GLG1, Cyclin D2, LEDGF, PSMB1, C9orf103, CHIP, Kv10.1, HPK1(MAP4K1), GKP2, FUBP1, REV-ERBalpha, SERA, IRF8, G-protein beta, FLJ1…	2.24196e-07	9.98692e-06	250	KNSL1, FBXO45, LYRIC, SSX2IP, SOCS2, SLC25A36, OPA3, ROR-alpha, Syntaxin 18, FATP, Stefin A1, FAM32A, SERF2, B4GT4, FLJ14154, CYP7B1, BTBD14A, ACOT4, DDRGK1, THAP11, AHR, Karyopherin alpha 1, Alpha-fodrin, UBAP2L, HLF, PER3, SC65, IQGAP1, PP2C alpha, AI132487, ActRIIA, VCAM1, Tim10, PLA2, AAK1, XPR1, CNP, Rab-5C, 4.1N, FAT10, GALC, UBE2S, LOC100133142, FAF1, NMT1, PTEN, ATP1A1, HEM2, Aquaporin 2,…	3.15577e-06	8.52058e-05	245	CRELD2, MKP6, HSP27, HDGF, ALOX5AP, G3P2, PSMC6, DPY30, SERB, SMEK2, PRPF39, ATP6V1G1, FLJ13149, FAM89B, PWP1, C1orf174, TfR1, ZnT-2, p38 MAPK, GSTO1, MT-TRX, CRHSP-24, NeuroD1 (NDF1), MALS-3, CARP, Karyopherin alpha 1, TBX15, BDNF, RIPK4, ACADL, Septin 8, PRKRIP1, HOXC5, IL10RA, Tubulin beta, Beta-fodrin, GCNT2, SULT1A1, CLIP170, APPBP2, Calponin-1, GPAM, CIA/ASF1, FSCN3, G-protein alpha-t, XTP3…	8.2317e-09	3.32698e-07	211	Cyclin G, HOXA10, RGS5, p21, AP-2 alpha subunits, eIF1A, AK3L1, KIAA1191, NSDHL, StARD4, Gm13646, Histone H2, MGEA5 (GLCNACase), P2Y12, BM-002, PTD015, Dystrophin, KAR, TIP1, Syntrophin B, HLA-DRA1, VMA21, JAK1, HNF1-beta, ME1, COMMD6 (Acrg), ACLY, OZF, p53 (mitochondrial), SERP1, Tubulin beta, RNF13, Membrin, WARS, MTMR13, Tubulin alpha 8, ARF1, LDHA, CD44, UBE2C, JWA, ATP1A1, SYH, SUV39H2, PYC,…
23	ribosome	284	8.37451e-13	2.11547e-11	0.686513	0.7176	1	RPL15	0.448338	0.544533	2	RPS2, RPL10A (CsA-19)	8.37451e-13	2.11547e-11	29	MRPL52, MRPL23, RPL41, RPS19, RPS30, Ubi-L, RPL29, RBM3, RPS26, ZNF162, RPS17, RPS8, RPL13, RPS15, RPL36A, RPL36AL, RPS6, RPS21, RPL23, RPL35, RPS2, RPL34, RPL36, RPL37, RPS7, RPS16, RPL35a, RPL37A, RPL14	0.462107	0.560477	4	RPS18, MRPS9, RPL13A, MRPL14	0.863507	0.880777	2	MRPS35, MRPS23	0.0681449	0.158658	6	SERP1, MRPL9, MCT-1, RPL13A, MRPL4, RPL13
24	nucleoplasm	1585	8.7311e-12	2.11365e-10	0.192231	0.327338	9	NURR1, NGFR(TNFRSF16), RAD51B, SON, Vps25, Calmodulin, TGS1, TR-alpha, hnRNP A3	0.0429999	0.21229	14	hnRNP A2, EGR1, FUS, ERCC8, DHFR, Jade-1, ELP3, PSMA7, RPS2, VRK1, UBB, CPSF3, TFIP11, MRG15	8.7311e-12	2.11365e-10	74	RXRA, STAT3, ESCO1, IHPK1, LEDGF, PSMB1, REV-ERBalpha, FLJ12525, PABP2, MTF-2, TLE3, PSMB9, MafK, Casein kinase I epsilon, POLA2, C5orf41, HR, Peregrin, RNPS1, SLU7, BAT1 (UAP56), SSRP1, TAL1, MTG16 (CBFA2T3), PTRF, CPSF7, CDK9, STAT2, FASP1, PSMD9, Nucleolin, AKT2, PKA-cat beta, RPS15, NMNA1, XPG, PSMF1, POLR3GL, IRF9, UBAP2L, POLR3A, DDX9, RPS2, PIAS4, RPAP2, Hampin, BHC80, HJURP, MORF, SET, G9…	0.00212235	0.0208321	33	LYRIC, ROR-alpha, BTBD14A, Karyopherin alpha 1, UBAP2L, PP2C alpha, PTEN, ERR1, RING2, NCOA1 (SRC1), SP100, Sry, JMJD6, LUC7A, Max, RUVBL2, Oct-3/4, Karyopherin alpha 2, Geminin, Exportin 5, FIP1L1, MCM3, CPSF4, NIP3, BRD4, ELYS, TRFP, HP1 beta, CDK8, N-CoR, PPID, TAZ, TFIIS	0.00354856	0.031937	32	HDGF, PSMC6, DPY30, NeuroD1 (NDF1), CARP, Karyopherin alpha 1, TBX15, ELAVL1 (HuR), GCR-alpha, UBF, TARDBP (TDP43), HINT, p38alpha (MAPK14), Calcineurin B1, HIF1A, Elongin C, GCR-beta, RFC1, BRM, c-Myb, CBP20, CAP-C, ChREBP, Mcl-1, MALAT1, XBP1, SMC6, USP1, RPB7.0, PSMC5, Karyopherin alpha 3, FANCI (KIAA1794)	0.0026916	0.0183863	28	p21, HNF1-beta, p53 (mitochondrial), UBE2C, Tho2, Nocturnin, ARNT, RRM1, NSBP1, p53, STAG1, RIP140, MYO1C, Beta-catenin, SAE1, TCF7L2 (TCF4), Caspase-3, SPOP, HIST1H2BM, PLC-beta1, Hist1h2bn, HIST1H2BD, YAP1 (YAp65), SUPT16H, WDR61, ETS1, Acinus, ATRX
25	cytoplasm	13752	8.98173e-10	1.79944e-08	0.158991	0.303728	61	IRE1, NURR1, DSIPI (GILZ), ITGB3, AKAP12, NGFR(TNFRSF16), ENPEP, GORASP1(GRASP65), TANK, DORFIN, PDE3A, Alpha crystallin B, SERF2, HGF, INSIG2, PDE3, MCT1 (SLC16A1), B3GN1, Ceruloplasmin, Cts7, GSTK1, Vps25, Pcdhb4(rodent), DES1, RPL15, Synaptotagmin II, CXCL14, Calmodulin, WNT3, GRK5, UCK1, Membrin, PDE, RAB9P40, Annexin I, ACADM, PPT1, CDK5, TGS1, BCAP, HMGCL, Kaiso, GRB14, LRRK2, BART1, PTPLAD…	0.0944873	0.256004	81	hnRNP A2, SCAMP5, Dystrobrevin alpha, ALAS2, XRCC2, VPS18, UNC50, Presenilin 2, AATK, CLF-1, EGR1, PAFAH gamma, RAP2C, FUS, Septin 6, Kir6.1, Ceruloplasmin, HAOX2, CD151, TSGA14, ARHGAP9, BRMS1, FGFR1, SLC22A18, TRIP11, DHFR, Jade-1, Plectin 1, ELP3, COL5A3, CGI-15, WNT11, RASGRF2, Asrgl1, VEGFR-2, Kid, Ubiquitin, FOXP1, PHK alpha, PTPR-epsilon, ISG54, H28, G-protein beta, FIBP, BCAT1, PARP-10, D…	8.98173e-10	1.79944e-08	339	RASSF5, MRPL52, DCTN1(p150Glued), Casein kinase II, alpha chains, Csk, MCCA, AKAP1, STAT3, Csp, MRPL23, Prolylcarboxypeptidase, G-protein beta-2, RCD1, ZNF703, SNX5, RPL41, JAK1, IHPK1, NADE(NGFRAP1), RPS19, GLG1, Cyclin D2, LEDGF, PSMB1, C9orf103, CHIP, HPK1(MAP4K1), GKP2, REV-ERBalpha, SERA, IRF8, G-protein beta, FLJ12525, Talin, RPS30, PABP2, Beta-defensin 1, TST, Myosin I, MTF-2, PVR, MO25, B…	1.01768e-06	3.56189e-05	208	KNSL1, LYRIC, SSX2IP, SOCS2, SLC25A36, OPA3, Syntaxin 18, FATP, Stefin A1, FAM32A, SERF2, B4GT4, FLJ14154, CYP7B1, ACOT4, DDRGK1, THAP11, AHR, Karyopherin alpha 1, Alpha-fodrin, PER3, IQGAP1, PP2C alpha, AI132487, ActRIIA, VCAM1, Tim10, PLA2, AAK1, XPR1, CNP, Rab-5C, 4.1N, FAT10, GALC, FAF1, NMT1, PTEN, ATP1A1, HEM2, Aquaporin 2, MARVELD3, DNAJB12, C5orf30, Importin (karyopherin)-alpha, RPE, SHP-…	1.34791e-08	6.87434e-07	213	CRELD2, MKP6, HSP27, HDGF, ALOX5AP, G3P2, PSMC6, DPY30, SERB, SMEK2, ATP6V1G1, FLJ13149, FAM89B, PWP1, TfR1, ZnT-2, p38 MAPK, GSTO1, MT-TRX, CRHSP-24, NeuroD1 (NDF1), MALS-3, CARP, Karyopherin alpha 1, BDNF, RIPK4, ACADL, Septin 8, IL10RA, Beta-fodrin, GCNT2, SULT1A1, CLIP170, APPBP2, GPAM, FSCN3, G-protein alpha-t, XTP3B, CISH, ELAVL1 (HuR), TOM20, MINA53, SEPX1 (Selenoprotein X1), GCR-alpha, BD…	1.95455e-08	5.92474e-07	179	Cyclin G, HOXA10, RGS5, p21, AP-2 alpha subunits, eIF1A, AK3L1, KIAA1191, NSDHL, StARD4, MGEA5 (GLCNACase), P2Y12, BM-002, PTD015, Dystrophin, KAR, TIP1, Syntrophin B, HLA-DRA1, VMA21, JAK1, ME1, COMMD6 (Acrg), ACLY, OZF, p53 (mitochondrial), SERP1, RNF13, Membrin, WARS, MTMR13, Tubulin alpha 8, ARF1, LDHA, CD44, UBE2C, JWA, ATP1A1, SYH, PYC, HSPC171, YME1L1, FAM36A, BICD2, RhoA, ARGLU1, PC-TP, M…
26	nucleolus	2126	1.27332e-09	2.466e-08	0.769029	0.7919	7	SON, Vps25, CDK5, Kaiso, Septin 4, COMMD1 (MURR1), TKT	0.0175104	0.181569	19	hnRNP A2, SFRS15, SOX6, EGR1, FUS, ELP3, Kid, FOXP1, PARP-10, DAZAP1, RPS2, VRK1, ARL4, SOD1, CD20, HNMT, RBB2, GRAP2, RPL10A (CsA-19)	1.27332e-09	2.466e-08	84	STAT3, MRPL23, TINP1, IHPK1, RPS19, Cyclin D2, LEDGF, CHIP, FUBP1, IRF8, FLJ12525, PABP2, PVR, TZF, POLA2, DDX52, p57, RPS26, SAMHD1, Elk-4, USF2, ZNF162, SLU7, SP110, SSRP1, UAP1, MTG16 (CBFA2T3), CDK9, RPL13, DDX5, DDX50, Titin, Nucleolin, FALZ, EID1, COPS7B, RPS6, XPG, RPL23, BAF155, Paralemmin, CFBP, CHX10, POLR3A, RPL35, DDX9, RPS2, PIAS4, RPAP2, JPO1, SAPS3, Hampin, BAP1, SRF, HJURP, TBX3, …	5.91924e-06	0.000170613	50	LYRIC, FAM32A, THAP11, AHR, Karyopherin alpha 1, SC65, IQGAP1, PTEN, ERR1, SHP-1, TCF25, RING2, SP100, JMJD6, USF1, UBE2E3, EPN2, LUC7A, Max, RUVBL2, RRP41, SAS10, Oct-3/4, Karyopherin alpha 2, FOXK1, Exportin 5, DPF2, MRPS9, FIP1L1, ZNF394, CPT II, PANK3, MCM3, LBP9, BRD4, Paxillin, NUP107, U11-48K, BTEB1, H41, SGK1, NOC4L, ETV6(TEL1), PANK1, PPID, TAZ, TFIIS, ZBED6, H1Foo, PC4	0.000188936	0.00259489	45	HDGF, DPY30, PRPF39, PWP1, MT-TRX, Karyopherin alpha 1, PRKRIP1, HOXC5, Beta-fodrin, CIA/ASF1, MINA53, GCR-alpha, UBF, TARDBP (TDP43), ZHX1, GC1QBP, RAPGEF6, NDUFB4, SDHAF2, HIF1A, FKBP4, GCR-beta, RFC1, BRM, HOXB13, PNUTS, HSP105, TGOLN2, CBP20, CAP-C, CacyBP(SIP), GRP75, NFIC, HSC70, NABP1, PAPOLG, PEX19, CDC34, SMC6, SRPK2, API5, TIMM13, RPB7.0, TCP1-epsilon, GPI	0.0371435	0.113299	30	HOXA10, p21, HNF1-beta, ACLY, OZF, p53 (mitochondrial), Tubulin alpha 8, ARGLU1, NSBP1, THTPA, p53, RIP140, MYO1C, HIC, SAE1, TCF7L2 (TCF4), PRNP, SUR-8, MTCBP-1, RPL13, WIPI2, GDE, WDR61, GATAD1, RAD23A, ETS1, Acinus, CLNS1A (ICLN), MBNL1, ATRX
27	protein complex	4475	1.59138e-09	7.71817e-08	0.828391	0.840529	15	ITGB3, RAD51B, INSIG2, Calmodulin, Membrin, Annexin I, TSH receptor, CDK5, RAMP2, VAMP1, Septin 4, KCNJ14, C8alpha, VTI1A, COMMD1 (MURR1)	0.0441601	0.21229	32	SCAMP5, SK4/IK1, Dystrobrevin alpha, XRCC2, VPS18, SOX6, PU.1, Presenilin 2, CLF-1, Septin 6, Kir6.1, ERCC8, FGFR1, Jade-1, ELP3, COL5A3, Kid, PSMA7, ICAT, KRTAP3-3, Beta adducin, PHK alpha (liver), WDR21A, SOD1, CPSF3, COL4A2, PIST (CAL), G-protein beta-1, MRG15, RBB2, KIF3A, PROP1	4.38516e-08	7.49346e-07	138	RASSF5, DCTN1(p150Glued), MCCA, G-protein beta-2, RCD1, ZNF703, Cyclin D2, PSMB1, CHIP, Kv10.1, FLJ12525, FBXW4, MTF-2, URP2, FOXJ3, MO25, INO80, PFD1, PSMB9, TNF-R1, TAP1 (PSF1), POLA2, eIF4B, E-cadherin, HR, CAD, RAMP2, IL23A, Peregrin, NCC27, Igh-2, Aquaporin 4, RNPS1, BAT1 (UAP56), TAL1, SHRM, HtrA2, CPEB3, PTRF, CPSF7, CDK9, HLA-DRB1, HXK1, TrkC, TFEB, PSMD9, Titin, YY1, Myosin IG, PKA-cat b…	0.000544413	0.00741007	78	KNSL1, FBXO45, SSX2IP, BTBD14A, AHR, Karyopherin alpha 1, Alpha-fodrin, UBAP2L, IQGAP1, PP2C alpha, ActRIIA, VCAM1, Tim10, AAK1, 4.1N, UBE2S, FAF1, ATP1A1, Aquaporin 2, SHP-1, ODO2, RING2, SP100, Sry, ASCT1 (SLC1A4), USF1, EPN2, NR2B, Tubulin alpha, FBXW11, Max, RUVBL2, RRP41, Oct-3/4, KCNE5, AP4B1, ODO1, FIP1L1, 14-3-3 beta/alpha, eIF4H, H2AFV, MCM3, KCNH2, IL1RAP, ZC3H11A, C8gamma, CPSF4, G-pro…	8.79121e-06	0.000161407	85	HSP27, HDGF, G3P2, PSMC6, DPY30, SMEK2, ATP6V1G1, CRHSP-24, MALS-3, CARP, Karyopherin alpha 1, TBX15, Septin 8, Kv9.1, Tubulin beta, Beta-fodrin, CLIP170, APPBP2, CIA/ASF1, TOM20, MINA53, GCR-alpha, NUDCD2, HINT, Transducin, rod-specific, NckAP1, GABA-A receptor alpha-3 subunit, NDUFB4, PI3K reg class IA (p85-alpha), TLR7, TCF12, C19orf63, NDUFA5, C10orf46, Calcineurin B1, IKK-beta, HIF1A, FKBP4,…	1.59138e-09	7.71817e-08	84	HOXA10, p21, LAMA4, Dystrophin, HLA-DRA1, VMA21, HNF1-beta, ACLY, p53 (mitochondrial), SERP1, Tubulin beta, Membrin, Tubulin alpha 8, CD44, UBE2C, ATP1A1, Tho2, CAP-G, DVL-1, ARNT, RRM1, Tubulin beta 1, DNM1L (DRP1), APOBEC3F, Epsilon-sarcoglycan, FLJ20625, Tubulin alpha, C10orf46, WDR1, SGIP1, ALDOA, SCFD1, p53, Syntrophin B1, IMMP2L, Myosin Vb, FAM110C, RIP140, TMEM85, MYO1C, Beta-catenin, Trop…
28	mitochondrion	1960	4.24738e-09	3.24925e-07	0.0261628	0.115851	14	IRE1, Alpha crystallin B, MCT1 (SLC16A1), GSTK1, Vps25, DES1, Annexin I, ACADM, HMGCL, LRRK2, BART1, VAMP1, Septin 4, TR-alpha	0.352043	0.474884	12	ALAS2, Presenilin 2, AATK, Kir6.1, HAOX2, Jade-1, FIBP, BCAT1, COQ3, SOD1, PDK4, RPL10A (CsA-19)	0.116868	0.311469	47	MRPL52, MCCA, AKAP1, STAT3, Csp, MRPL23, GKP2, TST, TNF-R1, TAP1 (PSF1), IRP1, TBRG4, CLCC1, NCC27, STAR, HtrA2, PTRF, HXK1, ACSL1, Bax, ALKBH4, BDNF, C19orf12, TOM22, SFXN1, DBC1, REDD1, ASAH2, GPT2, MCART6, MYO1C, Calpain 10, RPL34, Zimp7, SURF4, PPCKM, GPX1, LIPS, REA, SVH, PERM, eNOS, DNA ligase I, RPL35a, Mosc2, PTS1 receptor, RDH14	0.0259124	0.142397	34	SLC25A36, OPA3, FATP, FAM32A, AI132487, Tim10, GALC, PTEN, TCF25, ODO2, ATAD3A, CRAT, G6PE, ODO1, MRPS9, CPT II, DEFM, SLC25A33, CPSF4, ACAD11, NIP3, LBP9, GATC, PMP70, DDX30, MRPL14, SGK1, PGS1, PAHX, SHMT2, AL3A2, EARS2, PPID, Mitofusin 1	4.24738e-09	3.24925e-07	55	G3P2, FLJ13149, TfR1, MT-TRX, BDNF, ACADL, GPAM, TOM20, GCR-alpha, DHB4, CLN8, GC1QBP, CCDC58, SOD2, p38alpha (MAPK14), NDUFB4, SGPP1, NDUFA5, SDHAF2, HSPA4, GLAST1/EAAT1, BMCP-1, Ndg2, UQCC, SLC25A11, PTCD3, FKBP4, SLC25A44, BFL1, MRPS35, COX Vb, GCR-beta, C1TC, SERHL2, NDUFB7, FDX1, NDUFC1, MRPS23, LIPT1, PCCA, VDAC 2, SCOT, GRP75, P4HA1, NOC4, Mcl-1, PDH alpha, SLC25A30, PDHA (somatic), NUDT8,…	3.10166e-05	0.000557149	39	AK3L1, StARD4, MGEA5 (GLCNACase), P2Y12, ME1, ACLY, p53 (mitochondrial), Tubulin alpha 8, LDHA, PYC, YME1L1, FAM36A, RhoA, ARGLU1, G0/G1switch 2, DNM1L (DRP1), LRRC59, DNAJC11, ALDOA, p53, Mitofilin, IMMP2L, MRPL9, MYO1C, Caspase-3, PRNP, MTCH2, NDUFS4, SLC25A24, MRPL4, Fundc2 (rodent), COMT, TIM9 A, HSP60, IBRDC2, CYB5R3, Cox15, ALDRP, ATRX
29	cell part	20500	1.11437e-08	2.08854e-07	0.338751	0.451125	85	IRE1, NURR1, CYBRD1, DSIPI (GILZ), ITGB3, AKAP12, NGFR(TNFRSF16), ENPEP, GORASP1(GRASP65), TANK, ZNF565, DORFIN, PDE3A, K(+) channel, subfamily J, RAD51B, Alpha crystallin B, SERF2, GPM6A, HGF, INSIG2, SON, Thyroid hormone receptor, SERPINA3 (ACT), PDE3, MCT1 (SLC16A1), B3GN1, Ceruloplasmin, Cts7, GSTK1, Vps25, Pcdhb4(rodent), C4orf43, DES1, RPL15, Synaptotagmin II, RAMP, CXCL14, Calmodulin, VE-c…	0.596377	0.647437	109	hnRNP A2, SFRS15, SCAMP5, SK4/IK1, Dystrobrevin alpha, ALAS2, PCDHB1, K(+) channel, subfamily J, XRCC2, VPS18, UNC50, SOX6, PU.1, Presenilin 2, ZNF740, AATK, CLF-1, EGR1, PAFAH gamma, RAP2C, FUS, Septin 6, Kir6.1, HAT, Ceruloplasmin, HAOX2, ERCC8, CD151, TSGA14, ARHGAP9, BRMS1, FGFR1, SLC22A18, TRIP11, DHFR, Jade-1, Plectin 1, ELP3, COL5A3, CGI-15, WNT11, RASGRF2, Ms4a4c, Asrgl1, VEGFR-2, Kid, Ub…	1.11437e-08	2.08854e-07	448	RASSF5, MRPL52, LAP1, DCTN1(p150Glued), Casein kinase II, alpha chains, RXRA, Csk, MCCA, AKAP1, COMMD5, S1P4 receptor, STAT3, ZNF598, Csp, MAZR, ANKRD32, MRPL23, Prolylcarboxypeptidase, G-protein beta-2, Zfp61, RCD1, ZNF703, BTEB4, TINP1, SNX5, ESCO1, RPL41, JAK1, IHPK1, NADE(NGFRAP1), RPS19, GLG1, Cyclin D2, LEDGF, PSMB1, C9orf103, CHIP, Kv10.1, HPK1(MAP4K1), GKP2, FUBP1, REV-ERBalpha, SERA, IRF…	0.000134283	0.00274162	271	KNSL1, FBXO45, LYRIC, SSX2IP, SOCS2, SLC25A36, OPA3, ROR-alpha, Syntaxin 18, FATP, Stefin A1, FAM32A, SERF2, B4GT4, FLJ14154, CYP7B1, BTBD14A, ACOT4, DDRGK1, THAP11, NAG-2, HCN, AHR, Karyopherin alpha 1, Alpha-fodrin, UBAP2L, HLF, PER3, SC65, IQGAP1, PP2C alpha, AI132487, ActRIIA, VCAM1, Tim10, PLA2, AAK1, XPR1, CNP, Rab-5C, OR4E2, 4.1N, FAT10, GALC, UBE2S, LOC100133142, FAF1, NMT1, PTEN, ATP1A1,…	0.000354448	0.00439707	268	CRELD2, V1ra4, MKP6, Ephrin-B3, HSP27, HDGF, ALOX5AP, G3P2, PSMC6, DPY30, SERB, SMEK2, PRPF39, ATP6V1G1, FLJ13149, FAM89B, PWP1, C1orf174, TfR1, ZnT-2, p38 MAPK, GSTO1, MT-TRX, CRHSP-24, NeuroD1 (NDF1), MALS-3, CARP, Karyopherin alpha 1, TBX15, BDNF, OATP-D, RIPK4, ACADL, ATP6V0E, Septin 8, Kv9.1, PRKRIP1, HOXC5, IL10RA, Tubulin beta, Beta-fodrin, GCNT2, SULT1A1, CLIP170, APPBP2, Calponin-1, GPAM…	7.80404e-07	1.72044e-05	228	Cyclin G, HOXA10, RGS5, MHC class II alpha chain, p21, AP-2 alpha subunits, eIF1A, CD23, AK3L1, KIAA1191, NSDHL, StARD4, Gm13646, Histone H2, MGEA5 (GLCNACase), P2Y12, BM-002, PTD015, NPR3, Dystrophin, KAR, TIP1, Syntrophin B, PDGF receptor, HLA-DRA1, VMA21, JAK1, HNF1-beta, ME1, COMMD6 (Acrg), ACLY, OZF, p53 (mitochondrial), SERP1, Tubulin beta, RNF13, Membrin, WARS, CCR1, MTMR13, Tubulin alpha …
30	extracellular vesicular exosome	2618	1.23069e-08	4.43675e-07	1.03318e-05	0.000503801	26	CYBRD1, ITGB3, ENPEP, Alpha crystallin B, GPM6A, SERPINA3 (ACT), MCT1 (SLC16A1), B3GN1, Ceruloplasmin, GSTK1, Vps25, RPL15, Calmodulin, LPP1, Annexin I, ACADM, SFT2D2, PPT1, LRRK2, C9orf169, UfSP1, COMMD1 (MURR1), TKT, PTP4A2, CRP1, Galectin-9	0.00554818	0.120331	24	PAFAH gamma, RAP2C, HAT, Ceruloplasmin, HAOX2, Plectin 1, COL5A3, FIBP, MgDP1, GDPD3, PSMA7, RPS2, TPI1, BST1, SOD1, CD20, COL4A2, G-protein beta-1, SLC22A2, HNMT, Neuroserpin, KIF3A, RPL10A (CsA-19), Factor D	8.23875e-07	1.36763e-05	88	Csk, Csp, Prolylcarboxypeptidase, G-protein beta-2, RPS19, GLG1, Angiopoietin-like 2, PSMB1, CHIP, GKP2, SERA, Beta-defensin 1, TST, LBP, URP2, PVR, MO25, PSMB9, CNTN1 (F3), IRP1, SES2, Lysozyme, E-cadherin, CAD, BAIAP2, Tyk2, NCC27, MEST, GDI2, RPS26, RPS17, eEF2, RPS8, HLA-DRB1, DDX5, Titin, Nucleolin, Myosin IG, PKA-cat beta, SLC6A14, TCP1-gamma, Cathepsin G, TMBIM1, Bax, RPL23, PDLIM2, CFBP, …	0.000324063	0.00551016	52	Alpha-fodrin, IQGAP1, VCAM1, Rab-5C, GALC, ATP1A1, HEM2, Aquaporin 2, SHP-1, B4GT1, ODO2, ASCT1 (SLC1A4), RUVBL2, ALDH8A1, TMPRSS2, Gas6, RPS18, CL6S, SIAT4C, GRHPR, 14-3-3 beta/alpha, CXCR4, Cys1, BETA-IG-H3, SLIT2, C8gamma, NKCC1, TIMP3, DMP4, SLC4A4, ELYS, APOA1, RILPL2, SIA10, SFRP1, VAS1, EBP50, G-protein alpha-13, GAT2, SERPINA6, SHMT2, AL3A2, CSF1, WFDC2, HPRT, Coagulation factor XI, Tubul…	0.000146121	0.00223565	53	HSP27, G3P2, PSMC6, ATP6V1G1, TfR1, GSTO1, CRHSP-24, MALS-3, PRKRIP1, Beta-fodrin, ENDOD1, NUDCD2, HINT, TFG, DEP-1, PBEF, NckAP1, Uroplakin II, SAHH2, SOD2, p38alpha (MAPK14), NDUFB4, CD86, HSPA4, TOM1L2, Hdj-2, FKBP4, COX Vb, C6orf72, RFC1, C1TC, RASAL3, HSP105, Mucin 13, VDAC 2, Syntenin 1, eIF4E, CacyBP(SIP), GRP75, HSC70, TMEM106B, LTBP2, LISCH7, Rab18, DOPEY2, gp130, VDAC 1, TCP1-epsilon, P…	1.23069e-08	4.43675e-07	57	CD23, LAMA4, BM-002, NPR3, TIP1, HLA-DRA1, ACLY, WARS, ARF1, LDHA, CD44, JWA, ATP1A1, RhoA, Rab-14, RRM1, Tubulin beta 1, FLJ20625, WDR1, DNAJC11, ALDOA, Myosin Vb, CEACAM1, APLP2 precursor, MYO1C, Beta-catenin, Tropomyosin-4, ADAM10, eIF2S1, GDI2, ITGB1, HSPC138, PRNP, MTCH2, HIST1H2BM, Cathepsin C, PLC-beta1, VPS35, CGI-55, CLASP1, WBSCR5(NTAL), Hist1h2bn, Glypican-3, CEACAM21, HIST1H2BD, COMT,…
31	cell	20511	1.30624e-08	2.37164e-07	0.343764	0.451293	85	IRE1, NURR1, CYBRD1, DSIPI (GILZ), ITGB3, AKAP12, NGFR(TNFRSF16), ENPEP, GORASP1(GRASP65), TANK, ZNF565, DORFIN, PDE3A, K(+) channel, subfamily J, RAD51B, Alpha crystallin B, SERF2, GPM6A, HGF, INSIG2, SON, Thyroid hormone receptor, SERPINA3 (ACT), PDE3, MCT1 (SLC16A1), B3GN1, Ceruloplasmin, Cts7, GSTK1, Vps25, Pcdhb4(rodent), C4orf43, DES1, RPL15, Synaptotagmin II, RAMP, CXCL14, Calmodulin, VE-c…	0.602583	0.649724	109	hnRNP A2, SFRS15, SCAMP5, SK4/IK1, Dystrobrevin alpha, ALAS2, PCDHB1, K(+) channel, subfamily J, XRCC2, VPS18, UNC50, SOX6, PU.1, Presenilin 2, ZNF740, AATK, CLF-1, EGR1, PAFAH gamma, RAP2C, FUS, Septin 6, Kir6.1, HAT, Ceruloplasmin, HAOX2, ERCC8, CD151, TSGA14, ARHGAP9, BRMS1, FGFR1, SLC22A18, TRIP11, DHFR, Jade-1, Plectin 1, ELP3, COL5A3, CGI-15, WNT11, RASGRF2, Ms4a4c, Asrgl1, VEGFR-2, Kid, Ub…	1.30624e-08	2.37164e-07	448	RASSF5, MRPL52, LAP1, DCTN1(p150Glued), Casein kinase II, alpha chains, RXRA, Csk, MCCA, AKAP1, COMMD5, S1P4 receptor, STAT3, ZNF598, Csp, MAZR, ANKRD32, MRPL23, Prolylcarboxypeptidase, G-protein beta-2, Zfp61, RCD1, ZNF703, BTEB4, TINP1, SNX5, ESCO1, RPL41, JAK1, IHPK1, NADE(NGFRAP1), RPS19, GLG1, Cyclin D2, LEDGF, PSMB1, C9orf103, CHIP, Kv10.1, HPK1(MAP4K1), GKP2, FUBP1, REV-ERBalpha, SERA, IRF…	0.000146265	0.00284286	271	KNSL1, FBXO45, LYRIC, SSX2IP, SOCS2, SLC25A36, OPA3, ROR-alpha, Syntaxin 18, FATP, Stefin A1, FAM32A, SERF2, B4GT4, FLJ14154, CYP7B1, BTBD14A, ACOT4, DDRGK1, THAP11, NAG-2, HCN, AHR, Karyopherin alpha 1, Alpha-fodrin, UBAP2L, HLF, PER3, SC65, IQGAP1, PP2C alpha, AI132487, ActRIIA, VCAM1, Tim10, PLA2, AAK1, XPR1, CNP, Rab-5C, OR4E2, 4.1N, FAT10, GALC, UBE2S, LOC100133142, FAF1, NMT1, PTEN, ATP1A1,…	0.000384125	0.00463983	268	CRELD2, V1ra4, MKP6, Ephrin-B3, HSP27, HDGF, ALOX5AP, G3P2, PSMC6, DPY30, SERB, SMEK2, PRPF39, ATP6V1G1, FLJ13149, FAM89B, PWP1, C1orf174, TfR1, ZnT-2, p38 MAPK, GSTO1, MT-TRX, CRHSP-24, NeuroD1 (NDF1), MALS-3, CARP, Karyopherin alpha 1, TBX15, BDNF, OATP-D, RIPK4, ACADL, ATP6V0E, Septin 8, Kv9.1, PRKRIP1, HOXC5, IL10RA, Tubulin beta, Beta-fodrin, GCNT2, SULT1A1, CLIP170, APPBP2, Calponin-1, GPAM…	8.57567e-07	1.80835e-05	228	Cyclin G, HOXA10, RGS5, MHC class II alpha chain, p21, AP-2 alpha subunits, eIF1A, CD23, AK3L1, KIAA1191, NSDHL, StARD4, Gm13646, Histone H2, MGEA5 (GLCNACase), P2Y12, BM-002, PTD015, NPR3, Dystrophin, KAR, TIP1, Syntrophin B, PDGF receptor, HLA-DRA1, VMA21, JAK1, HNF1-beta, ME1, COMMD6 (Acrg), ACLY, OZF, p53 (mitochondrial), SERP1, Tubulin beta, RNF13, Membrin, WARS, CCR1, MTMR13, Tubulin alpha …
32	extracellular membrane-bounded organelle	2626	1.37219e-08	4.43675e-07	1.09126e-05	0.000503801	26	CYBRD1, ITGB3, ENPEP, Alpha crystallin B, GPM6A, SERPINA3 (ACT), MCT1 (SLC16A1), B3GN1, Ceruloplasmin, GSTK1, Vps25, RPL15, Calmodulin, LPP1, Annexin I, ACADM, SFT2D2, PPT1, LRRK2, C9orf169, UfSP1, COMMD1 (MURR1), TKT, PTP4A2, CRP1, Galectin-9	0.00576144	0.120331	24	PAFAH gamma, RAP2C, HAT, Ceruloplasmin, HAOX2, Plectin 1, COL5A3, FIBP, MgDP1, GDPD3, PSMA7, RPS2, TPI1, BST1, SOD1, CD20, COL4A2, G-protein beta-1, SLC22A2, HNMT, Neuroserpin, KIF3A, RPL10A (CsA-19), Factor D	9.36734e-07	1.47092e-05	88	Csk, Csp, Prolylcarboxypeptidase, G-protein beta-2, RPS19, GLG1, Angiopoietin-like 2, PSMB1, CHIP, GKP2, SERA, Beta-defensin 1, TST, LBP, URP2, PVR, MO25, PSMB9, CNTN1 (F3), IRP1, SES2, Lysozyme, E-cadherin, CAD, BAIAP2, Tyk2, NCC27, MEST, GDI2, RPS26, RPS17, eEF2, RPS8, HLA-DRB1, DDX5, Titin, Nucleolin, Myosin IG, PKA-cat beta, SLC6A14, TCP1-gamma, Cathepsin G, TMBIM1, Bax, RPL23, PDLIM2, CFBP, …	0.000348602	0.00551016	52	Alpha-fodrin, IQGAP1, VCAM1, Rab-5C, GALC, ATP1A1, HEM2, Aquaporin 2, SHP-1, B4GT1, ODO2, ASCT1 (SLC1A4), RUVBL2, ALDH8A1, TMPRSS2, Gas6, RPS18, CL6S, SIAT4C, GRHPR, 14-3-3 beta/alpha, CXCR4, Cys1, BETA-IG-H3, SLIT2, C8gamma, NKCC1, TIMP3, DMP4, SLC4A4, ELYS, APOA1, RILPL2, SIA10, SFRP1, VAS1, EBP50, G-protein alpha-13, GAT2, SERPINA6, SHMT2, AL3A2, CSF1, WFDC2, HPRT, Coagulation factor XI, Tubul…	0.000157823	0.00226377	53	HSP27, G3P2, PSMC6, ATP6V1G1, TfR1, GSTO1, CRHSP-24, MALS-3, PRKRIP1, Beta-fodrin, ENDOD1, NUDCD2, HINT, TFG, DEP-1, PBEF, NckAP1, Uroplakin II, SAHH2, SOD2, p38alpha (MAPK14), NDUFB4, CD86, HSPA4, TOM1L2, Hdj-2, FKBP4, COX Vb, C6orf72, RFC1, C1TC, RASAL3, HSP105, Mucin 13, VDAC 2, Syntenin 1, eIF4E, CacyBP(SIP), GRP75, HSC70, TMEM106B, LTBP2, LISCH7, Rab18, DOPEY2, gp130, VDAC 1, TCP1-epsilon, P…	1.37219e-08	4.43675e-07	57	CD23, LAMA4, BM-002, NPR3, TIP1, HLA-DRA1, ACLY, WARS, ARF1, LDHA, CD44, JWA, ATP1A1, RhoA, Rab-14, RRM1, Tubulin beta 1, FLJ20625, WDR1, DNAJC11, ALDOA, Myosin Vb, CEACAM1, APLP2 precursor, MYO1C, Beta-catenin, Tropomyosin-4, ADAM10, eIF2S1, GDI2, ITGB1, HSPC138, PRNP, MTCH2, HIST1H2BM, Cathepsin C, PLC-beta1, VPS35, CGI-55, CLASP1, WBSCR5(NTAL), Hist1h2bn, Glypican-3, CEACAM21, HIST1H2BD, COMT,…
33	extracellular organelle	2626	1.37219e-08	4.43675e-07	1.09126e-05	0.000503801	26	CYBRD1, ITGB3, ENPEP, Alpha crystallin B, GPM6A, SERPINA3 (ACT), MCT1 (SLC16A1), B3GN1, Ceruloplasmin, GSTK1, Vps25, RPL15, Calmodulin, LPP1, Annexin I, ACADM, SFT2D2, PPT1, LRRK2, C9orf169, UfSP1, COMMD1 (MURR1), TKT, PTP4A2, CRP1, Galectin-9	0.00576144	0.120331	24	PAFAH gamma, RAP2C, HAT, Ceruloplasmin, HAOX2, Plectin 1, COL5A3, FIBP, MgDP1, GDPD3, PSMA7, RPS2, TPI1, BST1, SOD1, CD20, COL4A2, G-protein beta-1, SLC22A2, HNMT, Neuroserpin, KIF3A, RPL10A (CsA-19), Factor D	9.36734e-07	1.47092e-05	88	Csk, Csp, Prolylcarboxypeptidase, G-protein beta-2, RPS19, GLG1, Angiopoietin-like 2, PSMB1, CHIP, GKP2, SERA, Beta-defensin 1, TST, LBP, URP2, PVR, MO25, PSMB9, CNTN1 (F3), IRP1, SES2, Lysozyme, E-cadherin, CAD, BAIAP2, Tyk2, NCC27, MEST, GDI2, RPS26, RPS17, eEF2, RPS8, HLA-DRB1, DDX5, Titin, Nucleolin, Myosin IG, PKA-cat beta, SLC6A14, TCP1-gamma, Cathepsin G, TMBIM1, Bax, RPL23, PDLIM2, CFBP, …	0.000348602	0.00551016	52	Alpha-fodrin, IQGAP1, VCAM1, Rab-5C, GALC, ATP1A1, HEM2, Aquaporin 2, SHP-1, B4GT1, ODO2, ASCT1 (SLC1A4), RUVBL2, ALDH8A1, TMPRSS2, Gas6, RPS18, CL6S, SIAT4C, GRHPR, 14-3-3 beta/alpha, CXCR4, Cys1, BETA-IG-H3, SLIT2, C8gamma, NKCC1, TIMP3, DMP4, SLC4A4, ELYS, APOA1, RILPL2, SIA10, SFRP1, VAS1, EBP50, G-protein alpha-13, GAT2, SERPINA6, SHMT2, AL3A2, CSF1, WFDC2, HPRT, Coagulation factor XI, Tubul…	0.000157823	0.00226377	53	HSP27, G3P2, PSMC6, ATP6V1G1, TfR1, GSTO1, CRHSP-24, MALS-3, PRKRIP1, Beta-fodrin, ENDOD1, NUDCD2, HINT, TFG, DEP-1, PBEF, NckAP1, Uroplakin II, SAHH2, SOD2, p38alpha (MAPK14), NDUFB4, CD86, HSPA4, TOM1L2, Hdj-2, FKBP4, COX Vb, C6orf72, RFC1, C1TC, RASAL3, HSP105, Mucin 13, VDAC 2, Syntenin 1, eIF4E, CacyBP(SIP), GRP75, HSC70, TMEM106B, LTBP2, LISCH7, Rab18, DOPEY2, gp130, VDAC 1, TCP1-epsilon, P…	1.37219e-08	4.43675e-07	57	CD23, LAMA4, BM-002, NPR3, TIP1, HLA-DRA1, ACLY, WARS, ARF1, LDHA, CD44, JWA, ATP1A1, RhoA, Rab-14, RRM1, Tubulin beta 1, FLJ20625, WDR1, DNAJC11, ALDOA, Myosin Vb, CEACAM1, APLP2 precursor, MYO1C, Beta-catenin, Tropomyosin-4, ADAM10, eIF2S1, GDI2, ITGB1, HSPC138, PRNP, MTCH2, HIST1H2BM, Cathepsin C, PLC-beta1, VPS35, CGI-55, CLASP1, WBSCR5(NTAL), Hist1h2bn, Glypican-3, CEACAM21, HIST1H2BD, COMT,…
34	membrane-bounded vesicle	3470	2.21883e-08	6.3302e-07	3.23075e-06	0.00042991	32	CYBRD1, ITGB3, NGFR(TNFRSF16), ENPEP, Alpha crystallin B, GPM6A, HGF, SERPINA3 (ACT), MCT1 (SLC16A1), B3GN1, Ceruloplasmin, GSTK1, Vps25, RPL15, Synaptotagmin II, Calmodulin, LPP1, Membrin, Annexin I, ACADM, SFT2D2, PPT1, LRRK2, VAMP1, C9orf169, UfSP1, VTI1A, COMMD1 (MURR1), TKT, PTP4A2, CRP1, Galectin-9	0.00108457	0.120331	32	SCAMP5, PAFAH gamma, RAP2C, Septin 6, HAT, Ceruloplasmin, HAOX2, FGFR1, Plectin 1, COL5A3, VEGFR-2, FIBP, MgDP1, GDPD3, PSMA7, RPS2, Beta adducin, TPI1, BST1, UBB, SOD1, CD20, COL4A2, PIST (CAL), G-protein beta-1, SLC22A2, ZnT4, HNMT, Neuroserpin, KIF3A, RPL10A (CsA-19), Factor D	7.72009e-06	0.000112134	105	Csk, Csp, Prolylcarboxypeptidase, G-protein beta-2, SNX5, RPS19, GLG1, Angiopoietin-like 2, PSMB1, CHIP, GKP2, SERA, Beta-defensin 1, TST, LBP, URP2, PVR, MO25, PSMB9, TAP1 (PSF1), CNTN1 (F3), IRP1, SES2, Lysozyme, E-cadherin, CAD, BAIAP2, Tyk2, NCC27, MEST, GDI2, RPS26, RPS17, eEF2, RPS8, HLA-DRB1, DDX5, Titin, Nucleolin, AKT2, Myosin IG, PKA-cat beta, SLC6A14, TCP1-gamma, Cathepsin G, TMBIM1, B…	0.00212572	0.0208321	61	Alpha-fodrin, IQGAP1, VCAM1, AAK1, CNP, Rab-5C, GALC, ATP1A1, HEM2, Aquaporin 2, SHP-1, B4GT1, ODO2, ASCT1 (SLC1A4), EPN2, NR2B, RUVBL2, ALDH8A1, TMPRSS2, Gas6, LAMP3, RPS18, CL6S, SIAT4C, GRHPR, 14-3-3 beta/alpha, CXCR4, Cys1, BETA-IG-H3, SLIT2, C8gamma, NKCC1, TIMP3, ATP6V0B, DMP4, SLC4A4, ELYS, APOA1, RILPL2, FCHO1, SIA10, SFRP1, VAS1, EBP50, G-protein alpha-13, GAT2, NAP1, ZNRF1, SERPINA6, SH…	5.28825e-06	0.000117083	71	HSP27, G3P2, PSMC6, ATP6V1G1, TfR1, ZnT-2, GSTO1, CRHSP-24, MALS-3, BDNF, PRKRIP1, Beta-fodrin, CLIP170, APPBP2, ENDOD1, NUDCD2, HINT, TFG, DEP-1, PBEF, NckAP1, Uroplakin II, SAHH2, SOD2, p38alpha (MAPK14), NDUFB4, MCFD2, TLR7, CD86, HSPA4, Intersectin, TOM1L2, UQCC, Hdj-2, Mcpt1 (rodent), PLRP2, FKBP4, COX Vb, C6orf72, RFC1, C1TC, RASAL3, HSP105, TGOLN2, SERHL2, Mucin 13, VDAC 2, Syntenin 1, eIF…	2.21883e-08	6.3302e-07	68	CD23, LAMA4, BM-002, NPR3, TIP1, HLA-DRA1, VMA21, ACLY, Membrin, WARS, ARF1, LDHA, CD44, JWA, ATP1A1, RhoA, Rab-14, DVL-1, RRM1, Tubulin beta 1, DNM1L (DRP1), FLJ20625, WDR1, DNAJC11, SGIP1, ALDOA, SCFD1, Myosin Vb, ELTD1, CEACAM1, APLP2 precursor, MYO1C, Beta-catenin, Tropomyosin-4, ADAM10, eIF2S1, GDI2, ITGB1, HSPC138, PRNP, MTCH2, HIST1H2BM, Cathepsin C, PLC-beta1, RNP24, VPS35, CGI-55, CLASP1…
35	organelle membrane	3123	3.05886e-08	8.24194e-07	0.0028438	0.0412813	23	IRE1, ITGB3, ENPEP, GORASP1(GRASP65), INSIG2, B3GN1, Ceruloplasmin, GSTK1, Vps25, DES1, Synaptotagmin II, Membrin, RAB9P40, Annexin I, ACADM, HMGCL, GRB14, LRRK2, PTPLAD2, VAMP1, VTI1A, Cyp4f5, TKT	0.502794	0.570387	17	SCAMP5, ALAS2, VPS18, UNC50, Presenilin 2, RAP2C, Ceruloplasmin, RASGRF2, MMD2, UBB, PIST (CAL), G-protein beta-1, ZnT4, RFP2, PDK4, Cyp2g1, B4GT7	0.0175263	0.120315	79	LAP1, MCCA, AKAP1, STAT3, Csp, G-protein beta-2, SNX5, GLG1, Cyclin D2, Kv10.1, GKP2, TST, TNF-R1, TAP1 (PSF1), 3-OST-3B, CD1d, USE1L, NCC27, RHBDF1, MEST, DGAT1, TMEM43, HSST1, STAR, HtrA2, MTG16 (CBFA2T3), HLA-DRB1, HXK1, TrkC, ACSL1, COG4, POMT2, TMBIM1, EXTL3, CLCN4, Bax, PAELR, HIP12, SLC12A4, BDNF, CFBP, FGFRL1, MGAT4B, SEC16A, PIGK, MARCO, VPS53, C19orf12, MYLPF, TOM22, PTP-1B, OSBPL11, SF…	0.0133041	0.0905415	52	LYRIC, SLC25A36, Syntaxin 18, FATP, B4GT4, FLJ14154, CYP7B1, AI132487, Tim10, Rab-5C, FAF1, Aquaporin 2, B4GT1, ATAD3A, SLC39A8, CRAT, SEC62, PCDH21, EPN2, PEX13, ELOVL1, Guanylate cyclase 2D (RETGC1), LAMP3, ODO1, SIAT4C, 14-3-3 beta/alpha, CPT II, Cys1, SLC25A33, ACAD11, NIP3, ATP6V0B, GOS-28, NUP107, GALNT7, PMP70, ELYS, VPS52, SIA10, VAS1, HERP, SGK1, PGS1, NOC4L, ZNRF1, SHMT2, AL3A2, Tmed5, …	2.23954e-07	6.85299e-06	70	ALOX5AP, ATP6V1G1, TfR1, ZnT-2, GSTO1, BDNF, ACADL, GCNT2, CLIP170, APPBP2, GPAM, TOM20, GSTA3, ERO1Lalpha, DHB4, Transducin, rod-specific, CLN8, GATE-16, Uroplakin II, SOD2, NDUFB4, MCFD2, TLR7, SGPP1, C19orf63, ATL3, NDUFA5, GLAST1/EAAT1, BMCP-1, B-ind1, SLC25A11, PLRP2, FKBP4, SLC25A44, BFL1, Calsyntenin-2, COX Vb, STT3B, Derlin-2, PCY1A, ELOVL3, NDUFB7, FDX1, NDUFC1, MRPS23, NDFIP1, FMO2, VDA…	3.05886e-08	8.24194e-07	63	NSDHL, KAR, HLA-DRA1, VMA21, SERP1, RNF13, Membrin, MTMR13, ARF1, JWA, PYC, HSPC171, YME1L1, FAM36A, Rab-14, DNM1L (DRP1), LRRC59, EDNRB, FLJ20625, DNAJC11, SGIP1, SCFD1, Mitofilin, IMMP2L, Myosin Vb, ELTD1, CEACAM1, TER, TMEM85, MST4, PRNP, MTCH2, PLC-beta1, NDUFS4, RNP24, SLC35A3, VPS35, GGTA-1, SLC25A24, B4G6, Fundc2 (rodent), Reep3, UGCG, WIPI2, SPT1, FKBP12, AP2A2, TIM9 A, DNAJC3, SSR-alpha,…
36	vesicle	3584	3.42167e-08	8.73426e-07	2.17159e-06	0.00042991	33	CYBRD1, ITGB3, NGFR(TNFRSF16), ENPEP, Alpha crystallin B, GPM6A, HGF, SERPINA3 (ACT), MCT1 (SLC16A1), B3GN1, Ceruloplasmin, GSTK1, Vps25, RPL15, Synaptotagmin II, Calmodulin, LPP1, Synaptotagmin, Membrin, Annexin I, ACADM, SFT2D2, PPT1, LRRK2, VAMP1, C9orf169, UfSP1, VTI1A, COMMD1 (MURR1), TKT, PTP4A2, CRP1, Galectin-9	0.000908741	0.120331	33	SCAMP5, PAFAH gamma, RAP2C, Septin 6, HAT, Ceruloplasmin, HAOX2, FGFR1, Plectin 1, COL5A3, VEGFR-2, FIBP, MgDP1, GDPD3, FYCO1, PSMA7, RPS2, Beta adducin, TPI1, BST1, UBB, SOD1, CD20, COL4A2, PIST (CAL), G-protein beta-1, SLC22A2, ZnT4, HNMT, Neuroserpin, KIF3A, RPL10A (CsA-19), Factor D	1.11746e-05	0.000158353	107	Csk, Csp, Prolylcarboxypeptidase, G-protein beta-2, SNX5, RPS19, GLG1, Angiopoietin-like 2, PSMB1, CHIP, GKP2, SERA, Beta-defensin 1, TST, LBP, URP2, PVR, MO25, PSMB9, TAP1 (PSF1), CNTN1 (F3), IRP1, SES2, Lysozyme, E-cadherin, CAD, BAIAP2, Tyk2, NCC27, MEST, GDI2, RPS26, RPS17, eEF2, RPS8, HLA-DRB1, DDX5, Titin, Nucleolin, AKT2, Myosin IG, PKA-cat beta, SLC6A14, TCP1-gamma, Cathepsin G, TMBIM1, B…	0.00108488	0.0123626	64	FATP, NAG-2, Alpha-fodrin, IQGAP1, VCAM1, AAK1, CNP, Rab-5C, GALC, ATP1A1, HEM2, Aquaporin 2, MARVELD3, SHP-1, B4GT1, ODO2, ASCT1 (SLC1A4), EPN2, NR2B, RUVBL2, ALDH8A1, TMPRSS2, Gas6, LAMP3, RPS18, CL6S, SIAT4C, GRHPR, 14-3-3 beta/alpha, CXCR4, Cys1, BETA-IG-H3, SLIT2, C8gamma, NKCC1, TIMP3, ATP6V0B, DMP4, SLC4A4, ELYS, APOA1, RILPL2, FCHO1, SIA10, SFRP1, VAS1, EBP50, G-protein alpha-13, GAT2, NA…	4.36753e-06	0.000111372	73	HSP27, G3P2, PSMC6, ATP6V1G1, TfR1, ZnT-2, GSTO1, CRHSP-24, MALS-3, BDNF, PRKRIP1, Beta-fodrin, CLIP170, APPBP2, ENDOD1, NUDCD2, HINT, TFG, DEP-1, GATE-16, PBEF, NckAP1, Uroplakin II, SAHH2, SOD2, p38alpha (MAPK14), NDUFB4, MCFD2, TLR7, CD86, HSPA4, Intersectin, TOM1L2, UQCC, Hdj-2, Mcpt1 (rodent), PLRP2, FKBP4, COX Vb, C6orf72, RFC1, C1TC, RASAL3, HSP105, TGOLN2, SERHL2, Mucin 13, VDAC 2, Synten…	3.42167e-08	8.73426e-07	69	CD23, LAMA4, BM-002, NPR3, TIP1, HLA-DRA1, VMA21, ACLY, Membrin, WARS, ARF1, LDHA, CD44, JWA, ATP1A1, BICD2, RhoA, Rab-14, DVL-1, RRM1, Tubulin beta 1, DNM1L (DRP1), FLJ20625, WDR1, DNAJC11, SGIP1, ALDOA, SCFD1, Myosin Vb, ELTD1, CEACAM1, APLP2 precursor, MYO1C, Beta-catenin, Tropomyosin-4, ADAM10, eIF2S1, GDI2, ITGB1, HSPC138, PRNP, MTCH2, HIST1H2BM, Cathepsin C, PLC-beta1, RNP24, VPS35, CGI-55,…
37	mitochondrial part	963	9.63653e-08	4.16926e-06	0.0958727	0.222893	7	GSTK1, Annexin I, ACADM, HMGCL, LRRK2, BART1, VAMP1	0.587218	0.64189	5	ALAS2, Presenilin 2, COQ3, SOD1, PDK4	0.164008	0.370661	24	MRPL52, MCCA, AKAP1, STAT3, MRPL23, GKP2, TST, STAR, HtrA2, HXK1, ACSL1, Bax, BDNF, C19orf12, TOM22, SFXN1, DBC1, GPT2, MCART6, Calpain 10, PPCKM, GPX1, REA, Mosc2	0.0159301	0.101168	20	SLC25A36, FATP, AI132487, Tim10, ODO2, ATAD3A, CRAT, ODO1, MRPS9, CPT II, SLC25A33, ACAD11, NIP3, PMP70, DDX30, PGS1, SHMT2, AL3A2, EARS2, Mitofusin 1	9.63653e-08	4.16926e-06	33	MT-TRX, BDNF, ACADL, GPAM, TOM20, GCR-alpha, GC1QBP, SOD2, NDUFB4, NDUFA5, GLAST1/EAAT1, BMCP-1, SLC25A11, SLC25A44, BFL1, MRPS35, COX Vb, GCR-beta, NDUFB7, FDX1, NDUFC1, MRPS23, PCCA, VDAC 2, SCOT, GRP75, Mcl-1, PDH alpha, SLC25A30, PDHA (somatic), TIMM13, VDAC 1, TIM9 B	0.00031096	0.00350734	22	AK3L1, p53 (mitochondrial), PYC, YME1L1, FAM36A, DNM1L (DRP1), LRRC59, DNAJC11, p53, Mitofilin, IMMP2L, MRPL9, PRNP, MTCH2, NDUFS4, SLC25A24, Fundc2 (rodent), TIM9 A, HSP60, IBRDC2, CYB5R3, Cox15
38	endomembrane system	3985	9.49201e-07	1.91818e-05	0.00752778	0.0651624	26	IRE1, ITGB3, NGFR(TNFRSF16), GORASP1(GRASP65), Alpha crystallin B, HGF, INSIG2, B3GN1, Cts7, Vps25, DES1, Synaptotagmin II, CXCL14, WNT3, Membrin, RAB9P40, PPT1, GRB14, LRRK2, PTPLAD2, RAMP2, VTI1A, Cyp4f5, TKT, PTP4A2, ARF2	0.0456098	0.21229	29	SCAMP5, VPS18, UNC50, Presenilin 2, AATK, RAP2C, SLC22A18, TRIP11, COL5A3, RASGRF2, VEGFR-2, ISG54, FIBP, PARP-10, D52, FYCO1, MMD2, VRK1, UBB, SOD1, POFUT2, COL4A2, PIST (CAL), ZnT4, RFP2, GRAP2, Cyp2g1, B4GT7, Factor D	0.00672287	0.0608315	101	LAP1, Csk, AKAP1, SNX5, JAK1, GLG1, Cyclin D2, Kv10.1, Beta-defensin 1, TNF-R1, TAP1 (PSF1), IRP1, Lysozyme, 3-OST-3B, E-cadherin, CD1d, RAMP2, USE1L, CLCC1, NCC27, RHBDF1, MEST, DGAT1, GDI2, TMEM43, HSST1, CCDC47, HtrA2, MTG16 (CBFA2T3), PTRF, HLA-DRB1, GRAIL, TrkC, Titin, ACSL1, AKT2, COG4, Keratin 7, POMT2, Cathepsin G, TMBIM1, SDPR, EXTL3, CLCN4, PSMF1, Bax, PAELR, HIP12, CFBP, FGFRL1, MGAT4B…	0.00861502	0.064944	65	LYRIC, Syntaxin 18, FATP, B4GT4, FLJ14154, CYP7B1, DDRGK1, Karyopherin alpha 1, VCAM1, AAK1, XPR1, CNP, Rab-5C, FAF1, ATP1A1, Aquaporin 2, DNAJB12, B4GT1, PHTF1, CRAT, SEC62, ANKRD13A, EPN2, ELOVL1, PIP5K1B, Guanylate cyclase 2D (RETGC1), G6PE, Zizimin 1, Gas6, LAMP3, Cyp2c50, AP4B1, SIAT4C, CXCR4, KCNH2, BETA-IG-H3, NIP3, ATP6V0B, GOS-28, NUP107, GALNT7, DMP4, PSD, ELYS, APOA1, CTGF, VPS52, FCHO…	0.0160232	0.0919332	63	CRELD2, ALOX5AP, DPY30, PWP1, TfR1, ZnT-2, GSTO1, Karyopherin alpha 1, GCNT2, CLIP170, XTP3B, TOM20, BDKRB2, GSTA3, ERO1Lalpha, CLN8, GATE-16, Uroplakin II, SAHH2, FGF7, NDUFB4, MCFD2, TLR7, SGPP1, C19orf63, ATL3, Intersectin, B-ind1, Mcpt1 (rodent), PLRP2, FKBP4, Calsyntenin-2, STT3B, Derlin-2, PCY1A, NUP133, RFC1, TGOLN2, ELOVL3, MRPS23, Mucin 13, NDFIP1, FMO2, REP8, Syntenin 1, P4HA, RETSAT, C…	9.49201e-07	1.91818e-05	70	NSDHL, KAR, HLA-DRA1, VMA21, JAK1, p53 (mitochondrial), SERP1, RNF13, Membrin, ARF1, CD44, JWA, ATP1A1, HSPC171, BICD2, ABCG4, Rab-14, RRM1, Tubulin beta 1, DNM1L (DRP1), LRRC59, Epsilon-sarcoglycan, EDNRB, FLJ20625, SGIP1, ALDOA, SCFD1, p53, TER, TMEM85, MYO1C, HIC, MST4, ADAM10, MTMR6, GDI2, ITGB1, PRNP, Cathepsin C, PLC-beta1, AL3A1, RNP24, SLC35A3, VPS35, GGTA-1, CLASP1, B4G6, MTCBP-1, Glypic…
39	catalytic complex	903	2.83179e-06	4.32967e-05	0.97621	0.97621	1	COMMD1 (MURR1)	0.207355	0.367823	7	ERCC8, Jade-1, ELP3, PHK alpha (liver), WDR21A, MRG15, RBB2	2.83179e-06	4.32967e-05	40	DCTN1(p150Glued), MCCA, Cyclin D2, CHIP, FLJ12525, FBXW4, MTF-2, INO80, HR, Peregrin, TAL1, CDK9, YY1, PKA-cat beta, XPG, POLR3GL, UBAP2L, PIGK, POLR3A, ATP1B1, RPAP2, Hampin, BHC80, MORF, PHK gamma (muscle), MAFbx, beta-TrCP, SENP3, Casein kinase II, alpha chain (CSNK2A1), Cullin7, TOPORS, CTR9, PI3K cat class IA (p110-delta), MAT2A, FBXO21, cAMP-GEFI, Sin3A, ANAPC7, snRNP-E, EP400	0.147024	0.341515	15	FBXO45, BTBD14A, UBAP2L, ActRIIA, UBE2S, ATP1A1, ODO2, RING2, FBXW11, Max, RUVBL2, ODO1, BRD4, N-CoR, WDSUB1	0.00171827	0.0183415	22	DPY30, SMEK2, HINT, NDUFB4, PI3K reg class IA (p85-alpha), NDUFA5, C10orf46, Calcineurin B1, IKK-beta, STT3B, Elongin C, DLC2 (Dynein LC8b), PNUTS, NDUFB7, NDUFC1, P4HA1, C10orf104, PDHA (somatic), RPB7.0, HARI, GPD1, PSMC5	0.00206265	0.0157209	19	p21, p53 (mitochondrial), UBE2C, ATP1A1, RRM1, C10orf46, p53, RIP140, SPOP, NDUFS4, SUR-8, GDE, SPT1, FBXO9, WDR61, HSP60, IBRDC2, RNF11, CLNS1A (ICLN)
40	mitochondrial matrix	367	3.06005e-06	8.52058e-05	0.0621479	0.170136	4	GSTK1, ACADM, HMGCL, LRRK2	0.133145	0.297185	4	ALAS2, COQ3, SOD1, PDK4	0.205816	0.392568	10	MRPL52, MCCA, AKAP1, MRPL23, TST, DBC1, GPT2, Calpain 10, PPCKM, GPX1	0.167212	0.351422	7	ODO2, ATAD3A, ODO1, MRPS9, DDX30, SHMT2, EARS2	3.06005e-06	8.52058e-05	17	MT-TRX, ACADL, GCR-alpha, GC1QBP, SOD2, MRPS35, GCR-beta, FDX1, MRPS23, PCCA, VDAC 2, SCOT, GRP75, Mcl-1, PDH alpha, PDHA (somatic), VDAC 1	0.078643	0.17104	7	AK3L1, p53 (mitochondrial), PYC, LRRC59, p53, MRPL9, HSP60
41	extracellular region part	3891	4.65607e-06	0.000276295	4.65607e-06	0.00042991	34	CYBRD1, ITGB3, ENPEP, Alpha crystallin B, GPM6A, HGF, SERPINA3 (ACT), MCT1 (SLC16A1), B3GN1, Ceruloplasmin, Cts7, Aggrecanase-1, GSTK1, Vps25, RPL15, CXCL14, Calmodulin, LPP1, WNT3, Annexin I, ACADM, SFT2D2, PPT1, TGS1, LRRK2, Csna, C9orf169, UfSP1, C8alpha, COMMD1 (MURR1), TKT, PTP4A2, CRP1, Galectin-9	0.0208973	0.191489	30	CLF-1, PAFAH gamma, RAP2C, HAT, Ceruloplasmin, HAOX2, Jade-1, CKLFSF7, Plectin 1, COL5A3, WNT11, FIBP, MgDP1, GDPD3, PSMA7, RPS2, TPI1, BST1, SOD1, EGFL7, CD20, TFIP11, COL4A2, G-protein beta-1, SLC22A2, HNMT, Neuroserpin, KIF3A, RPL10A (CsA-19), Factor D	2.04487e-05	0.000276295	113	Csk, IBP4, Csp, Prolylcarboxypeptidase, G-protein beta-2, RPS19, GLG1, Angiopoietin-like 2, PSMB1, CHIP, GKP2, SERA, RPS30, C2, Beta-defensin 1, TST, LBP, URP2, PVR, DGCR6, FGF12, MO25, Ubi-L, PSMB9, TNF-R1, TAP1 (PSF1), CNTN1 (F3), IRP1, SES2, Lysozyme, E-cadherin, CAD, RANKL(TNFSF11), IL23A, BAIAP2, Tyk2, NCC27, AFP, Igh-2, MEST, GDI2, RPS26, IL-1F5, RPS17, eEF2, RPS8, HLA-DRB1, DDX5, Titin, Nu…	0.00207558	0.0208321	67	MMP-12, THAP11, Alpha-fodrin, CPXM2, IQGAP1, VCAM1, CNP, Rab-5C, GALC, ATP1A1, HEM2, Aquaporin 2, ERR1, Thrombopoietin, SHP-1, B4GT1, ODO2, ASCT1 (SLC1A4), MGF, SLIT1, RUVBL2, ALDH8A1, TMPRSS2, Gas6, RPS18, CL6S, SIAT4C, GRHPR, 14-3-3 beta/alpha, CXCR4, Cys1, BETA-IG-H3, SLIT2, C8gamma, NKCC1, TIMP3, CX3CL1, DMP4, SLC4A4, ELYS, APOA1, CTGF, RILPL2, TMPRSS13, SIA10, SFRP1, VAS1, EBP50, Fam132a, G-…	0.00106858	0.012262	68	CRELD2, HSP27, HDGF, G3P2, PSMC6, ATP6V1G1, TfR1, GSTO1, CRHSP-24, MALS-3, BDNF, PRKRIP1, Beta-fodrin, ENDOD1, NUDCD2, HINT, TFG, DEP-1, PBEF, NckAP1, Uroplakin II, GC1QBP, SAHH2, SOD2, p38alpha (MAPK14), FGF7, NDUFB4, CD86, HSPA4, GLAST1/EAAT1, TIMP4, TOM1L2, Hdj-2, Mcpt1 (rodent), PLRP2, FKBP4, COX Vb, C6orf72, RFC1, C1TC, RASAL3, HSP105, Mucin 13, VDAC 2, Syntenin 1, eIF4E, CacyBP(SIP), GRP75,…	1.48335e-05	0.000276702	65	CD23, LAMA4, BM-002, NPR3, TIP1, HLA-DRA1, IFNA4, ACLY, WARS, ARF1, LDHA, CD44, JWA, ATP1A1, RhoA, Rab-14, RRM1, Tubulin beta 1, FGF5, FLJ20625, WDR1, DNAJC11, ALDOA, Myosin Vb, ELTD1, CEACAM1, APLP2 precursor, MYO1C, Beta-catenin, Tropomyosin-4, ADAM10, eIF2S1, GDI2, ITGB1, HSPC138, PRNP, MTCH2, HIST1H2BM, Cathepsin C, PLC-beta1, AL3A1, VPS35, CGI-55, CLASP1, WBSCR5(NTAL), Hist1h2bn, Glypican-3,…
42	organelle envelope	1102	5.35672e-06	0.000117083	0.0345643	0.129383	9	IRE1, NGFR(TNFRSF16), GSTK1, Annexin I, ACADM, HMGCL, LRRK2, BART1, VAMP1	0.537818	0.600311	6	ALAS2, UNC50, Presenilin 2, SLC22A18, SOD1, PDK4	0.120974	0.31327	28	LAP1, MCCA, AKAP1, STAT3, Cyclin D2, Kv10.1, GKP2, TST, NCC27, TMEM43, STAR, HtrA2, HXK1, ACSL1, Bax, BDNF, C19orf12, TOM22, SFXN1, MCART6, MYO1C, Calpain 10, NUP133, Protein kinase G 2, NUP62, REA, Mosc2, MPP11	0.000536465	0.00741007	27	LYRIC, SLC25A36, FATP, Karyopherin alpha 1, AI132487, Tim10, FAF1, ATAD3A, CRAT, Guanylate cyclase 2D (RETGC1), ODO1, CPT II, SLC25A33, KCNH2, ACAD11, NIP3, NUP107, PMP70, ELYS, IPO4, PGS1, NOC4L, SHMT2, AL3A2, KIAA1161, Mitofusin 1, RanGAP1	5.35672e-06	0.000117083	32	ALOX5AP, GSTO1, Karyopherin alpha 1, BDNF, ACADL, GPAM, TOM20, GSTA3, SOD2, NDUFB4, NDUFA5, GLAST1/EAAT1, BMCP-1, SLC25A11, SLC25A44, BFL1, COX Vb, NUP133, NDUFB7, FDX1, NDUFC1, MRPS23, VDAC 2, RETSAT, CacyBP(SIP), Mcl-1, SLC25A30, TIMM13, VDAC 1, MYCT1, TIM9 B, Karyopherin alpha 3	5.14846e-05	0.000832335	26	AK3L1, RNF13, PYC, YME1L1, FAM36A, RRM1, Tubulin beta 1, DNM1L (DRP1), LRRC59, EDNRB, DNAJC11, Mitofilin, IMMP2L, MYO1C, MTMR6, PRNP, MTCH2, PLC-beta1, NDUFS4, SLC25A24, Fundc2 (rodent), TIM9 A, HSP60, IBRDC2, CYB5R3, Cox15
43	envelope	1108	5.98527e-06	0.000124874	0.0355963	0.131469	9	IRE1, NGFR(TNFRSF16), GSTK1, Annexin I, ACADM, HMGCL, LRRK2, BART1, VAMP1	0.543188	0.602065	6	ALAS2, UNC50, Presenilin 2, SLC22A18, SOD1, PDK4	0.126602	0.324033	28	LAP1, MCCA, AKAP1, STAT3, Cyclin D2, Kv10.1, GKP2, TST, NCC27, TMEM43, STAR, HtrA2, HXK1, ACSL1, Bax, BDNF, C19orf12, TOM22, SFXN1, MCART6, MYO1C, Calpain 10, NUP133, Protein kinase G 2, NUP62, REA, Mosc2, MPP11	0.000582472	0.00771382	27	LYRIC, SLC25A36, FATP, Karyopherin alpha 1, AI132487, Tim10, FAF1, ATAD3A, CRAT, Guanylate cyclase 2D (RETGC1), ODO1, CPT II, SLC25A33, KCNH2, ACAD11, NIP3, NUP107, PMP70, ELYS, IPO4, PGS1, NOC4L, SHMT2, AL3A2, KIAA1161, Mitofusin 1, RanGAP1	5.98527e-06	0.000124874	32	ALOX5AP, GSTO1, Karyopherin alpha 1, BDNF, ACADL, GPAM, TOM20, GSTA3, SOD2, NDUFB4, NDUFA5, GLAST1/EAAT1, BMCP-1, SLC25A11, SLC25A44, BFL1, COX Vb, NUP133, NDUFB7, FDX1, NDUFC1, MRPS23, VDAC 2, RETSAT, CacyBP(SIP), Mcl-1, SLC25A30, TIMM13, VDAC 1, MYCT1, TIM9 B, Karyopherin alpha 3	5.63028e-05	0.000880866	26	AK3L1, RNF13, PYC, YME1L1, FAM36A, RRM1, Tubulin beta 1, DNM1L (DRP1), LRRC59, EDNRB, DNAJC11, Mitofilin, IMMP2L, MYO1C, MTMR6, PRNP, MTCH2, PLC-beta1, NDUFS4, SLC25A24, Fundc2 (rodent), TIM9 A, HSP60, IBRDC2, CYB5R3, Cox15
44	nucleoplasm part	703	6.59289e-06	9.82172e-05	0.782242	0.802522	2	SON, TGS1	0.321083	0.446418	5	Jade-1, ELP3, CPSF3, TFIP11, MRG15	6.59289e-06	9.82172e-05	33	FLJ12525, MTF-2, C5orf41, HR, Peregrin, RNPS1, SLU7, BAT1 (UAP56), TAL1, CPSF7, CDK9, XPG, POLR3GL, UBAP2L, POLR3A, PIAS4, RPAP2, Hampin, BHC80, MORF, CLK3, SENP3, Nop58, DDX42, Casein kinase II, alpha chain (CSNK2A1), TOPORS, CTR9, MLN51, TOLLIP, Acinus, Sin3A, SRm300, EP400	0.0137901	0.0925638	16	LYRIC, BTBD14A, UBAP2L, PTEN, RING2, SP100, Sry, LUC7A, Max, RUVBL2, FIP1L1, CPSF4, BRD4, TRFP, CDK8, N-CoR	0.355506	0.54477	10	DPY30, TBX15, TARDBP (TDP43), HINT, Elongin C, MALAT1, SMC6, RPB7.0, PSMC5, FANCI (KIAA1794)	0.173164	0.277176	10	p53 (mitochondrial), Tho2, p53, RIP140, TCF7L2 (TCF4), SPOP, PLC-beta1, WDR61, Acinus, ATRX
45	mitochondrial inner membrane	439	8.4904e-06	0.000161407	0.262958	0.398029	3	GSTK1, HMGCL, LRRK2	0.415689	0.520843	3	ALAS2, Presenilin 2, PDK4	0.175703	0.370661	12	MCCA, AKAP1, STAT3, TST, STAR, BDNF, TOM22, SFXN1, MCART6, Calpain 10, REA, Mosc2	0.00845172	0.064944	12	SLC25A36, FATP, AI132487, Tim10, ATAD3A, CRAT, CPT II, SLC25A33, PMP70, PGS1, SHMT2, AL3A2	8.4904e-06	0.000161407	18	BDNF, GPAM, SOD2, NDUFB4, NDUFA5, GLAST1/EAAT1, BMCP-1, SLC25A11, SLC25A44, COX Vb, NDUFB7, FDX1, NDUFC1, VDAC 2, SLC25A30, TIMM13, VDAC 1, TIM9 B	0.00173801	0.0138186	12	PYC, YME1L1, DNAJC11, Mitofilin, IMMP2L, MTCH2, NDUFS4, SLC25A24, TIM9 A, HSP60, CYB5R3, Cox15
46	bounding membrane of organelle	2385	1.17641e-05	0.000228224	0.00299757	0.0412813	19	IRE1, ITGB3, ENPEP, GORASP1(GRASP65), INSIG2, B3GN1, Ceruloplasmin, Vps25, DES1, Synaptotagmin II, Membrin, RAB9P40, GRB14, LRRK2, PTPLAD2, VAMP1, VTI1A, Cyp4f5, TKT	0.288532	0.421764	15	SCAMP5, VPS18, UNC50, Presenilin 2, RAP2C, Ceruloplasmin, RASGRF2, MMD2, UBB, PIST (CAL), G-protein beta-1, ZnT4, RFP2, Cyp2g1, B4GT7	0.0147102	0.108185	63	AKAP1, Csp, G-protein beta-2, SNX5, GLG1, GKP2, TNF-R1, TAP1 (PSF1), 3-OST-3B, CD1d, USE1L, RHBDF1, MEST, DGAT1, HSST1, HtrA2, MTG16 (CBFA2T3), HLA-DRB1, HXK1, TrkC, ACSL1, COG4, POMT2, TMBIM1, EXTL3, CLCN4, Bax, PAELR, HIP12, SLC12A4, CFBP, FGFRL1, MGAT4B, SEC16A, PIGK, MARCO, VPS53, C19orf12, MYLPF, TOM22, PTP-1B, OSBPL11, VAMP2, UNQ1887, Calpain 10, A2M receptor, CD74, IRAK1, Manic fringe glyc…	0.259711	0.409192	33	LYRIC, Syntaxin 18, B4GT4, FLJ14154, CYP7B1, Rab-5C, FAF1, Aquaporin 2, B4GT1, SEC62, PCDH21, EPN2, PEX13, ELOVL1, Guanylate cyclase 2D (RETGC1), LAMP3, SIAT4C, Cys1, NIP3, ATP6V0B, GOS-28, GALNT7, PMP70, VPS52, SIA10, VAS1, HERP, SGK1, ZNRF1, AL3A2, Tmed5, Mitofusin 1, ARF3	0.000192214	0.00259489	49	ALOX5AP, ATP6V1G1, TfR1, ZnT-2, GCNT2, GPAM, TOM20, GSTA3, ERO1Lalpha, DHB4, Transducin, rod-specific, CLN8, GATE-16, Uroplakin II, MCFD2, TLR7, SGPP1, C19orf63, ATL3, B-ind1, PLRP2, FKBP4, BFL1, Calsyntenin-2, STT3B, Derlin-2, PCY1A, ELOVL3, NDFIP1, FMO2, VDAC 2, REP8, Syntenin 1, RETSAT, HSC70, V-ATPase H subunit, TMEM106B, COPZ1, PEX19, NOC4, SMS1, Mcl-1, DOPEY2, TTC1, Synapsin III, VDAC 1, GP…	1.17641e-05	0.000228224	46	NSDHL, KAR, HLA-DRA1, VMA21, SERP1, RNF13, Membrin, MTMR13, ARF1, JWA, HSPC171, Rab-14, DNM1L (DRP1), LRRC59, FLJ20625, SGIP1, SCFD1, CEACAM1, TER, TMEM85, MST4, PRNP, MTCH2, RNP24, SLC35A3, VPS35, GGTA-1, B4G6, Fundc2 (rodent), Reep3, UGCG, WIPI2, SPT1, FKBP12, AP2A2, DNAJC3, SSR-alpha, PARM-1, SERINC1, COG6, CD320, REEP6, CYB5R3, ALDRP, AP3M1, TMEM189
47	mitochondrial membrane	650	1.77513e-05	0.000313378	0.048664	0.149245	6	GSTK1, Annexin I, ACADM, HMGCL, LRRK2, VAMP1	0.677247	0.701592	3	ALAS2, Presenilin 2, PDK4	0.107331	0.305045	18	MCCA, AKAP1, STAT3, GKP2, TST, STAR, HtrA2, HXK1, ACSL1, Bax, BDNF, C19orf12, TOM22, SFXN1, MCART6, Calpain 10, REA, Mosc2	0.00688613	0.057992	16	SLC25A36, FATP, AI132487, Tim10, ATAD3A, CRAT, ODO1, CPT II, SLC25A33, ACAD11, NIP3, PMP70, PGS1, SHMT2, AL3A2, Mitofusin 1	1.77513e-05	0.000313378	22	BDNF, ACADL, GPAM, TOM20, SOD2, NDUFB4, NDUFA5, GLAST1/EAAT1, BMCP-1, SLC25A11, SLC25A44, BFL1, COX Vb, NDUFB7, FDX1, NDUFC1, VDAC 2, Mcl-1, SLC25A30, TIMM13, VDAC 1, TIM9 B	0.00033785	0.00364128	17	PYC, YME1L1, FAM36A, DNM1L (DRP1), DNAJC11, Mitofilin, IMMP2L, PRNP, MTCH2, NDUFS4, SLC25A24, Fundc2 (rodent), TIM9 A, HSP60, IBRDC2, CYB5R3, Cox15
48	transferase complex	608	1.78989e-05	0.000247601	0.917989	0.92804	1	COMMD1 (MURR1)	0.0444422	0.21229	7	ERCC8, Jade-1, ELP3, PHK alpha (liver), WDR21A, MRG15, RBB2	1.78989e-05	0.000247601	29	Cyclin D2, CHIP, FLJ12525, FBXW4, MTF-2, Peregrin, CDK9, PKA-cat beta, XPG, POLR3GL, UBAP2L, POLR3A, RPAP2, Hampin, MORF, PHK gamma (muscle), MAFbx, beta-TrCP, SENP3, Cullin7, TOPORS, CTR9, PI3K cat class IA (p110-delta), MAT2A, FBXO21, cAMP-GEFI, ANAPC7, snRNP-E, EP400	0.0734522	0.249941	12	FBXO45, UBAP2L, ActRIIA, UBE2S, ODO2, RING2, FBXW11, Max, RUVBL2, ODO1, BRD4, WDSUB1	0.210569	0.402713	10	DPY30, PI3K reg class IA (p85-alpha), C10orf46, IKK-beta, STT3B, Elongin C, C10orf104, RPB7.0, HARI, PSMC5	0.00895638	0.0443249	13	p21, p53 (mitochondrial), UBE2C, C10orf46, p53, SPOP, SPT1, FBXO9, WDR61, HSP60, IBRDC2, RNF11, CLNS1A (ICLN)
49	extracellular region	4992	2.66819e-05	0.00105584	2.66819e-05	0.00105584	38	CYBRD1, ITGB3, NGFR(TNFRSF16), ENPEP, Alpha crystallin B, GPM6A, HGF, SERPINA3 (ACT), MCT1 (SLC16A1), B3GN1, Ceruloplasmin, Cts7, Aggrecanase-1, GSTK1, Vps25, RPL15, CXCL14, Calmodulin, LPP1, WNT3, Annexin I, ACADM, SFT2D2, PPT1, TGS1, WNT, LRRK2, Csna, CaBP4, C9orf169, UfSP1, C8alpha, COMMD1 (MURR1), TKT, Cd59a, PTP4A2, CRP1, Galectin-9	0.017756	0.181569	37	CLF-1, PAFAH gamma, RAP2C, HAT, Ceruloplasmin, HAOX2, FGFR1, Jade-1, CKLFSF7, Plectin 1, COL5A3, WNT11, VEGFR-2, Collagen V, FIBP, MgDP1, GDPD3, PSMA7, RPS2, TPI1, BST1, Wap, GP-2, SOD1, EGFL7, CD20, TFIP11, COL4A2, G-protein beta-1, SLC22A2, HNMT, WNT, Neuroserpin, KIF3A, Collagen IV, RPL10A (CsA-19), Factor D	0.0089371	0.0721175	122	Csk, IBP4, Csp, Prolylcarboxypeptidase, G-protein beta-2, RPS19, GLG1, Angiopoietin-like 2, PSMB1, CHIP, GKP2, SERA, RPS30, C2, Beta-defensin 1, TST, LBP, URP2, PVR, DGCR6, Trypsin, FGF12, MO25, Secretin, Ubi-L, PSMB9, TNF-R1, TAP1 (PSF1), CNTN1 (F3), IRP1, SES2, Lysozyme, E-cadherin, Pleckstrin, CAD, RANKL(TNFSF11), IL23A, BAIAP2, Tyk2, NCC27, AFP, AGGF1, Igh-2, MEST, GDI2, RPS26, IL-1F5, RPS17,…	0.0301987	0.159111	75	MMP-12, THAP11, Alpha-fodrin, CPXM2, IQGAP1, VCAM1, CNP, Rab-5C, GALC, ATP1A1, Nascent HDL, HEM2, Aquaporin 2, ERR1, Thrombopoietin, SHP-1, B4GT1, ODO2, ASCT1 (SLC1A4), MGF, SLIT1, RUVBL2, PRL5A1, ALDH8A1, TMPRSS2, Gas6, RPS18, CL6S, SIAT4C, GRHPR, 14-3-3 beta/alpha, CXCR4, Cys1, PLA2G2D, BETA-IG-H3, SLIT2, IL1RAP, C8gamma, NKCC1, TIMP3, CX3CL1, DMP4, SLC4A4, HDL proteins, ELYS, APOA1, CTGF, RILP…	0.00425728	0.0375787	80	CRELD2, HSP27, HDGF, G3P2, PSMC6, ATP6V1G1, TfR1, GSTO1, CRHSP-24, MALS-3, BDNF, PRKRIP1, Beta-fodrin, ENDOD1, NUDCD2, HINT, TFG, TMEM24L, DEP-1, PBEF, NckAP1, Uroplakin II, GC1QBP, SAHH2, SOD2, p38alpha (MAPK14), FGF7, NDUFB4, MCFD2, C19orf63, CD86, HSPA4, GLAST1/EAAT1, BSS4 (tryptase epsilon), TIMP4, TOM1L2, Hdj-2, Mcpt1 (rodent), PLRP2, FKBP4, COX Vb, C6orf72, RFC1, C1TC, RASAL3, HSP105, Activ…	0.00148244	0.0126138	70	CD23, LAMA4, BM-002, NPR3, TIP1, HLA-DRA1, IFNA4, ACLY, WARS, ARF1, LDHA, CD44, JWA, ATP1A1, RhoA, Rab-14, RRM1, Tubulin beta 1, FGF5, FLJ20625, WDR1, DNAJC11, ALDOA, Myosin Vb, ELTD1, CEACAM1, APLP2 precursor, MYO1C, Beta-catenin, Tropomyosin-4, ADAM10, eIF2S1, GDI2, ITGB1, HSPC138, PRNP, MTCH2, HIST1H2BM, Cathepsin C, PLC-beta1, AL3A1, VPS35, CGI-55, CLASP1, WBSCR5(NTAL), NT-3, Hist1h2bn, Glypi…
50	organelle inner membrane	484	3.11348e-05	0.000510389	0.133584	0.266207	4	IRE1, GSTK1, HMGCL, LRRK2	0.25847	0.398478	4	ALAS2, UNC50, Presenilin 2, PDK4	0.0657379	0.244966	15	LAP1, MCCA, AKAP1, STAT3, Kv10.1, TST, TMEM43, STAR, BDNF, TOM22, SFXN1, MCART6, Calpain 10, REA, Mosc2	0.0171184	0.10485	12	SLC25A36, FATP, AI132487, Tim10, ATAD3A, CRAT, CPT II, SLC25A33, PMP70, PGS1, SHMT2, AL3A2	3.11348e-05	0.000510389	18	BDNF, GPAM, SOD2, NDUFB4, NDUFA5, GLAST1/EAAT1, BMCP-1, SLC25A11, SLC25A44, COX Vb, NDUFB7, FDX1, NDUFC1, VDAC 2, SLC25A30, TIMM13, VDAC 1, TIM9 B	0.00132239	0.011661	13	RNF13, PYC, YME1L1, DNAJC11, Mitofilin, IMMP2L, MTCH2, NDUFS4, SLC25A24, TIM9 A, HSP60, CYB5R3, Cox15
51	chromosome	806	4.30714e-05	0.0005561	0.964199	0.967692	1	RAD51B	0.260384	0.398752	6	XRCC2, PU.1, Presenilin 2, Septin 6, Kid, MRG15	4.30714e-05	0.0005561	34	DCTN1(p150Glued), RXRA, ESCO1, Cyclin D2, LEDGF, REV-ERBalpha, INO80, POLA2, HMG14, SSRP1, TAL1, HtrA2, FASP1, Titin, YY1, XPG, RAD51L3, BAF155, POLR3GL, SRF, HJURP, MORF, H2AFZ, DBC1, G9a, NUP133, Casein kinase II, alpha chain (CSNK2A1), Zimp7, CTR9, FAM178A, MeCP2, DNA ligase I, Sin3A, EP400	0.00104954	0.0122447	21	BTBD14A, SC65, RING2, NCOA1 (SRC1), RUVBL2, RRP41, DPF2, H2AFV, MCM3, BRD4, NUP107, NRF2, ELYS, IPO4, HP1 beta, HMBS, N-CoR, KLHDC3, H1Foo, RanGAP1, CDYL	0.281015	0.46904	12	CLIP170, CIA/ASF1, NUDCD2, TARDBP (TDP43), UHRF1, TCF12, NUP133, RFC1, BRM, PNUTS, CAP-C, SMC6	0.00342245	0.0227382	17	p53 (mitochondrial), SUV39H2, CAP-G, NSBP1, p53, STAG1, TCF7L2 (TCF4), HIST1H2BM, PLC-beta1, CLASP1, ZFP57, HIST1H2BD, SUPT16H, CAP-G/G2, WDR61, C9orf119, ATRX
52	mitochondrial envelope	690	4.35771e-05	0.00068972	0.0220693	0.114533	7	GSTK1, Annexin I, ACADM, HMGCL, LRRK2, BART1, VAMP1	0.503812	0.570387	4	ALAS2, Presenilin 2, SOD1, PDK4	0.157486	0.367468	18	MCCA, AKAP1, STAT3, GKP2, TST, STAR, HtrA2, HXK1, ACSL1, Bax, BDNF, C19orf12, TOM22, SFXN1, MCART6, Calpain 10, REA, Mosc2	0.0117357	0.0847665	16	SLC25A36, FATP, AI132487, Tim10, ATAD3A, CRAT, ODO1, CPT II, SLC25A33, ACAD11, NIP3, PMP70, PGS1, SHMT2, AL3A2, Mitofusin 1	4.35771e-05	0.00068972	22	BDNF, ACADL, GPAM, TOM20, SOD2, NDUFB4, NDUFA5, GLAST1/EAAT1, BMCP-1, SLC25A11, SLC25A44, BFL1, COX Vb, NDUFB7, FDX1, NDUFC1, VDAC 2, Mcl-1, SLC25A30, TIMM13, VDAC 1, TIM9 B	0.000233475	0.00283089	18	AK3L1, PYC, YME1L1, FAM36A, DNM1L (DRP1), DNAJC11, Mitofilin, IMMP2L, PRNP, MTCH2, NDUFS4, SLC25A24, Fundc2 (rodent), TIM9 A, HSP60, IBRDC2, CYB5R3, Cox15
53	coated vesicle	206	4.79859e-05	0.000802523	0.0513909	0.150719	3	NGFR(TNFRSF16), Membrin, VTI1A	0.669109	0.695435	1	PIST (CAL)	0.234722	0.417998	6	Csp, Lysozyme, HIP12, VAMP2, A2M receptor, CD74	0.247806	0.403477	4	AAK1, Aquaporin 2, EPN2, FCHO1	0.108393	0.312907	5	MCFD2, HSC70, COPZ1, Tgoln2 (mouse), DVL-2	4.79859e-05	0.000802523	10	HLA-DRA1, VMA21, Membrin, Rab-14, DVL-1, SGIP1, RNP24, AP2A2, HSP60, GLUT4
54	chromosomal part	691	7.29191e-05	0.000921	0.94201	0.948861	1	RAD51B	0.16425	0.329539	6	XRCC2, PU.1, Presenilin 2, Septin 6, Kid, MRG15	7.29191e-05	0.000921	30	DCTN1(p150Glued), RXRA, ESCO1, Cyclin D2, LEDGF, REV-ERBalpha, INO80, POLA2, HMG14, TAL1, HtrA2, FASP1, YY1, XPG, RAD51L3, BAF155, POLR3GL, SRF, HJURP, MORF, H2AFZ, DBC1, NUP133, Casein kinase II, alpha chain (CSNK2A1), Zimp7, CTR9, FAM178A, MeCP2, Sin3A, EP400	0.000378361	0.00579365	20	BTBD14A, SC65, RING2, NCOA1 (SRC1), RUVBL2, RRP41, DPF2, H2AFV, MCM3, BRD4, NUP107, NRF2, ELYS, IPO4, HP1 beta, N-CoR, KLHDC3, H1Foo, RanGAP1, CDYL	0.140725	0.350632	12	CLIP170, CIA/ASF1, NUDCD2, TARDBP (TDP43), UHRF1, TCF12, NUP133, RFC1, BRM, PNUTS, CAP-C, SMC6	0.00450511	0.0280126	15	p53 (mitochondrial), SUV39H2, CAP-G, NSBP1, p53, STAG1, TCF7L2 (TCF4), HIST1H2BM, PLC-beta1, CLASP1, ZFP57, HIST1H2BD, WDR61, C9orf119, ATRX
55	endoplasmic reticulum	1774	9.88275e-05	0.00144261	0.103382	0.234727	11	IRE1, NGFR(TNFRSF16), INSIG2, DES1, WNT3, Membrin, LRRK2, PTPLAD2, VTI1A, Cyp4f5, TKT	0.475052	0.555688	10	Presenilin 2, AATK, COL5A3, RASGRF2, ISG54, D52, POFUT2, COL4A2, RFP2, Cyp2g1	0.703613	0.784112	33	AKAP1, TAP1 (PSF1), IRP1, Lysozyme, USE1L, CLCC1, RHBDF1, MEST, DGAT1, TMEM43, CCDC47, HtrA2, PTRF, GRAIL, ACSL1, POMT2, EXTL3, PSMF1, Bax, PAELR, SEC16A, PIGK, C19orf12, PTP-1B, SRF, COL6A3, SET, UNQ1887, CD74, SURF4, SVH, RDH14, GLT25D1	0.265237	0.411238	25	LYRIC, Syntaxin 18, FATP, CYP7B1, DDRGK1, VCAM1, FAF1, ATP1A1, Aquaporin 2, DNAJB12, PHTF1, CRAT, SEC62, ELOVL1, G6PE, Gas6, Cyp2c50, NIP3, APOA1, HERP, SGK1, PGS1, ARSG, AL3A2, Tmed5	0.0276143	0.13629	31	CRELD2, ALOX5AP, XTP3B, TOM20, ERO1Lalpha, CLN8, Uroplakin II, SAHH2, MCFD2, TLR7, SGPP1, C19orf63, ATL3, B-ind1, FKBP4, Calsyntenin-2, STT3B, Derlin-2, PCY1A, ELOVL3, FMO2, REP8, Syntenin 1, P4HA, RETSAT, P4HA1, NOC4, SMS1, ARMET, S2V, PTP4A1	9.88275e-05	0.00144261	35	NSDHL, KAR, HLA-DRA1, VMA21, p53 (mitochondrial), SERP1, RNF13, Membrin, JWA, ATP1A1, HSPC171, Rab-14, LRRC59, SCFD1, p53, TER, TMEM85, ADAM10, PRNP, Cathepsin C, AL3A1, RNP24, Reep3, GDE, Adipophilin, SPT1, FKBP12, DNAJC3, SSR-alpha, HSP60, SERINC1, CD320, REEP6, CYB5R3, TMEM189
56	nuclear outer membrane-endoplasmic reticulum membrane network	1017	0.000101131	0.00144261	0.0541296	0.154576	8	IRE1, INSIG2, DES1, Membrin, PTPLAD2, VTI1A, Cyp4f5, TKT	0.796281	0.809042	4	Presenilin 2, RASGRF2, RFP2, Cyp2g1	0.660273	0.748152	19	TAP1 (PSF1), USE1L, RHBDF1, MEST, DGAT1, HtrA2, ACSL1, POMT2, EXTL3, Bax, PAELR, SEC16A, PIGK, C19orf12, PTP-1B, UNQ1887, CD74, SURF4, SVH	0.70887	0.750208	11	LYRIC, Syntaxin 18, CYP7B1, FAF1, SEC62, ELOVL1, Guanylate cyclase 2D (RETGC1), HERP, SGK1, AL3A2, Tmed5	0.0069895	0.0534696	22	ALOX5AP, TOM20, GSTA3, ERO1Lalpha, CLN8, Uroplakin II, TLR7, SGPP1, C19orf63, ATL3, B-ind1, FKBP4, Calsyntenin-2, STT3B, Derlin-2, PCY1A, ELOVL3, FMO2, REP8, Syntenin 1, RETSAT, NOC4	0.000101131	0.00144261	24	NSDHL, KAR, HLA-DRA1, VMA21, SERP1, RNF13, Membrin, JWA, HSPC171, Rab-14, LRRC59, SCFD1, TER, TMEM85, RNP24, Reep3, SPT1, FKBP12, DNAJC3, SSR-alpha, SERINC1, REEP6, CYB5R3, TMEM189
57	peroxisome	150	0.000102896	0.00219214	0.0231548	0.114533	3	GSTK1, HMGCL, TKT	0.190646	0.362647	2	HAOX2, SOD1	0.355708	0.51282	4	ACSL1, IMD2, Mosc2, PTS1 receptor	0.000102896	0.00219214	9	ACOT4, CRAT, PEX13, GRHPR, ACAD11, PMP70, PAHX, AL3A2, LONP2	0.0370726	0.156113	5	DHB4, SERHL2, OXDD, PEX19, TTC1	0.192562	0.294652	3	Tubulin alpha 8, DNM1L (DRP1), ALDRP
58	microbody	150	0.000102896	0.00219214	0.0231548	0.114533	3	GSTK1, HMGCL, TKT	0.190646	0.362647	2	HAOX2, SOD1	0.355708	0.51282	4	ACSL1, IMD2, Mosc2, PTS1 receptor	0.000102896	0.00219214	9	ACOT4, CRAT, PEX13, GRHPR, ACAD11, PMP70, PAHX, AL3A2, LONP2	0.0370726	0.156113	5	DHB4, SERHL2, OXDD, PEX19, TTC1	0.192562	0.294652	3	Tubulin alpha 8, DNM1L (DRP1), ALDRP
59	membrane region	1506	0.000121375	0.00168191	0.0410214	0.136917	11	IRE1, ITGB3, ENPEP, INSIG2, DES1, Membrin, Annexin I, PTPLAD2, VTI1A, Cyp4f5, TKT	0.282423	0.418356	10	SK4/IK1, Presenilin 2, SLC22A18, Plectin 1, RASGRF2, GP-2, G-protein beta-1, SLC22A2, RFP2, Cyp2g1	0.621172	0.725144	29	TAP1 (PSF1), E-cadherin, USE1L, Aquaporin 4, RHBDF1, MEST, DGAT1, SHRM, HtrA2, ACSL1, POMT2, EXTL3, Bax, PAELR, Paralemmin, KCNE4, SEC16A, PIGK, C19orf12, PTP-1B, ATP1B1, NUMB, UNQ1887, MYO1C, CD74, Protein kinase G 2, SURF4, SVH, GCK(MAP4K2)	0.485993	0.577184	19	LYRIC, Syntaxin 18, CYP7B1, FAF1, ATP1A1, Aquaporin 2, B4GT1, SEC62, PCDH21, ELOVL1, Guanylate cyclase 2D (RETGC1), Cys1, NKCC1, SLC4A4, HERP, EBP50, SGK1, AL3A2, Tmed5	0.00569454	0.0450654	30	ALOX5AP, MALS-3, OATP-D, TOM20, GSTA3, ERO1Lalpha, Transducin, rod-specific, CLN8, Uroplakin II, TLR7, SGPP1, C19orf63, ATL3, GLAST1/EAAT1, B-ind1, FKBP4, Calsyntenin-2, STT3B, Derlin-2, PCY1A, ELOVL3, Mucin 13, FMO2, REP8, Syntenin 1, RETSAT, NOC4, GPI, SSTR3, SLC26A7	0.000121375	0.00168191	31	NSDHL, P2Y12, KAR, HLA-DRA1, VMA21, SERP1, RNF13, Membrin, CD44, JWA, ATP1A1, HSPC171, Rab-14, LRRC59, SCFD1, CEACAM1, TER, TMEM85, MYO1C, Beta-catenin, RNP24, Reep3, SPT1, CACNA1D, FKBP12, DNAJC3, SSR-alpha, SERINC1, REEP6, CYB5R3, TMEM189
60	endoplasmic reticulum membrane	994	0.000188627	0.0024775	0.0485282	0.149245	8	IRE1, INSIG2, DES1, Membrin, PTPLAD2, VTI1A, Cyp4f5, TKT	0.781364	0.796439	4	Presenilin 2, RASGRF2, RFP2, Cyp2g1	0.621059	0.725144	19	TAP1 (PSF1), USE1L, RHBDF1, MEST, DGAT1, HtrA2, ACSL1, POMT2, EXTL3, Bax, PAELR, SEC16A, PIGK, C19orf12, PTP-1B, UNQ1887, CD74, SURF4, SVH	0.782757	0.800733	10	LYRIC, Syntaxin 18, CYP7B1, FAF1, SEC62, ELOVL1, HERP, SGK1, AL3A2, Tmed5	0.0106772	0.0755037	21	ALOX5AP, TOM20, ERO1Lalpha, CLN8, Uroplakin II, TLR7, SGPP1, C19orf63, ATL3, B-ind1, FKBP4, Calsyntenin-2, STT3B, Derlin-2, PCY1A, ELOVL3, FMO2, REP8, Syntenin 1, RETSAT, NOC4	0.000188627	0.0024775	23	NSDHL, KAR, HLA-DRA1, VMA21, SERP1, RNF13, Membrin, JWA, HSPC171, LRRC59, SCFD1, TER, TMEM85, RNP24, Reep3, SPT1, FKBP12, DNAJC3, SSR-alpha, SERINC1, REEP6, CYB5R3, TMEM189
61	Golgi apparatus	1544	0.000189005	0.0024775	0.00932013	0.0677112	13	NGFR(TNFRSF16), GORASP1(GRASP65), Alpha crystallin B, B3GN1, Cts7, CXCL14, WNT3, Membrin, PPT1, GRB14, LRRK2, VTI1A, ARF2	0.20073	0.362647	11	SCAMP5, UNC50, Presenilin 2, TRIP11, VEGFR-2, PARP-10, MMD2, VRK1, POFUT2, PIST (CAL), B4GT7	0.0189973	0.120315	43	Csk, GLG1, Beta-defensin 1, TNF-R1, IRP1, Lysozyme, 3-OST-3B, E-cadherin, CLCC1, RHBDF1, GDI2, TMEM43, HSST1, MTG16 (CBFA2T3), GRAIL, TrkC, Titin, COG4, Keratin 7, TMBIM1, SDPR, FGFRL1, MGAT4B, SEC16A, VPS53, OSBPL11, VAMP2, UNQ1887, CD74, Syndecan-1, ARPC2, Cullin7, Manic fringe glycosyltransferase, SURF4, STMN2, Golgin-95, GCK(MAP4K2), HEPACAM2, eNOS, Calpain 8, DNA ligase I, PTS1 receptor, CHS…	0.196088	0.370977	23	Syntaxin 18, B4GT4, FLJ14154, VCAM1, XPR1, ATP1A1, Aquaporin 2, B4GT1, EPN2, Gas6, AP4B1, SIAT4C, BETA-IG-H3, GOS-28, GALNT7, DMP4, PSD, CTGF, VPS52, FGD1, SIA10, Tmed5, ARF3	0.518248	0.657706	19	CRELD2, DPY30, PWP1, GCNT2, GATE-16, FGF7, MCFD2, TLR7, SGPP1, Calsyntenin-2, RFC1, TGOLN2, Mucin 13, NDFIP1, Fv1, COPZ1, SMS1, Tgoln2 (mouse), DOPEY2	0.000189005	0.0024775	31	HLA-DRA1, RNF13, Membrin, ARF1, CD44, ATP1A1, BICD2, Rab-14, DNM1L (DRP1), Epsilon-sarcoglycan, FLJ20625, SCFD1, HIC, MST4, ADAM10, GDI2, PRNP, Cathepsin C, RNP24, SLC35A3, GGTA-1, CLASP1, B4G6, MTCBP-1, Glypican-3, UGCG, PARM-1, HSP60, GLUT4, COG6, AP3M1
62	membrane raft	296	0.000219471	0.00280114	0.00712962	0.0651624	5	NGFR(TNFRSF16), WNT3, PPT1, TSH receptor, LRRK2	0.209966	0.367823	3	SK4/IK1, Presenilin 2, VEGFR-2	0.0768734	0.253057	10	Csk, TNF-R1, PTRF, HXK1, SDPR, ATP1B1, MYO1C, LIPS, CD79A, eNOS	0.494	0.58048	4	FATP, ATP1A1, Cys1, EBP50	0.974158	0.974158	1	IKK-beta	0.000219471	0.00280114	11	P2Y12, Dystrophin, ATP1A1, EDNRB, FLJ20625, MYO1C, Caspase-3, ITGB1, PRNP, WBSCR5(NTAL), HSP60
63	membrane	10538	0.000263742	0.00311988	0.00113194	0.0209032	58	IRE1, DR4(TNFRSF10A), CYBRD1, ITGB3, AKAP12, NGFR(TNFRSF16), ENPEP, GORASP1(GRASP65), DORFIN, PDE3A, K(+) channel, subfamily J, C20orf123, Alpha crystallin B, GPM6A, HGF, INSIG2, MCT1 (SLC16A1), B3GN1, Ceruloplasmin, GSTK1, Vps25, Pcdhb4(rodent), DES1, Synaptotagmin II, RAMP, Calmodulin, VE-cadherin, LPP1, Ccr1l1, WNT3, GRK5, Galpha(s)-specific hormone protein GPCRs, Membrin, RAB9P40, Annexin I, …	0.0936517	0.255927	64	DR4(TNFRSF10A), hnRNP A2, SCAMP5, SK4/IK1, Dystrobrevin alpha, ALAS2, PCDHB1, K(+) channel, subfamily J, VPS18, UNC50, Presenilin 2, AATK, CLF-1, PAFAH gamma, RAP2C, Kir6.1, HAT, Ceruloplasmin, CD151, TSGA14, FGFR1, SLC22A18, TRIP11, Jade-1, CKLFSF7, Plectin 1, CGI-15, RASGRF2, Ms4a4c, VEGFR-2, PTPR-epsilon, GPR43, FIBP, C16orf62, MCOLN2, KIAA1305, Tmem134, GDPD3, SLAMF9, FYCO1, MMD2, RPS2, Beta …	0.0258731	0.150323	233	LAP1, DCTN1(p150Glued), Csk, MCCA, AKAP1, S1P4 receptor, STAT3, Csp, Prolylcarboxypeptidase, G-protein beta-2, RCD1, SNX5, JAK1, RPS19, GLG1, Cyclin D2, CHIP, Kv10.1, HPK1(MAP4K1), GKP2, FLJ12525, MHC class II beta chain, BLK, TST, URP2, PVR, TNF-R1, TAP1 (PSF1), AdipoR2, CNTN1 (F3), 3-OST-3B, E-cadherin, CD1d, DDX52, Pleckstrin, CAD, RPL29, RAMP2, RASD2, RANKL(TNFSF11), USE1L, BAIAP2, CLCC1, UGT…	0.00852033	0.064944	150	KNSL1, FBXO45, LYRIC, SLC25A36, Syntaxin 18, FATP, B4GT4, FLJ14154, CYP7B1, CTAGE5, NAG-2, HCN, Karyopherin alpha 1, Alpha-fodrin, IQGAP1, PP2C alpha, AI132487, ActRIIA, VCAM1, Tim10, AAK1, XPR1, Rab-5C, OR4E2, 4.1N, FAF1, NMT1, PTEN, ATP1A1, Aquaporin 2, MARVELD3, C10orf26, DNAJB12, SHP-1, KIAA0513, B4GT1, SMAP1, ODO2, ATAD3A, PHTF1, JMJD6, ASCT1 (SLC1A4), SLC39A8, MGF, CRAT, Olfactory receptor,…	0.0160197	0.0919332	147	V1ra4, Ephrin-B3, HSP27, SLFN12L, ALOX5AP, G3P2, PSMC6, ATP6V1G1, TfR1, ZnT-2, GSTO1, MALS-3, Karyopherin alpha 1, BDNF, OATP-D, RIPK4, ACADL, ATP6V0E, Kv9.1, IL10RA, Beta-fodrin, GCNT2, CLIP170, APPBP2, GPAM, ENDOD1, Fc alpha/mu receptor, CISH, ELAVL1 (HuR), TOM20, GCR-alpha, BDKRB2, GSTA3, ERO1Lalpha, DHB4, HINT, Transducin, rod-specific, CLN8, DEP-1, GATE-16, NckAP1, Uroplakin II, GABA-A recep…	0.000263742	0.00311988	133	RGS5, MHC class II alpha chain, CD23, NSDHL, MGEA5 (GLCNACase), Tangerin A, P2Y12, NPR3, Dystrophin, KAR, TIP1, PDGF receptor, HLA-DRA1, VMA21, JAK1, ACLY, SERP1, RNF13, Membrin, CCR1, MTMR13, DGCR2, ARF1, LDHA, CD44, JWA, ATP1A1, PYC, HSPC171, YME1L1, FAM36A, BICD2, RhoA, DCAMKL1, CAP-G, ABCG4, Rab-14, DVL-1, KCC2, Tubulin beta 1, DNM1L (DRP1), LRRC59, Galpha(q)-specific peptide GPCRs, Epsilon-s…
64	synaptic vesicle	141	0.000274844	0.00951646	0.000274844	0.00951646	5	Synaptotagmin II, PPT1, LRRK2, VAMP1, VTI1A	0.0397811	0.21229	3	SCAMP5, Septin 6, KIF3A	0.540782	0.668499	3	Csp, BDNF, VAMP2	0.518631	0.597951	2	NR2B, ZNRF1	0.0943871	0.286912	4	ATP6V1G1, BDNF, HSC70, Synapsin III	0.760841	0.781796	1	DNM1L (DRP1)
65	side of membrane	416	0.00032706	0.00360509	0.0271275	0.115851	5	ITGB3, NGFR(TNFRSF16), ENPEP, LRRK2, Cd59a	0.653127	0.686377	2	VEGFR-2, CD20	0.32681	0.484379	10	E-cadherin, CD1d, Aquaporin 4, HtrA2, Paralemmin, BAFF-R, UNQ1887, CD74, Syndecan-1, CD79A	0.581382	0.650404	5	VCAM1, PTEN, B4GT1, SMAP1, CXCR4	0.246614	0.428372	7	TfR1, SMAP1, CD86, IKK-beta, RASAL3, gp130, PTP4A1	0.00032706	0.00360509	13	CD23, P2Y12, HLA-DRA1, CCR1, CD44, CEACAM1, Beta-catenin, ITGB1, CEACAM21, PDGF-R-alpha, Spectrin beta, erythrocytic, GLUT4, FLT3 ligand
66	cell projection	1826	0.000347842	0.0107058	0.000347842	0.0107058	18	CYBRD1, ITGB3, NGFR(TNFRSF16), ENPEP, GPM6A, Calmodulin, Annexin I, ACADM, PPT1, CDK5, LRRK2, BART1, VAMP1, Septin 4, CaBP4, KCNJ14, VTI1A, hnRNP A3	0.107442	0.268182	14	Dystrobrevin alpha, Presenilin 2, AATK, Septin 6, TSGA14, VEGFR-2, GPR43, SOD1, BOC, PIST (CAL), G-protein beta-1, NEK3, HNMT, KIF3A	0.199117	0.383668	42	RXRA, SNX5, REV-ERBalpha, URP2, TNF-R1, Lysozyme, E-cadherin, Pleckstrin, CAD, BAIAP2, NCC27, RBM3, Cytoglobin, STAR, CPEB3, HXK1, AKT2, PKA-cat beta, FAM11A, SLC6A14, RPS6, HDC, Paralemmin, BDNF, SEC16A, Talin-1, ABLIM1, TPM3, WASF2, VAMP2, MAF1, Myosin IXb, MYO1C, A2M receptor, ARPC2, TOPORS, CYFIP2, NRBP, CALDAG-GEFI, STMN2, Diacylglycerol kinase, zeta, C2orf39	0.00585225	0.0521382	35	Karyopherin alpha 1, Alpha-fodrin, IQGAP1, PP2C alpha, VCAM1, AAK1, PTEN, C5orf30, Arrestin 3, B4GT1, NCOA1 (SRC1), ASCT1 (SLC1A4), PCDH21, NR2B, Max, PIP5K1B, Guanylate cyclase 2D (RETGC1), CXCR4, Cys1, HCN1, CX3CL1, NIP3, ROBO1, Paxillin, PSD, RILPL2, MPP1, FGD1, SFRP1, EBP50, SGK1, G-protein alpha-13, HMBS, CPEB1, CEP-68	0.0869851	0.284622	29	SERB, GSTO1, MT-TRX, MALS-3, Karyopherin alpha 1, BDNF, Beta-fodrin, CLIP170, GCR-alpha, Transducin, rod-specific, DEP-1, NckAP1, PI3K reg class IA (p85-alpha), Intersectin, GLAST1/EAAT1, HIF1A, FKBP4, CaMKK2, GCR-beta, Tubulin beta 4, C19orf15, ANKMY2, Myelin basic protein, CacyBP(SIP), HSC70, PEX19, gp130, GPI, SSTR3	0.108346	0.206069	24	Dystrophin, ARF1, LDHA, RhoA, DVL-1, RRM1, KCC2, Cyclin G1, Epsilon-sarcoglycan, WDR1, ALDOA, Myosin Vb, CEACAM1, MYO1C, Beta-catenin, ITGB1, SCN7A, PDGF-R-alpha, CACNA1D, COMT, FKBP12, GFAP, PTP-PEST, GPIAP1
67	sarcolemma	139	0.000530203	0.00559019	0.432194	0.518259	1	Annexin I	0.0383895	0.21229	3	Dystrobrevin alpha, Kir6.1, Plectin 1	0.531134	0.662177	3	Aquaporin 4, COL6A3, eNOS	0.511005	0.593229	2	VCAM1, ATP1A1	0.819298	0.860544	1	Calcineurin B1	0.000530203	0.00559019	7	Dystrophin, ATP1A1, Epsilon-sarcoglycan, Syntrophin B1, ITGB1, CACNA1D, GLUT4
68	neuron projection	993	0.00066943	0.0154527	0.00066943	0.0154527	12	NGFR(TNFRSF16), GPM6A, Calmodulin, ACADM, PPT1, CDK5, LRRK2, VAMP1, CaBP4, KCNJ14, VTI1A, hnRNP A3	0.00683112	0.12738	12	Dystrobrevin alpha, Presenilin 2, AATK, Septin 6, VEGFR-2, SOD1, BOC, PIST (CAL), G-protein beta-1, NEK3, HNMT, KIF3A	0.270174	0.440204	23	RXRA, REV-ERBalpha, TNF-R1, E-cadherin, CAD, BAIAP2, RBM3, Cytoglobin, STAR, CPEB3, FAM11A, RPS6, HDC, Paralemmin, BDNF, TPM3, VAMP2, MAF1, A2M receptor, ARPC2, CYFIP2, CALDAG-GEFI, STMN2	0.106184	0.290672	17	Karyopherin alpha 1, Alpha-fodrin, IQGAP1, PP2C alpha, AAK1, PTEN, NCOA1 (SRC1), ASCT1 (SLC1A4), NR2B, Max, CXCR4, HCN1, NIP3, ROBO1, SGK1, HMBS, CEP-68	0.0360462	0.155067	19	SERB, GSTO1, MT-TRX, MALS-3, Karyopherin alpha 1, BDNF, Beta-fodrin, GCR-alpha, PI3K reg class IA (p85-alpha), Intersectin, GLAST1/EAAT1, FKBP4, GCR-beta, Tubulin beta 4, Myelin basic protein, CacyBP(SIP), HSC70, gp130, GPI	0.202764	0.304459	13	Dystrophin, ARF1, RhoA, DVL-1, KCC2, Cyclin G1, Epsilon-sarcoglycan, Myosin Vb, Beta-catenin, CACNA1D, COMT, FKBP12, GPIAP1
69	nuclear body	351	0.00081116	0.00942568	0.417143	0.510206	2	SON, TGS1	0.848981	0.854371	1	TFIP11	0.00081116	0.00942568	17	C5orf41, HR, RNPS1, SLU7, BAT1 (UAP56), CDK9, PIAS4, CLK3, Nop58, DDX42, TOPORS, CTR9, MLN51, TOLLIP, Acinus, SRm300, EP400	0.0691388	0.245493	8	LYRIC, BTBD14A, PTEN, RING2, SP100, Sry, LUC7A, Max	0.804216	0.847894	3	TARDBP (TDP43), MALAT1, SMC6	0.00947702	0.0459636	9	p53 (mitochondrial), Tho2, p53, RIP140, TCF7L2 (TCF4), SPOP, PLC-beta1, Acinus, ATRX
70	synapse part	495	0.000909887	0.0193876	0.000909887	0.0193876	8	NGFR(TNFRSF16), Synaptotagmin II, PPT1, CDK5, LRRK2, VAMP1, CaBP4, VTI1A	0.271385	0.409662	4	SCAMP5, Septin 6, PIST (CAL), KIF3A	0.972009	0.982152	5	AKAP1, Csp, CAD, BDNF, VAMP2	0.406707	0.525822	7	FBXO45, AAK1, 4.1N, PTEN, NR2B, ZNRF1, CPEB1	0.153195	0.368548	9	ATP6V1G1, MALS-3, BDNF, GCR-alpha, GABA-A receptor alpha-3 subunit, Calsyntenin-2, GCR-beta, HSC70, Synapsin III	0.559071	0.612075	5	Dystrophin, ARF1, DNM1L (DRP1), ADAM10, COMT
71	endoplasmic reticulum part	1185	0.000923994	0.008787	0.0507799	0.150719	9	IRE1, INSIG2, DES1, WNT3, Membrin, PTPLAD2, VTI1A, Cyp4f5, TKT	0.609542	0.650658	6	Presenilin 2, COL5A3, RASGRF2, COL4A2, RFP2, Cyp2g1	0.598027	0.714709	23	TAP1 (PSF1), Lysozyme, USE1L, RHBDF1, MEST, DGAT1, TMEM43, HtrA2, ACSL1, POMT2, EXTL3, Bax, PAELR, SEC16A, PIGK, C19orf12, PTP-1B, COL6A3, UNQ1887, CD74, SURF4, SVH, GLT25D1	0.598062	0.663009	14	LYRIC, Syntaxin 18, CYP7B1, FAF1, SEC62, ELOVL1, G6PE, Gas6, APOA1, HERP, SGK1, ARSG, AL3A2, Tmed5	0.0106922	0.0755037	24	ALOX5AP, XTP3B, TOM20, ERO1Lalpha, CLN8, Uroplakin II, TLR7, SGPP1, C19orf63, ATL3, B-ind1, FKBP4, Calsyntenin-2, STT3B, Derlin-2, PCY1A, ELOVL3, FMO2, REP8, Syntenin 1, P4HA, RETSAT, P4HA1, NOC4	0.000923994	0.008787	24	NSDHL, KAR, HLA-DRA1, VMA21, SERP1, RNF13, Membrin, JWA, HSPC171, LRRC59, SCFD1, TER, TMEM85, ADAM10, RNP24, Reep3, SPT1, FKBP12, DNAJC3, SSR-alpha, SERINC1, REEP6, CYB5R3, TMEM189
72	actin cytoskeleton	453	0.000927308	0.010564	0.550471	0.60269	2	Alpha crystallin B, CRP1	0.435515	0.537191	3	VPS18, Beta adducin, M-RIP	0.000927308	0.010564	20	DCTN1(p150Glued), URP2, E-cadherin, BAIAP2, Titin, Myosin IG, PDLIM2, Talin-1, NMT1, ABLIM1, MYLPF, TPM3, WASF2, CTNNAL1, Myosin IXb, MYO1C, ARPC2, SHIP, Troponin I, fast skeletal muscle, FAM129B	0.322911	0.458627	7	Alpha-fodrin, IQGAP1, VCAM1, NMT1, Par-4, EBP50, p190RhoGAP	0.650163	0.749811	5	Beta-fodrin, FSCN3, SEPX1 (Selenoprotein X1), SGPP1, DLC2 (Dynein LC8b)	0.040626	0.116589	9	Dystrophin, CAP-G, WDR1, ALDOA, Myosin Vb, MYO1C, Tropomyosin-4, Spectrin beta, erythrocytic, PTP-PEST
73	endosome	759	0.0010089	0.0199617	0.0010089	0.0199617	10	NGFR(TNFRSF16), Cts7, Vps25, WNT3, Membrin, RAB9P40, GRB14, LRRK2, VTI1A, PTP4A2	0.0204709	0.191489	9	SCAMP5, VPS18, AATK, RAP2C, VEGFR-2, FYCO1, UBB, ZnT4, GRAP2	0.0340628	0.178919	23	SNX5, E-cadherin, CD1d, HLA-DRB1, GRAIL, TMBIM1, CLCN4, CFBP, VPS53, PTP-1B, OSBPL11, WASF2, NUMB, A2M receptor, CD74, IRAK1, ARPC2, TAB2, FAM39B, CD79A, STMN2, PRK1, C20orf29	0.225351	0.395933	12	VCAM1, Rab-5C, ATP1A1, Aquaporin 2, ANKRD13A, CXCR4, ATP6V0B, APOA1, VPS52, ZNRF1, PANK1, Prolactin receptor	0.218595	0.408987	12	TfR1, ZnT-2, CLIP170, BDKRB2, TLR7, Derlin-2, TGOLN2, NDFIP1, V-ATPase H subunit, TMEM106B, PTP4A1, SLC26A7	0.0102687	0.0474318	15	HLA-DRA1, RNF13, Membrin, ATP1A1, ABCG4, Rab-14, FLJ20625, ITGB1, VPS35, PARM-1, HSP60, GLUT4, CD320, RNF11, Prolactin receptor
74	cell surface	786	0.00106718	0.0099535	0.014476	0.0845366	8	ITGB3, NGFR(TNFRSF16), ENPEP, Alpha crystallin B, Annexin I, RAMP2, VAMP1, Cd59a	0.242586	0.386924	6	Presenilin 2, Septin 6, HAT, VEGFR-2, BOC, CD20	0.317922	0.477969	18	LBP, PVR, TNF-R1, Liprin-alpha4, E-cadherin, CD1d, RAMP2, Aquaporin 4, Cathepsin G, BAFF-R, Talin-1, TPM3, Calpain 5, CD74, Syndecan-1, CD79A, PRK1, C20orf3	0.172003	0.353167	13	ActRIIA, VCAM1, B4GT1, NR2B, CXCR4, KCNH2, SLIT2, CX3CL1, ROBO1, APOA1, SFRP1, IL8RB, Prolactin receptor	0.74633	0.809847	8	FAM89B, TfR1, OATP-D, DEP-1, GC1QBP, CD86, GLAST1/EAAT1, gp130	0.00106718	0.0099535	18	CD23, P2Y12, Dystrophin, HLA-DRA1, CCR1, CD44, RhoA, CEACAM1, ADAM10, ITGB1, PRNP, CEACAM21, PDGF-R-alpha, Spectrin beta, erythrocytic, HSP60, GLUT4, Prolactin receptor, FLT3 ligand
75	microtubule	418	0.0011509	0.0105168	0.819546	0.834611	1	Calmodulin	0.655716	0.686377	2	Kid, KIF3A	0.847511	0.880866	6	RASSF5, DCTN1(p150Glued), INO80, SHRM, TCP1-gamma, MAP4	0.407886	0.525958	6	KNSL1, IQGAP1, Tubulin alpha, N-CoR, Tubulin alpha-4A, Rassf1c	0.14071	0.350632	8	Tubulin beta, CLIP170, APPBP2, FKBP4, Tubulin beta 4, DLC2 (Dynein LC8b), HSP105, TCP1-epsilon	0.0011509	0.0105168	12	SERP1, Tubulin beta, Tubulin alpha 8, DVL-1, Tubulin beta 1, DNM1L (DRP1), Tubulin alpha, FAM110C, CLASP1, Reep3, Tubulin (in microtubules), HAUS6
76	cell periphery	5743	0.0012427	0.0215142	0.0012427	0.0215142	37	CYBRD1, ITGB3, AKAP12, NGFR(TNFRSF16), ENPEP, K(+) channel, subfamily J, Alpha crystallin B, GPM6A, MCT1 (SLC16A1), Ceruloplasmin, Pcdhb4(rodent), DES1, Synaptotagmin II, RAMP, Calmodulin, VE-cadherin, LPP1, Ccr1l1, WNT3, GRK5, Galpha(s)-specific hormone protein GPCRs, RAB9P40, Annexin I, TSH receptor, CDK5, BCAP, Kaiso, GRB14, LRRK2, RAMP2, VAMP1, Septin 4, KCNJ14, Tetraspanin-2, C8alpha, Cd59a,…	0.111304	0.269967	37	SCAMP5, SK4/IK1, Dystrobrevin alpha, PCDHB1, K(+) channel, subfamily J, Presenilin 2, CLF-1, RAP2C, Septin 6, Kir6.1, HAT, Ceruloplasmin, CD151, FGFR1, SLC22A18, Jade-1, Plectin 1, RASGRF2, Ms4a4c, VEGFR-2, PTPR-epsilon, GPR43, MCOLN2, Beta adducin, PHK alpha (liver), ARL4, BST1, UBB, GP-2, SOD1, BOC, CD20, Presenilin, PIST (CAL), G-protein beta-1, Igk-C, SLC22A2	0.161175	0.369163	125	Csk, AKAP1, S1P4 receptor, STAT3, Csp, Prolylcarboxypeptidase, G-protein beta-2, SNX5, GLG1, CHIP, Kv10.1, MHC class II beta chain, BLK, TST, PVR, TNF-R1, TAP1 (PSF1), AdipoR2, CNTN1 (F3), 3-OST-3B, E-cadherin, CD1d, Pleckstrin, RAMP2, RASD2, RANKL(TNFSF11), BAIAP2, Peregrin, NCC27, Aquaporin 4, SAMHD1, SHRM, HtrA2, UAP1, SLC22A3, PTRF, HLA-DRB1, HXK1, STAT2, TrkC, DDX50, ACSL1, Nucleolin, YY1, A…	0.136608	0.332766	79	FBXO45, LYRIC, FATP, NAG-2, HCN, Alpha-fodrin, IQGAP1, PP2C alpha, ActRIIA, VCAM1, AAK1, XPR1, Rab-5C, OR4E2, 4.1N, FAF1, NMT1, PTEN, ATP1A1, Aquaporin 2, SHP-1, KIAA0513, B4GT1, SMAP1, ODO2, JMJD6, ASCT1 (SLC1A4), SLC39A8, MGF, Olfactory receptor, Galpha(q)-specific peptide GPCRs, PCDH21, ANKRD13A, LUC7A, NR2B, Guanylate cyclase 2D (RETGC1), TMPRSS2, KCNE5, CXCR4, Cys1, HCN1, Creatine transporte…	0.470549	0.619129	71	V1ra4, Ephrin-B3, HSP27, G3P2, PSMC6, ATP6V1G1, TfR1, MALS-3, OATP-D, ATP6V0E, Septin 8, Kv9.1, IL10RA, Beta-fodrin, GPAM, Fc alpha/mu receptor, CISH, BDKRB2, HINT, Transducin, rod-specific, DEP-1, NckAP1, Uroplakin II, GABA-A receptor alpha-3 subunit, MARK1, SMAP1, GC1QBP, RAPGEF6, PI3K reg class IA (p85-alpha), TLR7, Galpha(q)-specific peptide GPCRs, CD86, Intersectin, Calcineurin B1, GLAST1/EA…	0.0203465	0.0741959	72	RGS5, MHC class II alpha chain, CD23, P2Y12, NPR3, Dystrophin, TIP1, PDGF receptor, HLA-DRA1, ACLY, CCR1, ARF1, CD44, ATP1A1, BICD2, RhoA, DCAMKL1, ABCG4, Rab-14, DVL-1, KCC2, Tubulin beta 1, Galpha(q)-specific peptide GPCRs, Epsilon-sarcoglycan, EDNRB, FLJ20625, SGIP1, SCFD1, Syntrophin B1, FAM110C, ELTD1, CEACAM1, APLP2 precursor, MYO1C, Beta-catenin, CACNA1 L-type, Tropomyosin-4, ADAM10, Caspa…
77	external side of plasma membrane	315	0.00140491	0.0121675	0.0392983	0.136079	4	ITGB3, NGFR(TNFRSF16), ENPEP, Cd59a	0.502282	0.570387	2	VEGFR-2, CD20	0.608764	0.72035	6	CD1d, Aquaporin 4, BAFF-R, CD74, Syndecan-1, CD79A	0.745836	0.775666	3	VCAM1, B4GT1, CXCR4	0.741591	0.806612	3	TfR1, CD86, gp130	0.00140491	0.0121675	10	CD23, P2Y12, CCR1, CD44, CEACAM1, ITGB1, CEACAM21, PDGF-R-alpha, GLUT4, FLT3 ligand
78	nuclear speck	190	0.00166628	0.0179279	0.539058	0.594897	1	SON	0.639302	0.67553	1	TFIP11	0.00166628	0.0179279	11	RNPS1, SLU7, BAT1 (UAP56), CLK3, DDX42, TOPORS, CTR9, MLN51, Acinus, SRm300, EP400	0.679922	0.72902	2	Sry, LUC7A	0.676217	0.760744	2	TARDBP (TDP43), MALAT1	0.0435263	0.121323	5	Tho2, RIP140, SPOP, PLC-beta1, Acinus
79	plasma membrane	5624	0.0017042	0.0277684	0.0017042	0.0277684	36	CYBRD1, ITGB3, AKAP12, NGFR(TNFRSF16), ENPEP, K(+) channel, subfamily J, Alpha crystallin B, GPM6A, MCT1 (SLC16A1), Ceruloplasmin, Pcdhb4(rodent), DES1, Synaptotagmin II, RAMP, Calmodulin, VE-cadherin, LPP1, Ccr1l1, WNT3, GRK5, Galpha(s)-specific hormone protein GPCRs, RAB9P40, Annexin I, TSH receptor, CDK5, BCAP, Kaiso, GRB14, LRRK2, RAMP2, VAMP1, KCNJ14, Tetraspanin-2, C8alpha, Cd59a, PTP4A2	0.124247	0.287474	36	SCAMP5, SK4/IK1, Dystrobrevin alpha, PCDHB1, K(+) channel, subfamily J, Presenilin 2, CLF-1, RAP2C, Kir6.1, HAT, Ceruloplasmin, CD151, FGFR1, SLC22A18, Jade-1, Plectin 1, RASGRF2, Ms4a4c, VEGFR-2, PTPR-epsilon, GPR43, MCOLN2, Beta adducin, PHK alpha (liver), ARL4, BST1, UBB, GP-2, SOD1, BOC, CD20, Presenilin, PIST (CAL), G-protein beta-1, Igk-C, SLC22A2	0.236882	0.418324	120	Csk, AKAP1, S1P4 receptor, STAT3, Csp, Prolylcarboxypeptidase, G-protein beta-2, SNX5, GLG1, CHIP, Kv10.1, MHC class II beta chain, BLK, TST, PVR, TNF-R1, TAP1 (PSF1), AdipoR2, CNTN1 (F3), 3-OST-3B, E-cadherin, CD1d, Pleckstrin, RAMP2, RASD2, RANKL(TNFSF11), BAIAP2, Peregrin, NCC27, Aquaporin 4, SAMHD1, SHRM, HtrA2, UAP1, SLC22A3, PTRF, HLA-DRB1, HXK1, STAT2, TrkC, DDX50, ACSL1, YY1, AKT2, Myosin…	0.121848	0.310967	78	FBXO45, LYRIC, FATP, NAG-2, HCN, Alpha-fodrin, IQGAP1, PP2C alpha, ActRIIA, VCAM1, AAK1, XPR1, Rab-5C, OR4E2, 4.1N, FAF1, NMT1, PTEN, ATP1A1, Aquaporin 2, SHP-1, KIAA0513, B4GT1, SMAP1, ODO2, JMJD6, ASCT1 (SLC1A4), SLC39A8, MGF, Olfactory receptor, Galpha(q)-specific peptide GPCRs, PCDH21, ANKRD13A, LUC7A, NR2B, Guanylate cyclase 2D (RETGC1), TMPRSS2, KCNE5, CXCR4, Cys1, HCN1, Creatine transporte…	0.500681	0.643733	69	V1ra4, Ephrin-B3, HSP27, G3P2, PSMC6, ATP6V1G1, TfR1, MALS-3, OATP-D, ATP6V0E, Kv9.1, IL10RA, Beta-fodrin, GPAM, Fc alpha/mu receptor, CISH, BDKRB2, HINT, Transducin, rod-specific, DEP-1, NckAP1, Uroplakin II, GABA-A receptor alpha-3 subunit, MARK1, SMAP1, GC1QBP, RAPGEF6, PI3K reg class IA (p85-alpha), TLR7, Galpha(q)-specific peptide GPCRs, CD86, Intersectin, Calcineurin B1, GLAST1/EAAT1, BMCP-…	0.0362645	0.111964	69	RGS5, MHC class II alpha chain, CD23, P2Y12, NPR3, Dystrophin, TIP1, PDGF receptor, HLA-DRA1, ACLY, CCR1, ARF1, CD44, ATP1A1, BICD2, RhoA, DCAMKL1, ABCG4, Rab-14, DVL-1, KCC2, Tubulin beta 1, Galpha(q)-specific peptide GPCRs, Epsilon-sarcoglycan, EDNRB, FLJ20625, SGIP1, SCFD1, Syntrophin B1, ELTD1, CEACAM1, APLP2 precursor, MYO1C, Beta-catenin, CACNA1 L-type, ADAM10, Caspase-3, ITGB1, PRNP, PLC-b…
80	synaptic vesicle membrane	64	0.00224461	0.034542	0.00224461	0.034542	3	Synaptotagmin II, VAMP1, VTI1A	0.290046	0.421764	1	SCAMP5	0.727583	0.795747	1	VAMP2	0.54707	0.623406	1	ZNRF1	0.544557	0.675545	1	Synapsin III	0.47706	0.553526	1	DNM1L (DRP1)
81	microtubule cytoskeleton	1095	0.00225881	0.0217023	0.457924	0.537479	5	DORFIN, Alpha crystallin B, MCT1 (SLC16A1), Calmodulin, BART1	0.22973	0.374923	8	XRCC2, Presenilin 2, Septin 6, TSGA14, Asrgl1, Kid, VRK1, KIF3A	0.44315	0.586492	23	RASSF5, DCTN1(p150Glued), Csk, ANKRD32, FLJ12525, INO80, G5pr, SHRM, PKA-cat beta, FALZ, TCP1-gamma, RAD51L3, CFBP, Talin-1, DDX9, Cullin7, TOPORS, CDC25B, NUP62, MAP4, RPS7, CAP350, HEPACAM2	0.00225881	0.0217023	25	KNSL1, SSX2IP, THAP11, Alpha-fodrin, IQGAP1, ERR1, ASCT1 (SLC1A4), Tubulin alpha, FBXW11, SAC3D1, DPF2, Cys1, MCM3, Paxillin, NUP107, NRF2, RILPL2, EBP50, HP1 beta, SHMT2, CPEB1, N-CoR, Tubulin alpha-4A, Rassf1c, RanGAP1	0.359541	0.54827	15	HSP27, G3P2, SMEK2, Tubulin beta, CLIP170, APPBP2, NUDCD2, MARK1, p38alpha (MAPK14), FKBP4, Tubulin beta 4, DLC2 (Dynein LC8b), HSP105, TCP1-epsilon, PTP4A1	0.141122	0.240349	15	SERP1, Tubulin beta, Tubulin alpha 8, CAP-G, DVL-1, Tubulin beta 1, DNM1L (DRP1), Tubulin alpha, FAM110C, Beta-catenin, MST4, CLASP1, Reep3, Tubulin (in microtubules), HAUS6
82	clathrin-coated vesicle	136	0.0025856	0.0179145	0.105336	0.235308	2	NGFR(TNFRSF16), VTI1A	0.517635	0.581881	1	PIST (CAL)	0.0568863	0.228763	6	Csp, Lysozyme, HIP12, VAMP2, A2M receptor, CD74	0.0870416	0.265077	4	AAK1, Aquaporin 2, EPN2, FCHO1	0.231122	0.412782	3	HSC70, Tgoln2 (mouse), DVL-2	0.0025856	0.0179145	6	HLA-DRA1, Rab-14, DVL-1, SGIP1, AP2A2, GLUT4
83	sarcomere	188	0.00302499	0.0203767	0.176983	0.318762	2	Alpha crystallin B, Calmodulin	0.265052	0.402016	2	Presenilin 2, MYOZ3	0.523919	0.654617	4	Titin, TPM3, MAFbx, Troponin I, fast skeletal muscle	0.674299	0.726168	2	Alpha-fodrin, NR2B	0.197769	0.390578	4	HSP27, CARP, Beta-fodrin, TIMP4	0.00302499	0.0203767	7	Dystrophin, ARF1, ALDOA, Beta-catenin, Tropomyosin-4, CACNA1D, FKBP12
84	neuron part	1200	0.00330279	0.0415852	0.00330279	0.0415852	12	NGFR(TNFRSF16), GPM6A, Calmodulin, ACADM, PPT1, CDK5, LRRK2, VAMP1, CaBP4, KCNJ14, VTI1A, hnRNP A3	0.0117568	0.180106	13	SK4/IK1, Dystrobrevin alpha, Presenilin 2, AATK, Septin 6, VEGFR-2, SOD1, BOC, PIST (CAL), G-protein beta-1, NEK3, HNMT, KIF3A	0.298579	0.462599	27	RXRA, REV-ERBalpha, TNF-R1, E-cadherin, CAD, BAIAP2, RBM3, Cytoglobin, STAR, CPEB3, FAM11A, RPS6, T-bet, HDC, BAF155, Paralemmin, BDNF, TPM3, VAMP2, MAF1, RDH12, A2M receptor, ARPC2, CYFIP2, CALDAG-GEFI, STMN2, Golgin-95	0.0660843	0.238098	21	FBXO45, Karyopherin alpha 1, Alpha-fodrin, IQGAP1, PP2C alpha, AAK1, PTEN, Arrestin 3, NCOA1 (SRC1), ASCT1 (SLC1A4), PCDH21, NR2B, Max, Guanylate cyclase 2D (RETGC1), CXCR4, HCN1, NIP3, ROBO1, SGK1, HMBS, CEP-68	0.0623759	0.221942	21	SERB, GSTO1, MT-TRX, MALS-3, Karyopherin alpha 1, BDNF, Beta-fodrin, GCR-alpha, Transducin, rod-specific, PI3K reg class IA (p85-alpha), Intersectin, GLAST1/EAAT1, FKBP4, GCR-beta, BRM, Tubulin beta 4, Myelin basic protein, CacyBP(SIP), HSC70, gp130, GPI	0.229433	0.332164	15	Dystrophin, CCR1, ARF1, RhoA, DVL-1, RRM1, KCC2, Cyclin G1, Epsilon-sarcoglycan, Myosin Vb, Beta-catenin, CACNA1D, COMT, FKBP12, GPIAP1
85	cell projection membrane	300	0.0035041	0.0229661	0.122413	0.251191	3	CYBRD1, ITGB3, NGFR(TNFRSF16)	0.800891	0.811126	1	G-protein beta-1	0.397931	0.540318	7	Pleckstrin, AKT2, SLC6A14, Paralemmin, Talin-1, MYO1C, CALDAG-GEFI	0.0779231	0.262019	7	B4GT1, PCDH21, Guanylate cyclase 2D (RETGC1), Cys1, ROBO1, EBP50, G-protein alpha-13	0.0757308	0.257485	7	Beta-fodrin, Transducin, rod-specific, DEP-1, NckAP1, PEX19, GPI, SSTR3	0.0035041	0.0229661	9	Dystrophin, RhoA, KCC2, Epsilon-sarcoglycan, CEACAM1, MYO1C, Beta-catenin, ITGB1, CACNA1D
86	cell projection part	903	0.003592	0.0432601	0.003592	0.0432601	10	CYBRD1, ITGB3, NGFR(TNFRSF16), GPM6A, Calmodulin, CDK5, LRRK2, Septin 4, CaBP4, VTI1A	0.109932	0.269967	8	Presenilin 2, AATK, Septin 6, TSGA14, SOD1, BOC, G-protein beta-1, KIF3A	0.359041	0.5138	20	REV-ERBalpha, E-cadherin, Pleckstrin, CAD, HXK1, AKT2, PKA-cat beta, SLC6A14, Paralemmin, BDNF, SEC16A, Talin-1, TPM3, VAMP2, Myosin IXb, MYO1C, TOPORS, CALDAG-GEFI, STMN2, C2orf39	0.222499	0.395933	14	Alpha-fodrin, AAK1, PTEN, C5orf30, B4GT1, PCDH21, NR2B, Guanylate cyclase 2D (RETGC1), CXCR4, Cys1, ROBO1, EBP50, G-protein alpha-13, CEP-68	0.141322	0.350632	15	BDNF, Beta-fodrin, GCR-alpha, Transducin, rod-specific, DEP-1, NckAP1, GLAST1/EAAT1, FKBP4, GCR-beta, Tubulin beta 4, C19orf15, Myelin basic protein, PEX19, GPI, SSTR3	0.0403572	0.116507	15	Dystrophin, LDHA, RhoA, DVL-1, KCC2, Epsilon-sarcoglycan, ALDOA, Myosin Vb, CEACAM1, MYO1C, Beta-catenin, ITGB1, CACNA1D, COMT, FKBP12
87	neuronal cell body	506	0.00451552	0.0481076	0.00451552	0.0481076	7	NGFR(TNFRSF16), GPM6A, PPT1, CDK5, LRRK2, KCNJ14, VTI1A	0.134061	0.297185	5	SK4/IK1, Presenilin 2, VEGFR-2, SOD1, BOC	0.690304	0.77426	9	CAD, Cytoglobin, STAR, T-bet, HDC, BDNF, A2M receptor, STMN2, Golgin-95	0.986651	0.986651	2	ASCT1 (SLC1A4), ROBO1	0.16757	0.374729	9	MT-TRX, BDNF, Transducin, rod-specific, GLAST1/EAAT1, FKBP4, Tubulin beta 4, Myelin basic protein, HSC70, gp130	0.249314	0.352529	7	CCR1, DVL-1, RRM1, KCC2, Cyclin G1, Myosin Vb, CACNA1D
88	Golgi stack	154	0.00476067	0.0286535	0.465944	0.544584	1	Membrin	0.198367	0.362647	2	VRK1, B4GT7	0.373943	0.524784	4	GLG1, Lysozyme, SEC16A, Golgin-95	0.293692	0.433722	3	B4GT4, B4GT1, SIAT4C	0.849854	0.878139	1	SMS1	0.00476067	0.0286535	6	Membrin, Rab-14, SCFD1, RNP24, GGTA-1, B4G6
89	contractile fiber part	205	0.00485407	0.02871	0.201828	0.334769	2	Alpha crystallin B, Calmodulin	0.0968561	0.258012	3	Presenilin 2, Plectin 1, MYOZ3	0.394482	0.539281	5	Titin, MYLPF, TPM3, MAFbx, Troponin I, fast skeletal muscle	0.719608	0.75627	2	Alpha-fodrin, NR2B	0.241369	0.422857	4	HSP27, CARP, Beta-fodrin, TIMP4	0.00485407	0.02871	7	Dystrophin, ARF1, ALDOA, Beta-catenin, Tropomyosin-4, CACNA1D, FKBP12
90	lysosome	524	0.00544762	0.0538925	0.00544762	0.0538925	7	ENPEP, Ceruloplasmin, Cts7, Annexin I, PPT1, LRRK2, RAMP2	0.148654	0.314156	5	VPS18, Presenilin 2, Ceruloplasmin, FYCO1, G-protein beta-1	0.0198963	0.120315	18	Csp, Prolylcarboxypeptidase, G-protein beta-2, CD1d, RAMP2, USE1L, HLA-DRB1, TMBIM1, SLC12A4, MYLPF, A2M receptor, CD74, Syndecan-1, PI3K cat class IA (p110-delta), DPP7, PERM, C20orf29, RDH14	0.0599986	0.226148	11	Rab-5C, GALC, Aquaporin 2, LAMP3, CL6S, CXCR4, Metallothionein-I, MANBA, ARSG, ZNRF1, IL8RB	0.768769	0.820616	5	ATP6V1G1, ZnT-2, TLR7, TMEM106B, IDS	0.0402009	0.116507	10	HLA-DRA1, VMA21, RNF13, Rab-14, FLJ20625, Cathepsin C, VPS35, WBSCR5(NTAL), Glypican-3, AP3M1
91	lytic vacuole	524	0.00544762	0.0538925	0.00544762	0.0538925	7	ENPEP, Ceruloplasmin, Cts7, Annexin I, PPT1, LRRK2, RAMP2	0.148654	0.314156	5	VPS18, Presenilin 2, Ceruloplasmin, FYCO1, G-protein beta-1	0.0198963	0.120315	18	Csp, Prolylcarboxypeptidase, G-protein beta-2, CD1d, RAMP2, USE1L, HLA-DRB1, TMBIM1, SLC12A4, MYLPF, A2M receptor, CD74, Syndecan-1, PI3K cat class IA (p110-delta), DPP7, PERM, C20orf29, RDH14	0.0599986	0.226148	11	Rab-5C, GALC, Aquaporin 2, LAMP3, CL6S, CXCR4, Metallothionein-I, MANBA, ARSG, ZNRF1, IL8RB	0.768769	0.820616	5	ATP6V1G1, ZnT-2, TLR7, TMEM106B, IDS	0.0402009	0.116507	10	HLA-DRA1, VMA21, RNF13, Rab-14, FLJ20625, Cathepsin C, VPS35, WBSCR5(NTAL), Glypican-3, AP3M1
92	late endosome	212	0.00581082	0.0331559	0.0550904	0.155715	3	WNT3, Membrin, VTI1A	0.104429	0.266125	3	VPS18, FYCO1, ZnT4	0.0280405	0.158715	9	CD1d, HLA-DRB1, GRAIL, CLCN4, CFBP, OSBPL11, CD74, CD79A, C20orf29	0.736669	0.769654	2	ANKRD13A, CXCR4	0.479567	0.627126	3	ZnT-2, Derlin-2, TMEM106B	0.00581082	0.0331559	7	HLA-DRA1, RNF13, Membrin, Rab-14, FLJ20625, PARM-1, GLUT4
93	myofibril	214	0.00610843	0.0342726	0.215145	0.350559	2	Alpha crystallin B, Calmodulin	0.0278019	0.194812	4	Presenilin 2, Kir6.1, Plectin 1, MYOZ3	0.430126	0.570934	5	Titin, MYLPF, TPM3, MAFbx, Troponin I, fast skeletal muscle	0.741379	0.772927	2	Alpha-fodrin, NR2B	0.265288	0.447673	4	HSP27, CARP, Beta-fodrin, TIMP4	0.00610843	0.0342726	7	Dystrophin, ARF1, ALDOA, Beta-catenin, Tropomyosin-4, CACNA1D, FKBP12
94	Golgi membrane	647	0.00614788	0.0342726	0.122422	0.251191	5	GORASP1(GRASP65), B3GN1, Membrin, GRB14, VTI1A	0.132366	0.297185	6	SCAMP5, UNC50, Presenilin 2, MMD2, PIST (CAL), B4GT7	0.0387199	0.18339	20	GLG1, TNF-R1, 3-OST-3B, RHBDF1, HSST1, MTG16 (CBFA2T3), TrkC, COG4, FGFRL1, MGAT4B, SEC16A, UNQ1887, CD74, Manic fringe glycosyltransferase, SURF4, Golgin-95, GCK(MAP4K2), HEPACAM2, eNOS, CHST1	0.399837	0.523851	9	Syntaxin 18, B4GT4, FLJ14154, B4GT1, SIAT4C, GOS-28, GALNT7, SIA10, ARF3	0.534334	0.668281	8	GCNT2, GATE-16, TLR7, Calsyntenin-2, NDFIP1, COPZ1, SMS1, DOPEY2	0.00614788	0.0342726	14	HLA-DRA1, RNF13, Membrin, ARF1, Rab-14, SCFD1, MST4, RNP24, SLC35A3, GGTA-1, B4G6, UGCG, PARM-1, COG6
95	synapse	677	0.00622567	0.0594659	0.00622567	0.0594659	8	NGFR(TNFRSF16), Synaptotagmin II, PPT1, CDK5, LRRK2, VAMP1, CaBP4, VTI1A	0.153763	0.316512	6	SCAMP5, Dystrobrevin alpha, Presenilin 2, Septin 6, PIST (CAL), KIF3A	0.802777	0.850125	11	AKAP1, Csp, TNF-R1, CAD, CPEB3, BDNF, VAMP2, MAF1, ARPC2, CYFIP2, CALDAG-GEFI	0.593767	0.659787	8	FBXO45, AAK1, 4.1N, PTEN, Arrestin 3, NR2B, ZNRF1, CPEB1	0.206603	0.402713	11	ATP6V1G1, MALS-3, BDNF, GCR-alpha, GABA-A receptor alpha-3 subunit, Intersectin, GLAST1/EAAT1, Calsyntenin-2, GCR-beta, HSC70, Synapsin III	0.243974	0.348022	9	Dystrophin, ARF1, DVL-1, DNM1L (DRP1), Syntrophin B1, Beta-catenin, ADAM10, ITGB1, COMT
96	cytoplasmic vesicle part	584	0.00650793	0.0356796	0.0314545	0.12447	6	ITGB3, HGF, Synaptotagmin II, Membrin, VAMP1, VTI1A	0.605364	0.65051	3	SCAMP5, UBB, Factor D	0.392534	0.537882	13	Csp, SNX5, TAP1 (PSF1), HIP12, FGFRL1, PAI1, MARCO, VPS53, VAMP2, UNQ1887, A2M receptor, CD74, eNOS	0.427497	0.531659	8	Aquaporin 2, EPN2, Gas6, LAMP3, 14-3-3 beta/alpha, ATP6V0B, APOA1, ZNRF1	0.284876	0.473761	9	CLIP170, APPBP2, MCFD2, PLRP2, HSP105, HSC70, V-ATPase H subunit, COPZ1, Synapsin III	0.00650793	0.0356796	13	HLA-DRA1, VMA21, Membrin, Rab-14, DNM1L (DRP1), SGIP1, ALDOA, Myosin Vb, ELTD1, RNP24, AP2A2, GLUT4, AP3M1
97	cytoplasmic vesicle membrane	454	0.00654739	0.0356796	0.0374001	0.134543	5	ITGB3, Synaptotagmin II, Membrin, VAMP1, VTI1A	0.913753	0.916644	1	UBB	0.306115	0.466805	11	Csp, SNX5, TAP1 (PSF1), HIP12, FGFRL1, MARCO, VAMP2, UNQ1887, A2M receptor, CD74, eNOS	0.658073	0.711822	5	Aquaporin 2, EPN2, LAMP3, 14-3-3 beta/alpha, ATP6V0B	0.318675	0.507889	7	CLIP170, APPBP2, MCFD2, PLRP2, HSC70, V-ATPase H subunit, COPZ1	0.00654739	0.0356796	11	HLA-DRA1, VMA21, Membrin, Rab-14, SGIP1, Myosin Vb, ELTD1, RNP24, AP2A2, GLUT4, AP3M1
98	nuclear envelope	428	0.00698271	0.057992	0.519774	0.582905	2	IRE1, NGFR(TNFRSF16)	0.399962	0.509189	3	UNC50, Presenilin 2, SLC22A18	0.358628	0.5138	10	LAP1, Cyclin D2, Kv10.1, NCC27, TMEM43, MYO1C, NUP133, Protein kinase G 2, NUP62, MPP11	0.00698271	0.057992	12	LYRIC, Karyopherin alpha 1, FAF1, Guanylate cyclase 2D (RETGC1), KCNH2, NIP3, NUP107, ELYS, IPO4, NOC4L, KIAA1161, RanGAP1	0.0165511	0.0937896	11	ALOX5AP, GSTO1, Karyopherin alpha 1, GSTA3, NDUFB4, NUP133, MRPS23, RETSAT, CacyBP(SIP), MYCT1, Karyopherin alpha 3	0.0687817	0.158853	8	RNF13, RRM1, Tubulin beta 1, LRRC59, EDNRB, MYO1C, MTMR6, PLC-beta1
99	Z disc	119	0.00714641	0.037674	0.383892	0.481167	1	Alpha crystallin B	0.132698	0.297185	2	Presenilin 2, MYOZ3	0.693307	0.77613	2	Titin, MAFbx	0.430603	0.534166	2	Alpha-fodrin, NR2B	0.768714	0.820616	1	HSP27	0.00714641	0.037674	5	Dystrophin, ALDOA, Beta-catenin, CACNA1D, FKBP12
100	axon	422	0.00742858	0.0651624	0.00742858	0.0651624	6	GPM6A, ACADM, PPT1, CDK5, LRRK2, CaBP4	0.0257304	0.194203	6	Dystrobrevin alpha, Presenilin 2, AATK, Septin 6, BOC, NEK3	0.615071	0.723393	8	RXRA, TNF-R1, E-cadherin, CAD, Paralemmin, BDNF, MAF1, STMN2	0.416618	0.529395	6	Alpha-fodrin, AAK1, NR2B, HCN1, ROBO1, HMBS	0.410222	0.574397	6	GSTO1, BDNF, Beta-fodrin, FKBP4, Tubulin beta 4, Myelin basic protein	0.616522	0.654295	4	RhoA, DVL-1, COMT, FKBP12
101	contractile fiber	226	0.00813888	0.0415656	0.233022	0.360599	2	Alpha crystallin B, Calmodulin	0.0330125	0.205195	4	Presenilin 2, Kir6.1, Plectin 1, MYOZ3	0.476921	0.614393	5	Titin, MYLPF, TPM3, MAFbx, Troponin I, fast skeletal muscle	0.768151	0.790744	2	Alpha-fodrin, NR2B	0.297802	0.489932	4	HSP27, CARP, Beta-fodrin, TIMP4	0.00813888	0.0415656	7	Dystrophin, ARF1, ALDOA, Beta-catenin, Tropomyosin-4, CACNA1D, FKBP12
102	cytoplasmic membrane-bounded vesicle	1177	0.00814172	0.0415656	0.0490299	0.149245	9	ITGB3, NGFR(TNFRSF16), HGF, Synaptotagmin II, Membrin, PPT1, LRRK2, VAMP1, VTI1A	0.0498853	0.21229	11	SCAMP5, Septin 6, FGFR1, VEGFR-2, Beta adducin, UBB, SOD1, PIST (CAL), ZnT4, KIF3A, Factor D	0.415884	0.560623	25	Csp, SNX5, TAP1 (PSF1), Lysozyme, AKT2, Cathepsin G, HIP12, Paralemmin, BDNF, FGFRL1, PAI1, MARCO, VPS53, VAMP2, UNQ1887, CLK3, MYO1C, A2M receptor, CD74, LOXL1, Chymase, DPP7, PERM, eNOS, PRK1	0.200455	0.374896	18	AAK1, CNP, Rab-5C, ATP1A1, Aquaporin 2, ASCT1 (SLC1A4), EPN2, NR2B, Gas6, LAMP3, 14-3-3 beta/alpha, CXCR4, ATP6V0B, APOA1, FCHO1, G-protein alpha-13, NAP1, ZNRF1	0.0180627	0.101107	23	ATP6V1G1, TfR1, ZnT-2, BDNF, CLIP170, APPBP2, MCFD2, TLR7, Intersectin, UQCC, Mcpt1 (rodent), PLRP2, HSP105, TGOLN2, SERHL2, Syntenin 1, HSC70, V-ATPase H subunit, COPZ1, NAP1, Tgoln2 (mouse), DVL-2, Synapsin III	0.00814172	0.0415656	21	HLA-DRA1, VMA21, Membrin, ATP1A1, Rab-14, DVL-1, DNM1L (DRP1), SGIP1, ALDOA, SCFD1, Myosin Vb, ELTD1, MYO1C, ADAM10, ITGB1, RNP24, NT-3, AP2A2, HSP60, GLUT4, AP3M1
103	cell body	569	0.00840744	0.0655868	0.00840744	0.0655868	7	NGFR(TNFRSF16), GPM6A, PPT1, CDK5, LRRK2, KCNJ14, VTI1A	0.0842742	0.240675	6	SK4/IK1, Presenilin 2, VEGFR-2, SOD1, BOC, G-protein beta-1	0.472981	0.610779	12	G-protein beta-2, CAD, Cytoglobin, STAR, TCP1-gamma, RPS6, T-bet, HDC, BDNF, A2M receptor, STMN2, Golgin-95	0.972137	0.974125	3	ASCT1 (SLC1A4), ROBO1, RLBP1	0.0474679	0.181728	12	GSTO1, MT-TRX, BDNF, Transducin, rod-specific, GLAST1/EAAT1, FKBP4, Tubulin beta 4, Myelin basic protein, CacyBP(SIP), HSC70, gp130, TCP1-epsilon	0.0630458	0.152886	10	CCR1, DVL-1, RRM1, KCC2, Tubulin beta 1, Cyclin G1, Myosin Vb, CACNA1D, COMT, GFAP
104	extracellular space	1532	0.00876069	0.0655868	0.00876069	0.0655868	13	HGF, SERPINA3 (ACT), Ceruloplasmin, Cts7, Aggrecanase-1, CXCL14, WNT3, Annexin I, PPT1, TGS1, LRRK2, Csna, C8alpha	0.30032	0.432734	10	CLF-1, Ceruloplasmin, CKLFSF7, WNT11, TPI1, SOD1, EGFL7, CD20, Neuroserpin, Factor D	0.185032	0.370703	36	IBP4, G-protein beta-2, Angiopoietin-like 2, RPS30, C2, Beta-defensin 1, TST, LBP, PVR, FGF12, Ubi-L, TNF-R1, Lysozyme, RANKL(TNFSF11), IL23A, NCC27, AFP, Igh-2, IL-1F5, HLA-DRB1, CCL22, Cathepsin G, BDNF, PAI1, Lymphotactin, COL6A3, LOXL1, SERPINB1, GNL1, Manic fringe glycosyltransferase, LIPS, FAM178A, Factor B, MeCP2, P11, PERM	0.09016	0.26954	25	CPXM2, VCAM1, CNP, HEM2, Thrombopoietin, B4GT1, MGF, SLIT1, Gas6, BETA-IG-H3, SLIT2, C8gamma, CX3CL1, DMP4, APOA1, CTGF, TMPRSS13, SFRP1, Fam132a, ARSG, SERPINA6, CSF1, WFDC2, CXCL13, Coagulation factor XI	0.177555	0.380717	23	CRELD2, HSP27, HDGF, TfR1, BDNF, PBEF, GC1QBP, FGF7, TIMP4, Mcpt1 (rodent), PLRP2, Mucin 13, Syntenin 1, HSC70, PAP, LTBP2, LISCH7, ARMET, RS1, gp130, CXCL13, GPI, PSMC5	0.851547	0.858629	12	IFNA4, FGF5, ALDOA, ELTD1, Cathepsin C, AL3A1, Hist1h2bn, Glypican-3, HSP60, Urotensin-2, FLT3 ligand, Granzyme A
105	vesicle membrane	473	0.00876356	0.0438178	0.0125623	0.0790853	6	ITGB3, ENPEP, Synaptotagmin II, Membrin, VAMP1, VTI1A	0.922241	0.922241	1	UBB	0.353514	0.512199	11	Csp, SNX5, TAP1 (PSF1), HIP12, FGFRL1, MARCO, VAMP2, UNQ1887, A2M receptor, CD74, eNOS	0.692865	0.738052	5	Aquaporin 2, EPN2, LAMP3, 14-3-3 beta/alpha, ATP6V0B	0.356059	0.54477	7	CLIP170, APPBP2, MCFD2, PLRP2, HSC70, V-ATPase H subunit, COPZ1	0.00876356	0.0438178	11	HLA-DRA1, VMA21, Membrin, Rab-14, SGIP1, Myosin Vb, ELTD1, RNP24, AP2A2, GLUT4, AP3M1
106	Golgi apparatus part	895	0.00940742	0.0459636	0.0711616	0.18596	7	GORASP1(GRASP65), B3GN1, WNT3, Membrin, GRB14, LRRK2, VTI1A	0.201343	0.362647	7	SCAMP5, UNC50, Presenilin 2, MMD2, VRK1, PIST (CAL), B4GT7	0.0393347	0.18339	26	GLG1, Beta-defensin 1, TNF-R1, Lysozyme, 3-OST-3B, E-cadherin, RHBDF1, HSST1, MTG16 (CBFA2T3), TrkC, COG4, FGFRL1, MGAT4B, SEC16A, VPS53, VAMP2, UNQ1887, CD74, Syndecan-1, Manic fringe glycosyltransferase, SURF4, Golgin-95, GCK(MAP4K2), HEPACAM2, eNOS, CHST1	0.213214	0.394244	14	Syntaxin 18, B4GT4, FLJ14154, Aquaporin 2, B4GT1, Gas6, AP4B1, SIAT4C, BETA-IG-H3, GOS-28, GALNT7, PSD, SIA10, ARF3	0.410462	0.574397	12	DPY30, GCNT2, GATE-16, TLR7, Calsyntenin-2, TGOLN2, Mucin 13, NDFIP1, COPZ1, SMS1, Tgoln2 (mouse), DOPEY2	0.00940742	0.0459636	17	HLA-DRA1, RNF13, Membrin, ARF1, Rab-14, SCFD1, MST4, ADAM10, RNP24, SLC35A3, GGTA-1, B4G6, Glypican-3, UGCG, PARM-1, GLUT4, COG6
107	vacuole	583	0.00953335	0.0626704	0.00953335	0.0677112	7	ENPEP, Ceruloplasmin, Cts7, Annexin I, PPT1, LRRK2, RAMP2	0.200786	0.362647	5	VPS18, Presenilin 2, Ceruloplasmin, FYCO1, G-protein beta-1	0.0485341	0.21691	18	Csp, Prolylcarboxypeptidase, G-protein beta-2, CD1d, RAMP2, USE1L, HLA-DRB1, TMBIM1, SLC12A4, MYLPF, A2M receptor, CD74, Syndecan-1, PI3K cat class IA (p110-delta), DPP7, PERM, C20orf29, RDH14	0.0288604	0.153713	13	Rab-5C, GALC, Aquaporin 2, LAMP3, CL6S, CXCR4, ATP6V0B, Metallothionein-I, MANBA, VAS1, ARSG, ZNRF1, IL8RB	0.718123	0.786841	6	ATP6V1G1, ZnT-2, GATE-16, TLR7, TMEM106B, IDS	0.0155061	0.0626704	12	HLA-DRA1, VMA21, RNF13, MTMR13, Rab-14, FLJ20625, Cathepsin C, VPS35, WBSCR5(NTAL), Glypican-3, WIPI2, AP3M1
108	cytoplasmic vesicle	1281	0.0103806	0.0474959	0.0345411	0.129383	10	ITGB3, NGFR(TNFRSF16), ENPEP, HGF, Synaptotagmin II, Membrin, PPT1, LRRK2, VAMP1, VTI1A	0.0408577	0.21229	12	SCAMP5, Septin 6, FGFR1, VEGFR-2, FYCO1, Beta adducin, UBB, SOD1, PIST (CAL), ZnT4, KIF3A, Factor D	0.507217	0.642524	26	Csp, SNX5, TAP1 (PSF1), Lysozyme, AKT2, Cathepsin G, HIP12, Paralemmin, BDNF, FGFRL1, PAI1, MARCO, VPS53, PTP-1B, VAMP2, UNQ1887, CLK3, MYO1C, A2M receptor, CD74, LOXL1, Chymase, DPP7, PERM, eNOS, PRK1	0.162118	0.351422	20	FATP, AAK1, CNP, Rab-5C, ATP1A1, Aquaporin 2, MARVELD3, ASCT1 (SLC1A4), EPN2, NR2B, Gas6, LAMP3, 14-3-3 beta/alpha, CXCR4, ATP6V0B, APOA1, FCHO1, G-protein alpha-13, NAP1, ZNRF1	0.0142116	0.0881506	25	ATP6V1G1, TfR1, ZnT-2, BDNF, CLIP170, APPBP2, GATE-16, MCFD2, TLR7, Intersectin, UQCC, Mcpt1 (rodent), PLRP2, HSP105, TGOLN2, SERHL2, Syntenin 1, HSC70, V-ATPase H subunit, COPZ1, NAP1, Tgoln2 (mouse), DVL-2, Synapsin III, PSMC5	0.0103806	0.0474959	22	HLA-DRA1, VMA21, Membrin, ATP1A1, BICD2, Rab-14, DVL-1, DNM1L (DRP1), SGIP1, ALDOA, SCFD1, Myosin Vb, ELTD1, MYO1C, ADAM10, ITGB1, RNP24, NT-3, AP2A2, HSP60, GLUT4, AP3M1
109	vacuolar membrane	296	0.0105216	0.0476914	0.337694	0.451125	2	ENPEP, Ceruloplasmin	0.0740659	0.232969	4	VPS18, Presenilin 2, Ceruloplasmin, G-protein beta-1	0.0377931	0.18339	11	Csp, G-protein beta-2, CD1d, HLA-DRB1, TMBIM1, SLC12A4, MYLPF, A2M receptor, CD74, C20orf29, RDH14	0.494	0.58048	4	Rab-5C, LAMP3, ATP6V0B, VAS1	0.294589	0.486389	5	ATP6V1G1, ZnT-2, GATE-16, TLR7, TMEM106B	0.0105216	0.0476914	8	HLA-DRA1, RNF13, MTMR13, Rab-14, FLJ20625, VPS35, WIPI2, AP3M1
110	I band	133	0.0112407	0.0500161	0.418111	0.510206	1	Alpha crystallin B	0.158376	0.323904	2	Presenilin 2, MYOZ3	0.750133	0.810088	2	Titin, MAFbx	0.487661	0.577184	2	Alpha-fodrin, NR2B	0.484002	0.631128	2	HSP27, CARP	0.0112407	0.0500161	5	Dystrophin, ALDOA, Beta-catenin, CACNA1D, FKBP12
111	cell cortex	247	0.0128292	0.0559054	0.264498	0.39805	2	AKAP12, Septin 4	0.379978	0.491645	2	Presenilin 2, Septin 6	0.126126	0.324033	8	Nucleolin, AKT2, PDLIM2, TPM3, Myosin IXb, Calpain 10, NRBP, SHIP	0.360403	0.489189	4	Alpha-fodrin, Paxillin, CTGF, MPP1	0.355629	0.54477	4	Septin 8, Beta-fodrin, NDFIP1, DVL-2	0.0128292	0.0559054	7	RhoA, DVL-1, FAM110C, Beta-catenin, Tropomyosin-4, CLASP1, Spectrin beta, erythrocytic
112	vacuolar part	372	0.0134499	0.0567236	0.446259	0.526016	2	ENPEP, Ceruloplasmin	0.137883	0.303534	4	VPS18, Presenilin 2, Ceruloplasmin, G-protein beta-1	0.0739522	0.253057	12	Csp, G-protein beta-2, CD1d, HLA-DRB1, TMBIM1, SLC12A4, MYLPF, A2M receptor, CD74, Syndecan-1, C20orf29, RDH14	0.307834	0.442342	6	Rab-5C, GALC, LAMP3, CL6S, ATP6V0B, VAS1	0.302313	0.493813	6	ATP6V1G1, ZnT-2, GATE-16, TLR7, TMEM106B, IDS	0.0134499	0.0567236	9	HLA-DRA1, RNF13, MTMR13, Rab-14, FLJ20625, VPS35, Glypican-3, WIPI2, AP3M1
113	ubiquitin ligase complex	193	0.0136648	0.0571329	0.544684	0.59872	1	COMMD1 (MURR1)	0.274923	0.411087	2	ERCC8, WDR21A	0.0417429	0.190966	8	CHIP, FBXW4, MAFbx, beta-TrCP, Cullin7, TOPORS, FBXO21, ANAPC7	0.0901364	0.26954	5	FBXO45, UBE2S, RING2, FBXW11, WDSUB1	0.210341	0.402713	4	C10orf46, Elongin C, C10orf104, HARI	0.0136648	0.0571329	6	UBE2C, C10orf46, SPOP, FBXO9, IBRDC2, RNF11
114	neuron projection terminus	126	0.0146489	0.0845366	0.0146489	0.0845366	3	LRRK2, CaBP4, VTI1A	0.490997	0.563936	1	Septin 6	0.247739	0.429555	4	E-cadherin, CAD, BDNF, VAMP2	0.459568	0.55878	2	AAK1, NR2B	0.787849	0.835157	1	BDNF	0.36259	0.45677	2	Dystrophin, FKBP12
115	lysosomal membrane	259	0.0161395	0.11538	0.282512	0.414052	2	ENPEP, Ceruloplasmin	0.0501064	0.21229	4	VPS18, Presenilin 2, Ceruloplasmin, G-protein beta-1	0.0161395	0.11538	11	Csp, G-protein beta-2, CD1d, HLA-DRB1, TMBIM1, SLC12A4, MYLPF, A2M receptor, CD74, C20orf29, RDH14	0.829692	0.840414	2	Rab-5C, LAMP3	0.388756	0.566166	4	ATP6V1G1, ZnT-2, TLR7, TMEM106B	0.0476672	0.130614	6	HLA-DRA1, RNF13, Rab-14, FLJ20625, VPS35, AP3M1
116	cytoskeleton	2242	0.0171719	0.0677103	0.194984	0.327338	12	AKAP12, NGFR(TNFRSF16), DORFIN, Alpha crystallin B, MCT1 (SLC16A1), Pcdhb4(rodent), Calmodulin, Annexin I, CDK5, BART1, Septin 4, CRP1	0.140425	0.306998	16	XRCC2, VPS18, Presenilin 2, Septin 6, TSGA14, TRIP11, Plectin 1, Asrgl1, Kid, PTPR-epsilon, KRTAP3-3, Beta adducin, VRK1, PIST (CAL), KIF3A, M-RIP	0.0273598	0.157386	58	RASSF5, DCTN1(p150Glued), Csk, ANKRD32, JAK1, CHIP, FLJ12525, URP2, INO80, E-cadherin, G5pr, BAIAP2, Tyk2, SHRM, HtrA2, GRAIL, Titin, Myosin IG, PKA-cat beta, FALZ, Keratin 7, TCP1-gamma, Cathepsin G, XPG, PDLIM2, RAD51L3, HIP12, CFBP, SEC16A, Talin-1, NMT1, ABLIM1, MYLPF, TPM3, DDX9, WASF2, CTNNAL1, CLK3, Myosin IXb, MYO1C, Calpain 10, MRLC, TBCEL, ARPC2, Cullin7, TOPORS, CDC25B, NUP62, MAP4, CC…	0.0261545	0.142397	38	KNSL1, FBXO45, SSX2IP, THAP11, Alpha-fodrin, IQGAP1, VCAM1, 4.1N, NMT1, ERR1, ASCT1 (SLC1A4), MGF, SEC62, NR2B, Tubulin alpha, FBXW11, SAC3D1, DPF2, Cys1, MCM3, Paxillin, NUP107, NRF2, RILPL2, MPP1, Par-4, FGD1, EBP50, p190RhoGAP, HP1 beta, SHMT2, CPEB1, N-CoR, PPID, Tubulin alpha-4A, Rassf1c, Keratin 6A, RanGAP1	0.398003	0.569107	29	HSP27, G3P2, SMEK2, MALS-3, Septin 8, Tubulin beta, Beta-fodrin, CLIP170, APPBP2, Calponin-1, FSCN3, SEPX1 (Selenoprotein X1), GCR-alpha, NUDCD2, HINT, MARK1, p38alpha (MAPK14), SGPP1, FKBP4, GCR-beta, BRM, Tubulin beta 4, DLC2 (Dynein LC8b), HSP105, MRPS23, Syntenin 1, DVL-2, TCP1-epsilon, PTP4A1	0.0171719	0.0677103	33	Dystrophin, JAK1, SERP1, Tubulin beta, Tubulin alpha 8, ARF1, JWA, BICD2, RhoA, CAP-G, DVL-1, Tubulin beta 1, DNM1L (DRP1), Epsilon-sarcoglycan, Tubulin alpha, WDR1, ALDOA, Syntrophin B1, Myosin Vb, FAM110C, MYO1C, Beta-catenin, Tropomyosin-4, MST4, ADAM10, CLASP1, Reep3, Spectrin beta, erythrocytic, GFAP, PTP-PEST, CLNS1A (ICLN), Tubulin (in microtubules), HAUS6
117	plasma membrane region	521	0.0217556	0.191489	0.353671	0.462108	3	ITGB3, ENPEP, Annexin I	0.0217556	0.191489	7	SK4/IK1, Presenilin 2, SLC22A18, Plectin 1, GP-2, G-protein beta-1, SLC22A2	0.602481	0.717298	10	E-cadherin, Aquaporin 4, SHRM, Paralemmin, KCNE4, ATP1B1, NUMB, MYO1C, Protein kinase G 2, GCK(MAP4K2)	0.110387	0.300499	10	LYRIC, ATP1A1, Aquaporin 2, B4GT1, PCDH21, Guanylate cyclase 2D (RETGC1), Cys1, NKCC1, SLC4A4, EBP50	0.188151	0.385971	9	MALS-3, OATP-D, Transducin, rod-specific, Uroplakin II, GLAST1/EAAT1, Mucin 13, GPI, SSTR3, SLC26A7	0.156744	0.260171	8	P2Y12, CD44, ATP1A1, Rab-14, CEACAM1, MYO1C, Beta-catenin, CACNA1D
118	endosome membrane	395	0.0223233	0.114533	0.0223233	0.114533	5	Vps25, Membrin, RAB9P40, GRB14, VTI1A	0.0605863	0.232969	5	SCAMP5, VPS18, RAP2C, UBB, ZnT4	0.103216	0.302871	12	SNX5, CD1d, HLA-DRB1, TMBIM1, CLCN4, CFBP, VPS53, OSBPL11, IRAK1, TAB2, FAM39B, C20orf29	0.717555	0.756133	4	Rab-5C, Aquaporin 2, ATP6V0B, VPS52	0.209242	0.402713	7	TfR1, ZnT-2, TLR7, NDFIP1, V-ATPase H subunit, TMEM106B, SLC26A7	0.105314	0.201118	7	HLA-DRA1, RNF13, Membrin, Rab-14, FLJ20625, PARM-1, CD320
119	growth cone	150	0.0231548	0.114533	0.0231548	0.114533	3	GPM6A, Calmodulin, CDK5	0.046356	0.21229	3	Presenilin 2, AATK, BOC	0.806755	0.852227	2	TPM3, STMN2	0.551954	0.627512	2	CXCR4, CEP-68	0.842249	0.874644	1	FKBP4	0.781777	0.79992	1	DVL-1
120	cullin-RING ubiquitin ligase complex	108	0.0237823	0.084193	0.355615	0.462466	1	COMMD1 (MURR1)	0.113289	0.272065	2	ERCC8, WDR21A	0.172626	0.370661	4	MAFbx, beta-TrCP, Cullin7, ANAPC7	0.147686	0.341515	3	FBXO45, UBE2S, FBXW11	0.380228	0.561724	2	C10orf46, C10orf104	0.0237823	0.084193	4	UBE2C, C10orf46, SPOP, FBXO9
121	endosomal part	406	0.0247643	0.115851	0.0247643	0.115851	5	Vps25, Membrin, RAB9P40, GRB14, VTI1A	0.066499	0.232969	5	SCAMP5, VPS18, RAP2C, UBB, ZnT4	0.119346	0.31327	12	SNX5, CD1d, HLA-DRB1, TMBIM1, CLCN4, CFBP, VPS53, OSBPL11, IRAK1, TAB2, FAM39B, C20orf29	0.55975	0.633435	5	Rab-5C, Aquaporin 2, ATP6V0B, VPS52, Prolactin receptor	0.228551	0.411392	7	TfR1, ZnT-2, TLR7, NDFIP1, V-ATPase H subunit, TMEM106B, SLC26A7	0.0539056	0.139809	8	HLA-DRA1, RNF13, Membrin, Rab-14, FLJ20625, PARM-1, CD320, Prolactin receptor
122	site of polarized growth	154	0.0247839	0.115851	0.0247839	0.115851	3	GPM6A, Calmodulin, CDK5	0.04944	0.21229	3	Presenilin 2, AATK, BOC	0.818302	0.862855	2	TPM3, STMN2	0.566236	0.636366	2	CXCR4, CEP-68	0.849854	0.878139	1	FKBP4	0.790486	0.805433	1	DVL-1
123	organelle envelope lumen	91	0.0253425	0.129027	0.309369	0.43946	1	BART1	0.385749	0.495071	1	SOD1	0.276283	0.440204	3	STAR, HtrA2, Calpain 10	0.307786	0.442342	2	Tim10, SHMT2	0.0253425	0.129027	4	NDUFB7, CacyBP(SIP), TIMM13, TIM9 B	0.0642217	0.154963	3	AK3L1, Tubulin beta 1, TIM9 A
124	spindle	288	0.0265184	0.142791	0.325841	0.449338	2	Calmodulin, BART1	0.0684647	0.232969	4	Septin 6, Kid, VRK1, KIF3A	0.358624	0.5138	7	DCTN1(p150Glued), TOPORS, CDC25B, NUP62, MAP4, CAP350, HEPACAM2	0.0265184	0.142791	8	KNSL1, THAP11, SAC3D1, HP1 beta, CPEB1, N-CoR, Rassf1c, RanGAP1	0.467473	0.618358	4	HSP27, NUDCD2, p38alpha (MAPK14), PTP4A1	0.329804	0.428834	4	FAM110C, Beta-catenin, CLASP1, HAUS6
125	intrinsic component of plasma membrane	1591	0.0269488	0.115851	0.0269488	0.115851	12	ITGB3, NGFR(TNFRSF16), ENPEP, MCT1 (SLC16A1), Ceruloplasmin, DES1, LPP1, TSH receptor, RAMP2, VAMP1, KCNJ14, C8alpha	0.0441466	0.21229	14	SK4/IK1, Presenilin 2, Kir6.1, HAT, Ceruloplasmin, CD151, FGFR1, SLC22A18, Ms4a4c, VEGFR-2, GPR43, BOC, CD20, SLC22A2	0.733953	0.798552	29	S1P4 receptor, Kv10.1, TNF-R1, 3-OST-3B, CD1d, RAMP2, RANKL(TNFSF11), Aquaporin 4, HtrA2, SLC22A3, TrkC, SLC6A14, PAELR, Paralemmin, SLC12A4, KCNE4, KCNMB1, FGFRL1, MARCO, ATP1B1, NUMB, VAMP2, A2M receptor, CD74, Syndecan-1, IRAK1, TOLLIP, ActRIIB, PGE2R1	0.237394	0.401015	23	NAG-2, ActRIIA, XPR1, ATP1A1, Aquaporin 2, ASCT1 (SLC1A4), PCDH21, NR2B, Guanylate cyclase 2D (RETGC1), TMPRSS2, KCNE5, HCN1, Creatine transporter 1 (SLC6A8), KCNH2, IL1RAP, C8gamma, NKCC1, ROBO1, SLC4A4, MPP1, NPY4R, GAT2, IL8RB	0.664119	0.756697	18	Ephrin-B3, TfR1, OATP-D, Kv9.1, BDKRB2, DEP-1, Uroplakin II, GABA-A receptor alpha-3 subunit, BMCP-1, IKK-beta, SLC25A11, NET6(TSPAN13), RASAL3, Syntenin 1, IL13RA1, gp130, ADAM23, SSTR3	0.123533	0.221902	21	CD23, P2Y12, NPR3, HLA-DRA1, CCR1, CD44, ATP1A1, DCAMKL1, Epsilon-sarcoglycan, EDNRB, CEACAM1, ITGB1, PRNP, Glypican-3, SCN7A, PDGF-R-alpha, Spectrin beta, erythrocytic, CACNA1D, GLUT4, GPIAP1, FLT3 ligand
126	apical plasma membrane	319	0.0282692	0.194812	0.371405	0.478508	2	ITGB3, ENPEP	0.0282692	0.194812	5	SK4/IK1, Presenilin 2, SLC22A18, Plectin 1, GP-2	0.770557	0.824482	5	SHRM, KCNE4, ATP1B1, NUMB, Protein kinase G 2	0.354939	0.483776	5	LYRIC, ATP1A1, Aquaporin 2, NKCC1, EBP50	0.547244	0.677048	4	OATP-D, Transducin, rod-specific, Uroplakin II, Mucin 13	0.400398	0.485482	4	CD44, ATP1A1, Rab-14, CACNA1D
127	plasma membrane part	2631	0.0315103	0.108313	0.0632636	0.170136	16	CYBRD1, ITGB3, NGFR(TNFRSF16), ENPEP, MCT1 (SLC16A1), Ceruloplasmin, DES1, LPP1, Annexin I, TSH receptor, CDK5, RAMP2, VAMP1, KCNJ14, C8alpha, Cd59a	0.104939	0.266125	19	SK4/IK1, Dystrobrevin alpha, Presenilin 2, Kir6.1, HAT, Ceruloplasmin, CD151, FGFR1, SLC22A18, Plectin 1, Ms4a4c, VEGFR-2, GPR43, GP-2, BOC, CD20, PIST (CAL), G-protein beta-1, SLC22A2	0.684341	0.769091	50	AKAP1, S1P4 receptor, G-protein beta-2, SNX5, Kv10.1, TNF-R1, 3-OST-3B, E-cadherin, CD1d, Pleckstrin, RAMP2, RANKL(TNFSF11), Aquaporin 4, SHRM, HtrA2, SLC22A3, PTRF, HLA-DRB1, HXK1, TrkC, AKT2, SLC6A14, SDPR, PAELR, Paralemmin, SLC12A4, KCNE4, KCNMB1, FGFRL1, BAFF-R, Talin-1, MARCO, ATP1B1, CD3 delta, NUMB, VAMP2, MYO1C, A2M receptor, CD74, Syndecan-1, IRAK1, Protein kinase G 2, LIPS, CALDAG-GEFI…	0.0315103	0.164256	43	FBXO45, LYRIC, FATP, NAG-2, Alpha-fodrin, IQGAP1, PP2C alpha, ActRIIA, VCAM1, AAK1, XPR1, 4.1N, FAF1, PTEN, ATP1A1, Aquaporin 2, SHP-1, B4GT1, SMAP1, ASCT1 (SLC1A4), PCDH21, NR2B, Guanylate cyclase 2D (RETGC1), TMPRSS2, KCNE5, CXCR4, Cys1, HCN1, Creatine transporter 1 (SLC6A8), KCNH2, IL1RAP, C8gamma, G-protein gamma 4, NKCC1, ROBO1, SLC4A4, MPP1, NPY4R, EBP50, G-protein alpha-13, GAT2, CPEB1, IL…	0.386818	0.566166	34	Ephrin-B3, TfR1, MALS-3, OATP-D, Kv9.1, Beta-fodrin, BDKRB2, Transducin, rod-specific, DEP-1, NckAP1, Uroplakin II, GABA-A receptor alpha-3 subunit, SMAP1, CD86, GLAST1/EAAT1, BMCP-1, IKK-beta, SLC25A11, Calsyntenin-2, NET6(TSPAN13), RASAL3, C19orf15, Mucin 13, Syntenin 1, H2-M9, PEX19, RS1, IL13RA1, gp130, ADAM23, PTP4A1, GPI, SSTR3, SLC26A7	0.0348389	0.108313	36	CD23, P2Y12, NPR3, Dystrophin, HLA-DRA1, CCR1, ARF1, CD44, ATP1A1, RhoA, DCAMKL1, Rab-14, DVL-1, KCC2, Epsilon-sarcoglycan, EDNRB, SGIP1, Syntrophin B1, CEACAM1, MYO1C, Beta-catenin, ADAM10, Caspase-3, ITGB1, PRNP, Glypican-3, SCN7A, CEACAM21, PDGF-R-alpha, Spectrin beta, erythrocytic, CACNA1D, COMT, GLUT4, GPIAP1, FLT3 ligand, Granzyme A
128	replication fork	60	0.0324373	0.174501	0.216428	0.350588	1	RAD51B	0.274662	0.411087	1	XRCC2	0.0324373	0.174501	4	POLA2, XPG, RAD51L3, Zimp7	0.524055	0.602786	1	MCM3	0.166228	0.374729	2	UHRF1, RFC1	0.122344	0.221902	2	p53 (mitochondrial), p53
129	somatodendritic compartment	754	0.0335062	0.128906	0.0335062	0.128906	7	NGFR(TNFRSF16), GPM6A, PPT1, CDK5, LRRK2, KCNJ14, VTI1A	0.048907	0.21229	8	SK4/IK1, Presenilin 2, AATK, VEGFR-2, SOD1, BOC, PIST (CAL), G-protein beta-1	0.447175	0.589135	16	REV-ERBalpha, CAD, RBM3, Cytoglobin, STAR, CPEB3, FAM11A, RPS6, T-bet, HDC, Paralemmin, BDNF, MAF1, A2M receptor, STMN2, Golgin-95	0.711385	0.751247	8	Karyopherin alpha 1, PTEN, ASCT1 (SLC1A4), NR2B, Max, HCN1, NIP3, ROBO1	0.212323	0.404382	12	MT-TRX, Karyopherin alpha 1, BDNF, GCR-alpha, Transducin, rod-specific, GLAST1/EAAT1, FKBP4, GCR-beta, Tubulin beta 4, Myelin basic protein, HSC70, gp130	0.14091	0.240349	11	CCR1, DVL-1, RRM1, KCC2, Cyclin G1, Epsilon-sarcoglycan, Myosin Vb, Beta-catenin, CACNA1D, COMT, GPIAP1
130	perinuclear region of cytoplasm	672	0.0389745	0.17104	0.7605	0.786039	2	Cts7, VTI1A	0.150093	0.315096	6	Presenilin 2, AATK, Plectin 1, D52, MMD2, RFP2	0.0533048	0.228763	20	G-protein beta-2, E-cadherin, NCC27, AGGF1, GRAIL, PKA-cat beta, RPS6, HIP12, BDNF, Metallothionein-II, SET, VAMP2, Myosin IXb, A2M receptor, Cullin7, CYFIP2, NRBP, MLN51, TOLLIP, STMN2	0.0389745	0.180165	14	LYRIC, FAF1, TNRC6A, 14-3-3 beta/alpha, eIF4H, MCM3, CX3CL1, Metallothionein-I, CTGF, SGK1, N-CoR, CSF1, ARF3, RanGAP1	0.577476	0.6957	8	G3P2, TfR1, BDNF, FKBP4, SERHL2, NDFIP1, Thrombospondin 3, ARMET	0.0785553	0.17104	11	p21, ARF1, Rab-14, Nocturnin, Cyclin G1, DNM1L (DRP1), Myosin Vb, Beta-catenin, ADAM10, CGI-55, GLUT4
131	cytoskeletal part	1632	0.0399955	0.116507	0.341388	0.451277	8	NGFR(TNFRSF16), DORFIN, Alpha crystallin B, MCT1 (SLC16A1), Calmodulin, CDK5, BART1, Septin 4	0.253186	0.395405	11	XRCC2, VPS18, Presenilin 2, Septin 6, TSGA14, Kid, KRTAP3-3, Beta adducin, VRK1, PIST (CAL), KIF3A	0.302918	0.465935	36	RASSF5, DCTN1(p150Glued), Csk, ANKRD32, FLJ12525, URP2, INO80, G5pr, SHRM, Titin, Myosin IG, PKA-cat beta, Keratin 7, TCP1-gamma, Cathepsin G, PDLIM2, RAD51L3, CFBP, Talin-1, ABLIM1, MYLPF, TPM3, DDX9, Myosin IXb, MYO1C, ARPC2, Cullin7, TOPORS, CDC25B, NUP62, MAP4, SHIP, Troponin I, fast skeletal muscle, RPS7, CAP350, HEPACAM2	0.0462604	0.204213	28	KNSL1, FBXO45, SSX2IP, THAP11, Alpha-fodrin, IQGAP1, VCAM1, ASCT1 (SLC1A4), NR2B, Tubulin alpha, FBXW11, SAC3D1, DPF2, Cys1, MCM3, Paxillin, NUP107, NRF2, RILPL2, Par-4, EBP50, HP1 beta, CPEB1, N-CoR, Tubulin alpha-4A, Rassf1c, Keratin 6A, RanGAP1	0.705266	0.782351	18	HSP27, SMEK2, MALS-3, Septin 8, Tubulin beta, Beta-fodrin, CLIP170, APPBP2, GCR-alpha, NUDCD2, p38alpha (MAPK14), FKBP4, GCR-beta, Tubulin beta 4, DLC2 (Dynein LC8b), HSP105, TCP1-epsilon, PTP4A1	0.0399955	0.116507	24	SERP1, Tubulin beta, Tubulin alpha 8, ARF1, CAP-G, DVL-1, Tubulin beta 1, DNM1L (DRP1), Tubulin alpha, WDR1, Myosin Vb, FAM110C, MYO1C, Beta-catenin, Tropomyosin-4, MST4, ADAM10, CLASP1, Reep3, Spectrin beta, erythrocytic, GFAP, PTP-PEST, Tubulin (in microtubules), HAUS6
132	membrane part	7761	0.0410256	0.136917	0.0410256	0.136917	40	IRE1, DR4(TNFRSF10A), CYBRD1, ITGB3, NGFR(TNFRSF16), ENPEP, DORFIN, PDE3A, C20orf123, GPM6A, INSIG2, MCT1 (SLC16A1), B3GN1, Ceruloplasmin, Pcdhb4(rodent), DES1, Synaptotagmin II, Calmodulin, VE-cadherin, LPP1, Ccr1l1, WNT3, Membrin, Annexin I, SFT2D2, PPT1, TSH receptor, CDK5, C5orf28, LRRK2, PTPLAD2, RAMP2, VAMP1, KCNJ14, Tetraspanin-2, C8alpha, VTI1A, Cyp4f5, TKT, Cd59a	0.339456	0.465834	44	DR4(TNFRSF10A), SCAMP5, SK4/IK1, Dystrobrevin alpha, PCDHB1, VPS18, UNC50, Presenilin 2, AATK, Kir6.1, HAT, Ceruloplasmin, CD151, FGFR1, SLC22A18, CKLFSF7, Plectin 1, CGI-15, RASGRF2, Ms4a4c, VEGFR-2, PTPR-epsilon, GPR43, C16orf62, MCOLN2, KIAA1305, Tmem134, GDPD3, SLAMF9, FYCO1, MMD2, BST1, TMEM229B, GP-2, BOC, CD20, Ifi27l2a, PIST (CAL), G-protein beta-1, SLC22A2, ZnT4, RFP2, Cyp2g1, B4GT7	0.999986	0.999996	115	LAP1, Csk, AKAP1, S1P4 receptor, G-protein beta-2, SNX5, GLG1, Kv10.1, PVR, TNF-R1, TAP1 (PSF1), AdipoR2, CNTN1 (F3), 3-OST-3B, E-cadherin, CD1d, Pleckstrin, RPL29, RAMP2, RANKL(TNFSF11), USE1L, CLCC1, UGT2A3, NCC27, Aquaporin 4, RHBDF1, MEST, DGAT1, TMEM43, HSST1, CCDC47, STAR, SHRM, HtrA2, SLC22A3, PTRF, HLA-DRB1, GRAIL, HXK1, KIAA0922, TrkC, ACSL1, AKT2, FCRL1, FAM11A, SLC6A14, POMT2, TMBIM1, …	0.389567	0.515465	98	FBXO45, LYRIC, SLC25A36, Syntaxin 18, FATP, B4GT4, CYP7B1, CTAGE5, NAG-2, Karyopherin alpha 1, Alpha-fodrin, IQGAP1, PP2C alpha, AI132487, ActRIIA, VCAM1, Tim10, AAK1, XPR1, OR4E2, 4.1N, FAF1, PTEN, ATP1A1, Aquaporin 2, MARVELD3, C10orf26, DNAJB12, SHP-1, B4GT1, SMAP1, ATAD3A, PHTF1, ASCT1 (SLC1A4), SLC39A8, MGF, SEC62, PCDH21, EPN2, IL1RAPL2, NR2B, PEX13, ELOVL1, Guanylate cyclase 2D (RETGC1), T…	0.555716	0.680196	94	V1ra4, Ephrin-B3, SLFN12L, ALOX5AP, ATP6V1G1, TfR1, ZnT-2, MALS-3, Karyopherin alpha 1, BDNF, OATP-D, Kv9.1, IL10RA, Beta-fodrin, GCNT2, GPAM, Fc alpha/mu receptor, TOM20, BDKRB2, GSTA3, ERO1Lalpha, Transducin, rod-specific, CLN8, DEP-1, GATE-16, NckAP1, Uroplakin II, GABA-A receptor alpha-3 subunit, SMAP1, RHBDL3, NDUFB4, TLR7, SGPP1, SLC35E1, C19orf63, ATL3, NDUFA5, CD86, Intersectin, GLAST1/EA…	0.0967605	0.189995	88	CD23, NSDHL, P2Y12, NPR3, Dystrophin, KAR, HLA-DRA1, VMA21, SERP1, RNF13, Membrin, CCR1, DGCR2, ARF1, CD44, JWA, ATP1A1, HSPC171, YME1L1, FAM36A, RhoA, DCAMKL1, ABCG4, Rab-14, DVL-1, KCC2, DNM1L (DRP1), LRRC59, Epsilon-sarcoglycan, EDNRB, FLJ20625, SGIP1, SCFD1, Mitofilin, Syntrophin B1, IMMP2L, ELTD1, CEACAM1, TER, TMEM85, APLP2 precursor, MYO1C, Beta-catenin, ADAM10, Caspase-3, ITGB1, PRNP, MTC…
133	extracellular matrix	476	0.0423816	0.21229	0.577494	0.624866	2	Aggrecanase-1, WNT3	0.0423816	0.21229	6	COL5A3, WNT11, SOD1, TFIP11, COL4A2, B4GT7	0.742982	0.805359	8	GLG1, DGCR6, Cathepsin G, PAI1, COL6A3, LOXL1, Chymase, TIG2	0.232589	0.401015	8	MMP-12, CPXM2, NR2B, BETA-IG-H3, TIMP3, CTGF, SFRP1, CEP-68	0.692332	0.773188	5	GSTO1, GLAST1/EAAT1, LTBP2, Thrombospondin 2, CCDC80	0.524273	0.585881	5	LAMA4, KAR, ITGB1, Glypican-3, FKBP12
134	integral component of plasma membrane	1519	0.0432076	0.140806	0.0432076	0.140806	11	ITGB3, NGFR(TNFRSF16), ENPEP, MCT1 (SLC16A1), DES1, LPP1, TSH receptor, RAMP2, VAMP1, KCNJ14, C8alpha	0.061565	0.232969	13	SK4/IK1, Presenilin 2, Kir6.1, HAT, CD151, FGFR1, SLC22A18, Ms4a4c, VEGFR-2, GPR43, BOC, CD20, SLC22A2	0.639692	0.738888	29	S1P4 receptor, Kv10.1, TNF-R1, 3-OST-3B, CD1d, RAMP2, RANKL(TNFSF11), Aquaporin 4, HtrA2, SLC22A3, TrkC, SLC6A14, PAELR, Paralemmin, SLC12A4, KCNE4, KCNMB1, FGFRL1, MARCO, ATP1B1, NUMB, VAMP2, A2M receptor, CD74, Syndecan-1, IRAK1, TOLLIP, ActRIIB, PGE2R1	0.175727	0.353167	23	NAG-2, ActRIIA, XPR1, ATP1A1, Aquaporin 2, ASCT1 (SLC1A4), PCDH21, NR2B, Guanylate cyclase 2D (RETGC1), TMPRSS2, KCNE5, HCN1, Creatine transporter 1 (SLC6A8), KCNH2, IL1RAP, C8gamma, NKCC1, ROBO1, SLC4A4, MPP1, NPY4R, GAT2, IL8RB	0.678482	0.761426	17	Ephrin-B3, TfR1, OATP-D, Kv9.1, BDKRB2, DEP-1, Uroplakin II, GABA-A receptor alpha-3 subunit, BMCP-1, IKK-beta, SLC25A11, NET6(TSPAN13), Syntenin 1, IL13RA1, gp130, ADAM23, SSTR3	0.270086	0.368328	18	CD23, P2Y12, NPR3, HLA-DRA1, CCR1, CD44, ATP1A1, DCAMKL1, Epsilon-sarcoglycan, EDNRB, CEACAM1, ITGB1, Glypican-3, SCN7A, PDGF-R-alpha, CACNA1D, GLUT4, GPIAP1
135	receptor complex	303	0.0434758	0.197339	0.125086	0.25477	3	ITGB3, TSH receptor, RAMP2	0.804099	0.811782	1	FGFR1	0.0434758	0.197339	11	TNF-R1, RAMP2, HtrA2, TrkC, PAELR, CD3 delta, A2M receptor, CD74, IRAK1, TOLLIP, CD79A	0.316246	0.45178	5	AHR, ActRIIA, SHP-1, NR2B, CSF1	0.311193	0.501185	5	TLR7, IKK-beta, Syntenin 1, IL13RA1, gp130	0.811554	0.82172	2	ITGB1, HSP60
136	axon part	197	0.0460791	0.145044	0.0460791	0.145044	3	GPM6A, LRRK2, CaBP4	0.0884927	0.246072	3	AATK, Septin 6, BOC	0.759745	0.81885	3	E-cadherin, CAD, BDNF	0.224106	0.395933	4	Alpha-fodrin, AAK1, NR2B, ROBO1	0.0941411	0.286912	5	BDNF, Beta-fodrin, FKBP4, Tubulin beta 4, Myelin basic protein	0.864832	0.870214	1	FKBP12
137	vesicle lumen	89	0.0506724	0.150719	0.0506724	0.150719	2	ENPEP, HGF	0.379122	0.491645	1	Factor D	0.836243	0.87572	1	PAI1	0.298723	0.439562	2	Gas6, APOA1	0.665224	0.756697	1	HSP105	0.594247	0.640466	1	ALDOA
138	transport vesicle	199	0.051235	0.135049	0.193007	0.327338	2	Membrin, VTI1A	0.656382	0.686377	1	PIST (CAL)	0.568807	0.689931	4	Lysozyme, FGFRL1, VAMP2, CD74	0.915403	0.919155	1	Aquaporin 2	0.438536	0.599191	3	MCFD2, TGOLN2, Tgoln2 (mouse)	0.051235	0.135049	5	HLA-DRA1, VMA21, Membrin, Rab-14, GLUT4
139	dendrite	499	0.0523048	0.150921	0.0523048	0.150921	5	GPM6A, PPT1, CDK5, LRRK2, KCNJ14	0.128571	0.293215	5	Presenilin 2, AATK, SOD1, PIST (CAL), G-protein beta-1	0.547657	0.672703	10	REV-ERBalpha, RBM3, CPEB3, FAM11A, RPS6, HDC, Paralemmin, BDNF, MAF1, A2M receptor	0.414727	0.529208	7	Karyopherin alpha 1, PTEN, ASCT1 (SLC1A4), NR2B, Max, HCN1, NIP3	0.40778	0.574397	7	MT-TRX, Karyopherin alpha 1, BDNF, GCR-alpha, GLAST1/EAAT1, GCR-beta, gp130	0.0664585	0.158658	9	DVL-1, KCC2, Cyclin G1, Epsilon-sarcoglycan, Myosin Vb, Beta-catenin, CACNA1D, COMT, GPIAP1
140	adherens junction	242	0.0565355	0.228763	0.627513	0.668543	1	ITGB3	0.370461	0.485274	2	Plectin 1, Kid	0.0565355	0.228763	9	E-cadherin, SHRM, LPP, PDLIM2, P-cadherin, Talin-1, Syndecan-1, ARPC2, FAM129B	0.346487	0.480959	4	SSX2IP, Alpha-fodrin, LUC7A, Paxillin	0.79692	0.842826	2	MALS-3, Syntenin 1	0.440734	0.525199	3	Beta-catenin, ITGB1, LPP
141	ciliary part	273	0.0585839	0.232139	0.67202	0.710495	1	Septin 4	0.0585839	0.232139	4	Presenilin 2, TSGA14, G-protein beta-1, KIF3A	0.643657	0.741993	5	HXK1, PKA-cat beta, SEC16A, TOPORS, C2orf39	0.245684	0.403477	5	C5orf30, PCDH21, Guanylate cyclase 2D (RETGC1), Cys1, EBP50	0.4271	0.588705	4	Transducin, rod-specific, C19orf15, GPI, SSTR3	0.519952	0.582394	3	LDHA, ALDOA, CEACAM1
142	nuclear membrane	284	0.0602264	0.215968	0.686513	0.7176	1	IRE1	0.448338	0.544533	2	UNC50, Presenilin 2	0.213693	0.397441	8	LAP1, Cyclin D2, Kv10.1, NCC27, TMEM43, Protein kinase G 2, NUP62, MPP11	0.0620345	0.228548	7	LYRIC, Guanylate cyclase 2D (RETGC1), NUP107, ELYS, NOC4L, KIAA1161, RanGAP1	0.0602264	0.215968	7	ALOX5AP, GSTO1, GSTA3, NDUFB4, MRPS23, RETSAT, MYCT1	0.546588	0.60524	3	RNF13, EDNRB, PLC-beta1
143	mitochondrial intermembrane space	78	0.0701427	0.243184	0.271802	0.402616	1	BART1	0.341384	0.466459	1	SOD1	0.206757	0.392568	3	STAR, HtrA2, Calpain 10	0.248673	0.403477	2	Tim10, SHMT2	0.0701427	0.243184	3	NDUFB7, TIMM13, TIM9 B	0.185317	0.288999	2	AK3L1, TIM9 A
144	apical part of cell	414	0.0709955	0.232969	0.501996	0.569889	2	ITGB3, ENPEP	0.0709955	0.232969	5	SK4/IK1, Presenilin 2, SLC22A18, Plectin 1, GP-2	0.728636	0.795747	7	E-cadherin, SHRM, KCNE4, ATP1B1, NUMB, Protein kinase G 2, eNOS	0.399143	0.523851	6	LYRIC, VCAM1, ATP1A1, Aquaporin 2, NKCC1, EBP50	0.570909	0.690599	5	OATP-D, Transducin, rod-specific, Uroplakin II, Mucin 13, DVL-2	0.239539	0.342703	6	CD44, ATP1A1, Rab-14, Beta-catenin, CACNA1D, REEP6
145	endocytic vesicle membrane	155	0.0717972	0.164253	0.130525	0.261996	2	Synaptotagmin II, VAMP1	0.564494	0.621335	1	UBB	0.0930282	0.286019	6	TAP1 (PSF1), MARCO, VAMP2, A2M receptor, CD74, eNOS	0.569755	0.638855	2	EPN2, ATP6V0B	0.851698	0.878139	1	V-ATPase H subunit	0.0717972	0.164253	4	HLA-DRA1, Rab-14, SGIP1, AP2A2
146	microtubule organizing center	608	0.0734522	0.249941	0.232849	0.360599	4	DORFIN, MCT1 (SLC16A1), Calmodulin, BART1	0.407468	0.514611	4	XRCC2, Presenilin 2, TSGA14, KIF3A	0.166414	0.370661	16	DCTN1(p150Glued), Csk, ANKRD32, FLJ12525, G5pr, PKA-cat beta, RAD51L3, CFBP, Talin-1, DDX9, Cullin7, TOPORS, CDC25B, RPS7, CAP350, HEPACAM2	0.0734522	0.249941	12	SSX2IP, THAP11, ASCT1 (SLC1A4), FBXW11, SAC3D1, DPF2, Cys1, MCM3, NUP107, NRF2, RILPL2, EBP50	0.866638	0.880917	5	SMEK2, CLIP170, NUDCD2, DLC2 (Dynein LC8b), TCP1-epsilon	0.576504	0.627921	6	CAP-G, FAM110C, Beta-catenin, MST4, CLASP1, HAUS6
147	basolateral plasma membrane	222	0.0743393	0.16927	0.595679	0.638847	1	Annexin I	0.115637	0.273789	3	SK4/IK1, Plectin 1, SLC22A2	0.160844	0.369163	7	E-cadherin, Aquaporin 4, Paralemmin, ATP1B1, NUMB, MYO1C, GCK(MAP4K2)	0.138978	0.333821	5	ATP1A1, Aquaporin 2, B4GT1, NKCC1, SLC4A4	0.2869	0.475404	4	MALS-3, OATP-D, GLAST1/EAAT1, SLC26A7	0.0743393	0.16927	5	P2Y12, CD44, ATP1A1, MYO1C, Beta-catenin
148	centrosome	487	0.0792353	0.262019	0.13574	0.268572	4	DORFIN, MCT1 (SLC16A1), Calmodulin, BART1	0.26198	0.399268	4	XRCC2, Presenilin 2, TSGA14, KIF3A	0.184092	0.370661	13	DCTN1(p150Glued), Csk, ANKRD32, G5pr, PKA-cat beta, RAD51L3, Talin-1, DDX9, Cullin7, TOPORS, CDC25B, CAP350, HEPACAM2	0.0792353	0.262019	10	SSX2IP, ASCT1 (SLC1A4), FBXW11, SAC3D1, DPF2, MCM3, NUP107, NRF2, RILPL2, EBP50	0.938301	0.944474	3	CLIP170, DLC2 (Dynein LC8b), TCP1-epsilon	0.544568	0.604383	5	CAP-G, Beta-catenin, MST4, CLASP1, HAUS6
149	axon terminus	115	0.0793464	0.196241	0.0793464	0.196241	2	LRRK2, CaBP4	0.460008	0.552359	1	Septin 6	0.407632	0.550777	3	E-cadherin, CAD, BDNF	0.413687	0.529208	2	AAK1, NR2B	0.757018	0.819507	1	BDNF	0.688442	0.7196	1	FKBP12
150	endocytic vesicle	250	0.0813196	0.198651	0.0813196	0.198651	3	NGFR(TNFRSF16), Synaptotagmin II, VAMP1	0.73906	0.758195	1	UBB	0.387889	0.536579	6	TAP1 (PSF1), MARCO, VAMP2, A2M receptor, CD74, eNOS	0.36875	0.499137	4	Rab-5C, EPN2, ATP6V0B, APOA1	0.191199	0.390047	5	TLR7, Intersectin, HSP105, V-ATPase H subunit, DVL-2	0.244792	0.348164	4	HLA-DRA1, Rab-14, SGIP1, AP2A2
151	anchoring junction	263	0.0848563	0.270887	0.658271	0.698624	1	ITGB3	0.410015	0.515773	2	Plectin 1, Kid	0.0848563	0.270887	9	E-cadherin, SHRM, LPP, PDLIM2, P-cadherin, Talin-1, Syndecan-1, ARPC2, FAM129B	0.223146	0.395933	5	SSX2IP, Alpha-fodrin, B4GT1, LUC7A, Paxillin	0.833179	0.867186	2	MALS-3, Syntenin 1	0.495026	0.564912	3	Beta-catenin, ITGB1, LPP
152	anchored component of membrane	196	0.0874698	0.24538	0.188617	0.327338	2	Ceruloplasmin, Cd59a	0.0874698	0.24538	3	Ceruloplasmin, BST1, GP-2	0.906904	0.930135	2	CNTN1 (F3), PTP-1B	0.91218	0.917799	1	VCAM1	0.910675	0.918681	1	Dnaja4	0.58902	0.636247	2	PRNP, Glypican-3
153	secretory granule	384	0.0943121	0.189995	0.204092	0.336509	3	ITGB3, HGF, Synaptotagmin II	0.609607	0.650658	2	SOD1, Factor D	0.366748	0.520979	9	Lysozyme, AKT2, Cathepsin G, PAI1, VAMP2, CLK3, LOXL1, Chymase, PERM	0.696773	0.740605	4	CNP, Gas6, LAMP3, APOA1	0.949721	0.951794	2	Mcpt1 (rodent), PLRP2	0.0943121	0.189995	7	Rab-14, ALDOA, ITGB1, RNP24, AP2A2, HSP60, GLUT4
154	focal adhesion	160	0.104204	0.303547	0.478881	0.550415	1	ITGB3	0.210019	0.367823	2	Plectin 1, Kid	0.104204	0.303547	6	E-cadherin, LPP, PDLIM2, Talin-1, Syndecan-1, ARPC2	0.587039	0.655237	2	LUC7A, Paxillin	0.860582	0.879749	1	Syntenin 1	0.480071	0.555691	2	ITGB1, LPP
155	cell junction	990	0.10687	0.236823	0.10687	0.236823	7	ITGB3, Synaptotagmin II, VE-cadherin, CDK5, VAMP1, VTI1A, COMMD1 (MURR1)	0.433774	0.537134	6	SCAMP5, Dystrobrevin alpha, Plectin 1, VEGFR-2, Kid, PIST (CAL)	0.430411	0.570934	21	Csk, PSMB1, URP2, PVR, E-cadherin, BAIAP2, Aquaporin 4, SHRM, LPP, PDLIM2, P-cadherin, Talin-1, NMT1, WASF2, VAMP2, VAV-1, Syndecan-1, ARPC2, CYFIP2, CALDAG-GEFI, FAM129B	0.161383	0.351422	16	FBXO45, LYRIC, SSX2IP, Alpha-fodrin, IQGAP1, NMT1, MARVELD3, SHP-1, B4GT1, LUC7A, NR2B, CXCR4, Paxillin, PSD, ZNRF1, CPEB1	0.856995	0.878139	9	MALS-3, HOXC5, DEP-1, GABA-A receptor alpha-3 subunit, PI3K reg class IA (p85-alpha), Intersectin, RFC1, Syntenin 1, Synapsin III	0.199883	0.301081	13	Dystrophin, ARF1, RhoA, DNM1L (DRP1), WDR1, STAG1, Syntrophin B1, RIP140, Beta-catenin, ITGB1, HSPC138, LPP, PTP-PEST
156	intrinsic component of membrane	6685	0.110069	0.241976	0.110069	0.241976	33	IRE1, DR4(TNFRSF10A), CYBRD1, ITGB3, NGFR(TNFRSF16), ENPEP, DORFIN, PDE3A, C20orf123, GPM6A, INSIG2, MCT1 (SLC16A1), B3GN1, Ceruloplasmin, Pcdhb4(rodent), DES1, Synaptotagmin II, Calmodulin, VE-cadherin, LPP1, Ccr1l1, Membrin, SFT2D2, TSH receptor, C5orf28, PTPLAD2, RAMP2, VAMP1, KCNJ14, Tetraspanin-2, C8alpha, VTI1A, Cd59a	0.426636	0.531005	37	DR4(TNFRSF10A), SCAMP5, SK4/IK1, PCDHB1, UNC50, Presenilin 2, AATK, Kir6.1, HAT, Ceruloplasmin, CD151, FGFR1, SLC22A18, CKLFSF7, CGI-15, Ms4a4c, VEGFR-2, PTPR-epsilon, GPR43, C16orf62, MCOLN2, KIAA1305, Tmem134, GDPD3, SLAMF9, FYCO1, MMD2, BST1, TMEM229B, GP-2, BOC, CD20, Ifi27l2a, SLC22A2, ZnT4, RFP2, B4GT7	0.999996	0.999996	93	LAP1, AKAP1, S1P4 receptor, GLG1, Kv10.1, PVR, TNF-R1, TAP1 (PSF1), AdipoR2, CNTN1 (F3), 3-OST-3B, E-cadherin, CD1d, RAMP2, RANKL(TNFSF11), USE1L, CLCC1, UGT2A3, NCC27, Aquaporin 4, RHBDF1, MEST, DGAT1, TMEM43, HSST1, CCDC47, HtrA2, SLC22A3, HLA-DRB1, GRAIL, KIAA0922, TrkC, ACSL1, FCRL1, FAM11A, SLC6A14, POMT2, TMBIM1, EXTL3, CLCN4, Bax, PAELR, Paralemmin, P-cadherin, SLC12A4, KCNE4, KCNMB1, FGFR…	0.768	0.790744	77	LYRIC, SLC25A36, Syntaxin 18, FATP, B4GT4, CTAGE5, NAG-2, Karyopherin alpha 1, PP2C alpha, AI132487, ActRIIA, VCAM1, XPR1, OR4E2, ATP1A1, Aquaporin 2, MARVELD3, C10orf26, DNAJB12, B4GT1, ATAD3A, PHTF1, ASCT1 (SLC1A4), SLC39A8, MGF, SEC62, PCDH21, IL1RAPL2, NR2B, PEX13, ELOVL1, Guanylate cyclase 2D (RETGC1), TMPRSS2, LAMP3, KCNE5, Clmn, SIAT4C, CXCR4, HCN1, SLC25A33, Creatine transporter 1 (SLC6A8…	0.822851	0.862303	75	V1ra4, Ephrin-B3, SLFN12L, ALOX5AP, TfR1, ZnT-2, Karyopherin alpha 1, OATP-D, Kv9.1, IL10RA, GCNT2, GPAM, Fc alpha/mu receptor, TOM20, BDKRB2, ERO1Lalpha, CLN8, DEP-1, NckAP1, Uroplakin II, GABA-A receptor alpha-3 subunit, RHBDL3, NDUFB4, TLR7, SGPP1, SLC35E1, C19orf63, ATL3, CD86, GLAST1/EAAT1, BMCP-1, B-ind1, IKK-beta, SLC25A11, TMEM19, SLC25A44, Calsyntenin-2, C6orf72, STT3B, Derlin-2, NUP133,…	0.483422	0.558237	68	CD23, NSDHL, P2Y12, NPR3, KAR, HLA-DRA1, VMA21, SERP1, RNF13, Membrin, CCR1, DGCR2, CD44, JWA, ATP1A1, HSPC171, YME1L1, FAM36A, DCAMKL1, ABCG4, KCC2, LRRC59, Epsilon-sarcoglycan, EDNRB, Mitofilin, IMMP2L, ELTD1, CEACAM1, TER, TMEM85, APLP2 precursor, MYO1C, ADAM10, ITGB1, PRNP, MTCH2, RNP24, SLC35A3, VPS35, GGTA-1, SLC25A24, B4G6, WBSCR5(NTAL), Glypican-3, Fundc2 (rodent), Reep3, SCN7A, UGCG, CEA…
157	cell cortex part	117	0.11435	0.213308	0.378843	0.481167	1	Septin 4	0.465779	0.555082	1	Septin 6	0.418374	0.560736	3	PDLIM2, TPM3, SHIP	0.422177	0.531659	2	Alpha-fodrin, MPP1	0.418732	0.582418	2	Septin 8, Beta-fodrin	0.11435	0.213308	3	Tropomyosin-4, CLASP1, Spectrin beta, erythrocytic
158	cell-substrate adherens junction	167	0.120965	0.31327	0.493583	0.562644	1	ITGB3	0.223698	0.374203	2	Plectin 1, Kid	0.120965	0.31327	6	E-cadherin, LPP, PDLIM2, Talin-1, Syndecan-1, ARPC2	0.610367	0.670583	2	LUC7A, Paxillin	0.872136	0.883688	1	Syntenin 1	0.502609	0.570879	2	ITGB1, LPP
159	cell-substrate junction	175	0.141639	0.348696	0.509883	0.57648	1	ITGB3	0.239413	0.386924	2	Plectin 1, Kid	0.141639	0.348696	6	E-cadherin, LPP, PDLIM2, Talin-1, Syndecan-1, ARPC2	0.635786	0.6923	2	LUC7A, Paxillin	0.884177	0.893915	1	Syntenin 1	0.258475	0.362245	3	Dystrophin, ITGB1, LPP
160	proteinaceous extracellular matrix	394	0.159515	0.324142	0.475891	0.550245	2	Aggrecanase-1, WNT3	0.159515	0.324142	4	COL5A3, WNT11, TFIP11, COL4A2	0.986517	0.995081	3	DGCR6, COL6A3, LOXL1	0.355427	0.483776	6	MMP-12, BETA-IG-H3, TIMP3, CTGF, SFRP1, CEP-68	0.526908	0.661449	5	GSTO1, GLAST1/EAAT1, LTBP2, Thrombospondin 2, CCDC80	0.760758	0.781796	3	LAMA4, ITGB1, Glypican-3
161	cation channel complex	182	0.168337	0.315063	0.168337	0.315063	2	Calmodulin, KCNJ14	0.253209	0.395405	2	SK4/IK1, Kir6.1	0.711024	0.786866	3	Kv10.1, KCNE4, KCNMB1	0.387386	0.515465	3	PP2C alpha, KCNE5, KCNH2	0.653197	0.751422	2	Kv9.1, C19orf15	0.548736	0.606234	2	SCN7A, CACNA1D
162	integral component of membrane	6534	0.177177	0.318762	0.177177	0.318762	31	IRE1, DR4(TNFRSF10A), CYBRD1, ITGB3, NGFR(TNFRSF16), ENPEP, DORFIN, PDE3A, C20orf123, GPM6A, INSIG2, MCT1 (SLC16A1), B3GN1, Pcdhb4(rodent), DES1, Synaptotagmin II, Calmodulin, VE-cadherin, LPP1, Ccr1l1, Membrin, SFT2D2, TSH receptor, C5orf28, PTPLAD2, RAMP2, VAMP1, KCNJ14, Tetraspanin-2, C8alpha, VTI1A	0.59974	0.648865	34	DR4(TNFRSF10A), SCAMP5, SK4/IK1, PCDHB1, UNC50, Presenilin 2, AATK, Kir6.1, HAT, CD151, FGFR1, SLC22A18, CKLFSF7, CGI-15, Ms4a4c, VEGFR-2, PTPR-epsilon, GPR43, C16orf62, MCOLN2, KIAA1305, Tmem134, GDPD3, SLAMF9, FYCO1, MMD2, TMEM229B, BOC, CD20, Ifi27l2a, SLC22A2, ZnT4, RFP2, B4GT7	0.999994	0.999996	91	LAP1, AKAP1, S1P4 receptor, GLG1, Kv10.1, PVR, TNF-R1, TAP1 (PSF1), AdipoR2, 3-OST-3B, E-cadherin, CD1d, RAMP2, RANKL(TNFSF11), USE1L, CLCC1, UGT2A3, NCC27, Aquaporin 4, RHBDF1, MEST, DGAT1, TMEM43, HSST1, CCDC47, HtrA2, SLC22A3, HLA-DRB1, GRAIL, KIAA0922, TrkC, ACSL1, FCRL1, FAM11A, SLC6A14, POMT2, TMBIM1, EXTL3, CLCN4, Bax, PAELR, Paralemmin, P-cadherin, SLC12A4, KCNE4, KCNMB1, FGFRL1, MGAT4B, …	0.687618	0.734225	77	LYRIC, SLC25A36, Syntaxin 18, FATP, B4GT4, CTAGE5, NAG-2, Karyopherin alpha 1, PP2C alpha, AI132487, ActRIIA, VCAM1, XPR1, OR4E2, ATP1A1, Aquaporin 2, MARVELD3, C10orf26, DNAJB12, B4GT1, ATAD3A, PHTF1, ASCT1 (SLC1A4), SLC39A8, MGF, SEC62, PCDH21, IL1RAPL2, NR2B, PEX13, ELOVL1, Guanylate cyclase 2D (RETGC1), TMPRSS2, LAMP3, KCNE5, Clmn, SIAT4C, CXCR4, HCN1, SLC25A33, Creatine transporter 1 (SLC6A8…	0.830014	0.865856	73	V1ra4, Ephrin-B3, SLFN12L, ALOX5AP, TfR1, ZnT-2, Karyopherin alpha 1, OATP-D, Kv9.1, IL10RA, GCNT2, GPAM, Fc alpha/mu receptor, TOM20, BDKRB2, ERO1Lalpha, CLN8, DEP-1, NckAP1, Uroplakin II, GABA-A receptor alpha-3 subunit, RHBDL3, NDUFB4, TLR7, SGPP1, SLC35E1, C19orf63, ATL3, CD86, GLAST1/EAAT1, BMCP-1, B-ind1, IKK-beta, SLC25A11, TMEM19, SLC25A44, Calsyntenin-2, C6orf72, STT3B, Derlin-2, NUP133,…	0.453085	0.533365	67	CD23, NSDHL, P2Y12, NPR3, KAR, HLA-DRA1, VMA21, SERP1, RNF13, Membrin, CCR1, DGCR2, CD44, JWA, ATP1A1, HSPC171, YME1L1, FAM36A, DCAMKL1, ABCG4, KCC2, LRRC59, Epsilon-sarcoglycan, EDNRB, Mitofilin, IMMP2L, ELTD1, CEACAM1, TER, TMEM85, APLP2 precursor, MYO1C, ADAM10, ITGB1, PRNP, MTCH2, RNP24, SLC35A3, VPS35, GGTA-1, SLC25A24, B4G6, WBSCR5(NTAL), Glypican-3, Fundc2 (rodent), Reep3, SCN7A, UGCG, CEA…
163	trans-Golgi network	184	0.191044	0.365671	0.5276	0.589296	1	LRRK2	0.627451	0.667456	1	SCAMP5	0.717933	0.789998	3	E-cadherin, VAMP2, CD74	0.191044	0.365671	4	Aquaporin 2, AP4B1, BETA-IG-H3, PSD	0.389779	0.566166	3	DPY30, TGOLN2, Tgoln2 (mouse)	0.554656	0.609461	2	HLA-DRA1, ADAM10
164	intermediate filament cytoskeleton	298	0.212726	0.370518	0.704045	0.73316	1	Pcdhb4(rodent)	0.212726	0.370518	3	Plectin 1, PTPR-epsilon, KRTAP3-3	0.717467	0.789998	5	CHIP, Keratin 7, Cathepsin G, XPG, CLK3	0.49924	0.584048	4	ASCT1 (SLC1A4), SEC62, PPID, Keratin 6A	0.706926	0.782351	3	CLIP170, BRM, MRPS23	0.951871	0.951871	1	GFAP
165	cilium	454	0.223976	0.374203	0.279415	0.411691	3	Annexin I, BART1, Septin 4	0.223976	0.374203	4	Presenilin 2, TSGA14, G-protein beta-1, KIF3A	0.952094	0.967075	5	HXK1, PKA-cat beta, SEC16A, TOPORS, C2orf39	0.32488	0.458765	7	C5orf30, Arrestin 3, PCDH21, Guanylate cyclase 2D (RETGC1), Cys1, RILPL2, EBP50	0.318675	0.507889	7	Transducin, rod-specific, HIF1A, Tubulin beta 4, C19orf15, ANKMY2, GPI, SSTR3	0.838184	0.846915	3	LDHA, ALDOA, CEACAM1
166	transporter complex	339	0.239105	0.401238	0.400172	0.497074	2	Calmodulin, KCNJ14	0.541676	0.602065	2	SK4/IK1, Kir6.1	0.678544	0.765504	6	Kv10.1, NCC27, KCNE4, KCNMB1, ATP1B1, TTYH2	0.239105	0.401238	6	PP2C alpha, Tim10, ATP1A1, NR2B, KCNE5, KCNH2	0.397821	0.569107	5	Kv9.1, GABA-A receptor alpha-3 subunit, C19orf15, TIMM13, TIM9 B	0.445355	0.529404	4	ATP1A1, SCN7A, CACNA1D, TIM9 A
167	endoplasmic reticulum lumen	209	0.251941	0.407453	0.573559	0.623042	1	WNT3	0.306443	0.437578	2	COL5A3, COL4A2	0.607501	0.720323	4	Lysozyme, TMEM43, COL6A3, GLT25D1	0.255826	0.407453	4	G6PE, Gas6, APOA1, ARSG	0.251941	0.433111	4	XTP3B, ERO1Lalpha, P4HA, P4HA1	0.88041	0.884056	1	DNAJC3
168	synaptic membrane	276	0.252561	0.406819	0.676037	0.712024	1	CDK5	0.773275	0.790737	1	PIST (CAL)	0.996425	0.999996	1	AKAP1	0.252561	0.406819	5	FBXO45, 4.1N, PTEN, NR2B, CPEB1	0.656955	0.753856	3	MALS-3, GABA-A receptor alpha-3 subunit, Calsyntenin-2	0.5273	0.587909	3	Dystrophin, ARF1, COMT
169	early endosome	278	0.257172	0.407453	0.310953	0.43946	2	WNT3, PTP4A2	0.437526	0.537581	2	VPS18, VEGFR-2	0.326144	0.484379	7	SNX5, CD1d, CLCN4, PTP-1B, WASF2, NUMB, FAM39B	0.257172	0.407453	5	VCAM1, Rab-5C, Aquaporin 2, CXCR4, APOA1	0.855398	0.878139	2	Derlin-2, PTP4A1	0.307106	0.412594	4	Rab-14, PARM-1, HSP60, RNF11
170	cytoplasmic membrane-bounded vesicle lumen	85	0.280544	0.421667	0.292275	0.421667	1	HGF	0.365654	0.484989	1	Factor D	0.822344	0.865547	1	PAI1	0.280544	0.422974	2	Gas6, APOA1	0.648316	0.749564	1	HSP105	0.577428	0.627921	1	ALDOA
171	postsynaptic membrane	223	0.293869	0.433722	0.597333	0.638847	1	CDK5	0.698105	0.720844	1	PIST (CAL)	0.989399	0.996258	1	AKAP1	0.293869	0.433722	4	FBXO45, PTEN, NR2B, CPEB1	0.513163	0.657463	3	MALS-3, GABA-A receptor alpha-3 subunit, Calsyntenin-2	0.389809	0.476216	3	Dystrophin, ARF1, COMT
172	ion channel complex	299	0.342123	0.451277	0.342123	0.451277	2	Calmodulin, KCNJ14	0.474854	0.555688	2	SK4/IK1, Kir6.1	0.72018	0.790973	5	Kv10.1, NCC27, KCNE4, KCNMB1, TTYH2	0.501852	0.585494	4	PP2C alpha, NR2B, KCNE5, KCNH2	0.709059	0.782351	3	Kv9.1, GABA-A receptor alpha-3 subunit, C19orf15	0.805658	0.817456	2	SCN7A, CACNA1D
173	transmembrane transporter complex	333	0.388967	0.48862	0.391602	0.48862	2	Calmodulin, KCNJ14	0.53203	0.595948	2	SK4/IK1, Kir6.1	0.661876	0.748152	6	Kv10.1, NCC27, KCNE4, KCNMB1, ATP1B1, TTYH2	0.388967	0.515465	5	PP2C alpha, ATP1A1, NR2B, KCNE5, KCNH2	0.774674	0.823091	3	Kv9.1, GABA-A receptor alpha-3 subunit, C19orf15	0.654069	0.688121	3	ATP1A1, SCN7A, CACNA1D

## Sheet: Info
Info
General
Date	2015-02-04
Server	portal.genego.com
Version	6.20.66481
Name	UNIV OF FLORIDA WHITNEY LAB FOR MARINE BIOSCIENCES | Andrey Ptitsyn | andrey.ptitsyn@whitney.ufl.edu
Login	ufl-ptitsyn
Workflow Settings
Type	Enrichment
Signals	both
Distribution	intersection
Sorting method	statistically significant
Active Data
Name	Type	Size		Threshold	0
Multilist_IWAT(6)_genelist	General	220		P-value	1
Multilist_IWAT(3)_genelist	General	472
Multilist_IWAT(5)_genelist	General	284
Multilist_IWAT(4)_genelist	General	287
Multilist_IWAT(1)_genelist	General	92
Multilist_IWAT(2)_genelist	General	125

## Sheet: Sheet1
Localizations	zt0	zt4	zt8	zt12	zt16	zt20	max	zt0	zt4	zt8	zt12	zt16	zt20	zt0	zt4	zt8	zt12	zt16	zt20
cell part	85	109	448	271	268	228	448	0.00299757	0.288532	0.0147102	0.259711	0.000192214	1.17641e-05	2.52323	0.539806	1.83238	0.585509	3.71622	4.92944
cell	85	109	448	271	268	228	448	0.00113194	0.0936517	0.0258731	0.00852033	0.0160197	0.000263742	2.94618	1.02848	1.58715	2.06954	1.79535	3.57882
intracellular	72	96	421	251	248	214	421	0.0958727	0.587218	0.164008	0.0159301	9.63653e-08	0.00031096	1.01831	0.2312	0.785135	1.79778	7.01608	3.50729
organelle	71	91	368	225	221	194	368	0.417143	0.848981	0.00081116	0.0691388	0.804216	0.00947702	0.379715	0.0711021	3.09089	1.16028	0.0946273	2.02333
intracellular part	71	96	414	250	245	211	414	0.122413	0.800891	0.397931	0.0779231	0.0757308	0.0035041	0.912173	0.0964268	0.400192	1.10833	1.12073	2.45542
membrane-bounded organelle	67	88	349	214	214	185	349	0.194984	0.140425	0.0273598	0.0261545	0.398003	0.0171719	0.71	0.852556	1.56289	1.58245	0.400114	1.76518
intracellular organelle	63	84	348	206	204	188	348	0.10687	0.433774	0.430411	0.161383	0.856995	0.199883	0.971146	0.362736	0.366116	0.792143	0.0670216	0.699225
cytoplasm	61	81	339	208	213	179	339	0.0143393	0.0053782	1.9858e-13	5.77086e-08	1.27925e-08	8.41035e-14	1.84347	2.26936	12.7021	7.23876	7.89305	13.0752
intracellular membrane-bounded organelle	60	79	320	193	194	177	320	0.103382	0.475052	0.703613	0.265237	0.0276143	9.88275e-05	0.985557	0.323259	0.152666	0.576365	1.55887	4.00512
membrane	58	64	233	150	147	133	233	0.177177	0.59974	0.999994	0.687618	0.830014	0.453085	0.751593	0.222037	2.55712e-06	0.162653	0.0809144	0.34382
cytoplasmic part	50	56	237	151	164	147	237	0.0220693	0.503812	0.157486	0.0117357	4.35771e-05	0.000233475	1.65621	0.297732	0.802757	1.93049	4.36074	3.63176
organelle part	42	57	258	154	152	136	258	0.446259	0.137883	0.0739522	0.307834	0.302313	0.0134499	0.350413	0.860489	1.13105	0.511684	0.519544	1.87128
intracellular organelle part	42	55	257	150	148	132	257	0.114266	0.00257089	1.39749e-16	7.083e-08	2.22348e-07	0.00165565	0.942082	2.58992	15.8547	7.14978	6.65297	2.78103
membrane part	40	44	115	98	94	88	115	0.188617	0.0874698	0.906904	0.91218	0.910675	0.58902	0.724419	1.05814	0.0424389	0.0399194	0.0406367	0.22987
extracellular region	38	37	122	75	80	70	122	0.048664	0.677247	0.107331	0.00688613	1.77513e-05	0.00033785	1.31279	0.169253	0.969276	2.16202	4.75077	3.47128
cell periphery	37	37	125	79	71	72	125	0.00312963	0.0034662	5.89906e-16	2.70166e-10	2.32314e-09	9.35705e-13	2.50451	2.46015	15.2292	9.56837	8.63393	12.0289
plasma membrane	36	36	120	78	69	69	120	0.475891	0.159515	0.986517	0.355427	0.526908	0.760758	0.322493	0.7972	0.00589536	0.449249	0.278265	0.118754
nucleus	35	49	230	123	115	107	230	0.400172	0.541676	0.678544	0.239105	0.397821	0.445355	0.397754	0.26626	0.168422	0.621411	0.400312	0.351294
extracellular region part	34	30	113	67	68	65	113	0.0490299	0.0498853	0.415884	0.200455	0.0180627	0.00814172	1.30954	1.30203	0.381028	0.697984	1.74322	2.08928
vesicle	33	33	107	64	73	69	107	0.917989	0.0444422	1.78989e-05	0.0734522	0.210569	0.00895638	0.0371624	1.3522	4.74717	1.134	0.676605	2.04787
intrinsic component of membrane	33	37	93	77	75	68	93	0.122422	0.132366	0.0387199	0.399837	0.534334	0.00614788	0.912141	0.878224	1.41207	0.398117	0.272187	2.21127
membrane-bounded vesicle	32	32	105	61	71	68	105	0.201828	0.0968561	0.394482	0.719608	0.241369	0.00485407	0.695018	1.01387	0.403972	0.142904	0.617318	2.31389
integral component of membrane	31	34	91	77	73	67	91	0.0793464	0.460008	0.407632	0.413687	0.757018	0.688442	1.10047	0.337234	0.389731	0.383328	0.120894	0.162132
extracellular vesicular exosome	26	24	88	52	53	57	88	0.0507799	0.609542	0.598027	0.598062	0.0106922	0.000923994	1.29431	0.214996	0.22328	0.223254	1.97093	3.03433
extracellular organelle	26	24	88	52	53	57	88	0.0485282	0.781364	0.621059	0.782757	0.0106772	0.000188627	1.31401	0.107147	0.206867	0.106373	1.97154	3.7244
extracellular membrane-bounded organelle	26	24	88	52	53	57	88	0.0460791	0.0884927	0.759745	0.224106	0.0941411	0.864832	1.3365	1.05309	0.119332	0.649546	1.02622	0.0630684
endomembrane system	26	29	101	65	63	70	101	0.0335062	0.048907	0.447175	0.711385	0.212323	0.14091	1.47488	1.31063	0.349522	0.147895	0.673003	0.851058
organelle membrane	23	17	79	52	70	63	79	0.441298	0.00600213	1.71013e-17	9.4787e-06	2.7851e-05	0.00207451	0.355268	2.22169	16.767	5.02325	4.55516	2.68308
membrane-enclosed lumen	22	34	154	86	85	60	154	0.204092	0.609607	0.366748	0.696773	0.949721	0.0943121	0.690174	0.21495	0.435633	0.156909	0.0224042	1.02543
organelle lumen	21	34	152	85	83	58	152	0.436628	0.0145578	9.7642e-14	6.99967e-07	0.00447824	1.53396e-07	0.359888	1.83691	13.0104	6.15492	2.34889	6.81419
non-membrane-bounded organelle	21	37	168	96	79	84	168	0.338751	0.596377	1.11437e-08	0.000134283	0.000354448	7.80404e-07	0.47012	0.224479	7.95297	3.87198	3.45045	6.10768
intracellular non-membrane-bounded organelle	21	37	168	96	79	84	168	0.105336	0.517635	0.0568863	0.0870416	0.231122	0.0025856	0.977422	0.285976	1.24499	1.06027	0.636159	2.58744
cytosol	20	24	137	57	71	68	137	0.0247839	0.04944	0.818302	0.566236	0.849854	0.790486	1.60583	1.30592	0.0870865	0.247003	0.0706555	0.102106
macromolecular complex	19	37	181	88	89	93	181	0.176983	0.265052	0.523919	0.674299	0.197769	0.00302499	0.752069	0.576669	0.280736	0.171147	0.703841	2.51928
intracellular organelle lumen	19	33	151	85	83	57	151	0.110069	0.426636	0.999996	0.768	0.822851	0.483422	0.958336	0.369942	1.7815e-06	0.114639	0.0846787	0.315674
bounding membrane of organelle	19	15	63	33	49	46	63	0.00066943	0.00683112	0.270174	0.106184	0.0360462	0.202764	3.17429	2.16551	0.568356	0.973939	1.44314	0.69301
cell projection	18	14	42	35	29	24	42	0.00330279	0.0117568	0.298579	0.0660843	0.0623759	0.229433	2.48112	1.92971	0.52494	1.1799	1.20498	0.639344
plasma membrane part	16	19	50	43	34	36	50	0.476746	0.208072	1.51484e-17	0.310443	0.579823	0.215831	0.321713	0.681787	16.8196	0.508018	0.236704	0.665886
protein complex	15	32	138	78	85	84	138	0.501996	0.0709955	0.728636	0.399143	0.570909	0.239539	0.2993	1.14877	0.137489	0.398872	0.243433	0.620624
nuclear part	15	32	145	74	73	56	145	0.371405	0.0282692	0.770557	0.354939	0.547244	0.400398	0.430152	1.54869	0.113195	0.449847	0.261819	0.397508
nuclear lumen	14	28	135	67	65	49	135	0.343764	0.602583	1.30624e-08	0.000146265	0.000384125	8.57567e-07	0.463739	0.219983	7.88398	3.83486	3.41553	6.06673
mitochondrion	14	12	47	34	55	39	55	0.282512	0.0501064	0.0161395	0.829692	0.388756	0.0476672	0.548963	1.30011	1.79211	0.0810829	0.410323	1.32178
Golgi apparatus	13	11	43	23	19	31	43	0.0523048	0.128571	0.547657	0.414727	0.40778	0.0664585	1.28146	0.890858	0.261492	0.382238	0.389574	1.17745
extracellular space	13	10	36	25	23	12	36	0.0506724	0.379122	0.836243	0.298723	0.665224	0.594247	1.29523	0.421221	0.0776673	0.524732	0.177032	0.226033
neuron projection	12	12	23	17	19	13	23	0.310953	0.437526	0.326144	0.257172	0.855398	0.307106	0.507305	0.358996	0.486591	0.589776	0.0678316	0.512711
neuron part	12	13	27	21	21	15	27	0.309369	0.385749	0.276283	0.307786	0.0253425	0.0642217	0.509523	0.413695	0.558646	0.51175	1.59615	1.19232
intrinsic component of plasma membrane	12	14	29	23	18	21	29	0.125086	0.804099	0.0434758	0.316246	0.311193	0.811554	0.902792	0.0946905	1.36175	0.499975	0.50697	0.0906823
cytoskeleton	12	16	58	38	29	33	58	0.0247643	0.066499	0.119346	0.55975	0.228551	0.0539056	1.60617	1.17718	0.923191	0.252006	0.641016	1.26837
membrane region	11	10	29	19	30	31	31	0.193007	0.656382	0.568807	0.915403	0.438536	0.051235	0.714426	0.182843	0.245035	0.0383876	0.357995	1.29043
integral component of plasma membrane	11	13	29	23	17	18	29	0.0813196	0.73906	0.387889	0.36875	0.191199	0.244792	1.0898	0.13132	0.411293	0.433268	0.718513	0.611203
endoplasmic reticulum	11	10	33	25	31	35	35	0.0345411	0.0408577	0.507217	0.162118	0.0142116	0.0103806	1.46166	1.38873	0.294806	0.790169	1.84736	1.98378
endosome	10	9	23	12	12	15	23	0.0392983	0.502282	0.608764	0.745836	0.741591	0.00140491	1.40563	0.299052	0.215551	0.127357	0.129835	2.85235
cytoplasmic vesicle	10	12	26	20	25	22	26	0.0223233	0.0605863	0.103216	0.717555	0.209242	0.105314	1.65124	1.21763	0.986254	0.144145	0.679351	0.977514
cell projection part	10	8	20	14	15	15	20	0.00410955	0.00120051	2.83353e-15	4.25321e-10	1.44429e-10	2.28804e-12	2.38621	2.92063	14.5477	9.37128	9.84035	11.6405
organelle envelope	9	6	28	27	32	26	32	0.418111	0.158376	0.750133	0.487661	0.484002	0.0112407	0.378709	0.800311	0.124862	0.311882	0.315153	1.94921
nucleoplasm	9	14	74	33	32	28	74	0.383892	0.132698	0.693307	0.430603	0.768714	0.00714641	0.415791	0.877135	0.159074	0.365923	0.114235	2.14591
envelope	9	6	28	27	32	26	32	0.0410256	0.339456	0.999986	0.389567	0.555716	0.0967605	1.38695	0.469216	5.86554e-06	0.409418	0.255147	1.0143
endoplasmic reticulum part	9	6	23	14	24	24	24	0.0362678	0.010785	5.11334e-15	1.38419e-07	2.2318e-07	8.14172e-14	1.44048	1.96718	14.2913	6.8588	6.65134	13.0893
cytoplasmic membrane-bounded vesicle	9	11	25	18	23	21	25	0.014476	0.242586	0.317922	0.172003	0.74633	0.00106718	1.83935	0.615134	0.497679	0.764464	0.127069	2.97176
synapse part	8	4	5	7	9	5	9	0.627513	0.370461	0.0565355	0.346487	0.79692	0.440734	0.202377	0.431257	1.24768	0.460313	0.0985852	0.355823
synapse	8	6	11	8	11	9	11	0.597333	0.698105	0.989399	0.293869	0.513163	0.389809	0.223783	0.156079	0.00462866	0.531846	0.289745	0.409148
nuclear outer membrane-endoplasmic reticulum membrane network	8	4	19	11	22	24	24	0.355615	0.113289	0.172626	0.147686	0.380228	0.0237823	0.44902	0.945813	0.762895	0.830662	0.419955	1.62375
endoplasmic reticulum membrane	8	4	19	10	21	23	23	0.0355963	0.543188	0.126602	0.000582472	5.98527e-06	5.63028e-05	1.4486	0.26505	0.897561	3.23472	5.22292	4.24947
cytoskeletal part	8	11	36	28	18	24	36	0.0231548	0.190646	0.355708	0.000102896	0.0370726	0.192562	1.63536	0.719773	0.448906	3.9876	1.43095	0.715429
cell surface	8	6	18	13	8	18	18	0.00451552	0.134061	0.690304	0.986651	0.16757	0.249314	2.34529	0.872696	0.16096	0.0058364	0.775804	0.603253
vacuole	7	5	18	13	6	12	18	0.828391	0.0441601	4.38516e-08	0.000544413	8.79121e-06	1.59138e-09	0.0817647	1.35497	7.35801	3.26407	5.05595	8.79823
somatodendritic compartment	7	8	16	8	12	11	16	0.582274	0.474044	8.95637e-14	1.72003e-06	4.85212e-06	5.58537e-09	0.234873	0.324181	13.0479	5.76446	5.31407	8.25295
nucleolus	7	19	84	50	45	30	84	0.378843	0.465779	0.418374	0.422177	0.418732	0.11435	0.421541	0.33182	0.378435	0.374506	0.378064	0.941762
neuronal cell body	7	5	9	2	9	7	9	0.337694	0.0740659	0.0377931	0.494	0.294589	0.0105216	0.471477	1.13038	1.42259	0.306273	0.530784	1.97792
mitochondrial part	7	5	24	20	33	22	33	0.279415	0.223976	0.952094	0.32488	0.318675	0.838184	0.55375	0.649798	0.0213201	0.488277	0.496652	0.0766605
mitochondrial envelope	7	4	18	16	22	18	22	0.232849	0.407468	0.166414	0.0734522	0.866638	0.576504	0.632927	0.389907	0.778809	1.134	0.0621623	0.239198
lytic vacuole	7	5	18	11	5	10	18	0.168337	0.253209	0.711024	0.387386	0.653197	0.548736	0.773821	0.596521	0.148116	0.411856	0.184956	0.260637
lysosome	7	5	18	11	5	10	18	0.158991	0.0944873	8.98173e-10	1.01768e-06	1.34791e-08	1.95455e-08	0.798627	1.02463	9.04664	5.99239	7.87034	7.70895
Golgi apparatus part	7	7	26	14	12	17	26	0.0541296	0.796281	0.660273	0.70887	0.0069895	0.000101131	1.26657	0.0989337	0.180277	0.149433	2.15555	3.99511
cell junction	7	6	21	16	9	13	21	0.0028438	0.502794	0.0175263	0.0133041	2.23954e-07	3.05886e-08	2.5461	0.29861	1.75631	1.87602	6.64984	7.51444
cell body	7	6	12	3	12	10	12	0.0012427	0.111304	0.161175	0.136608	0.470549	0.0203465	2.90563	0.953488	0.792703	0.864524	0.327395	1.69151
vesicle membrane	6	1	11	5	7	11	11	0.964199	0.260384	4.30714e-05	0.00104954	0.281015	0.00342245	0.0158335	0.584386	4.36581	2.979	0.55127	2.46566
mitochondrial membrane	6	3	18	16	22	17	22	0.271802	0.341384	0.206757	0.248673	0.0701427	0.185317	0.565747	0.466757	0.68454	0.604371	1.15402	0.732084
cytoplasmic vesicle part	6	3	13	8	9	13	13	0.0231548	0.190646	0.355708	0.000102896	0.0370726	0.192562	1.63536	0.719773	0.448906	3.9876	1.43095	0.715429
axon	6	6	8	6	6	4	8	2.66819e-05	0.017756	0.0089371	0.0301987	0.00425728	0.00148244	4.57378	1.75066	2.0488	1.52001	2.37087	2.82902
synaptic vesicle	5	3	3	2	4	1	5	0.67202	0.0585839	0.643657	0.245684	0.4271	0.519952	0.172618	1.23222	0.191346	0.609622	0.369471	0.284037
side of membrane	5	2	10	5	7	13	13	0.573559	0.306443	0.607501	0.255826	0.251941	0.88041	0.241422	0.513651	0.216453	0.592055	0.598702	0.055315
microtubule cytoskeleton	5	8	23	25	15	15	25	0.224651	0.00377068	7.79377e-17	3.36113e-08	1.09e-07	0.00188513	0.648492	2.42358	16.1083	7.47352	6.96257	2.72466
membrane raft	5	3	10	4	1	11	11	0.192231	0.0429999	8.7311e-12	0.00212235	0.00354856	0.0026916	0.716177	1.36653	11.0589	2.67318	2.44995	2.56999
Golgi membrane	5	6	20	9	8	14	20	0.0550904	0.104429	0.0280405	0.736669	0.479567	0.00581082	1.25892	0.981181	1.55221	0.132727	0.319151	2.23576
endosome membrane	5	5	12	4	7	7	12	0.0410214	0.282423	0.621172	0.485993	0.00569454	0.000121375	1.38699	0.549099	0.206788	0.31337	2.24454	3.91587
endosomal part	5	5	12	5	7	8	12	0.0374001	0.913753	0.306115	0.658073	0.318675	0.00654739	1.42713	0.0391714	0.514115	0.181726	0.496652	2.18393
dendrite	5	5	10	7	7	9	10	0.0269488	0.0441466	0.733953	0.237394	0.664119	0.123533	1.56946	1.3551	0.134332	0.62453	0.177754	0.908217
cytoplasmic vesicle membrane	5	1	11	5	7	11	11	0.0231548	0.046356	0.806755	0.551954	0.842249	0.781777	1.63536	1.33389	0.0932583	0.258097	0.0745593	0.106917
ribonucleoprotein complex	4	6	51	11	7	12	51	0.5276	0.627451	0.717933	0.191044	0.389779	0.554656	0.277695	0.20242	0.143916	0.718866	0.409182	0.255976
organelle inner membrane	4	4	15	12	18	13	18	0.436628	0.0145578	9.7642e-14	6.99967e-07	0.00447824	1.53396e-07	0.359888	1.83691	13.0104	6.15492	2.34889	6.81419
mitochondrial matrix	4	4	10	7	17	7	17	0.264498	0.379978	0.126126	0.360403	0.355629	0.0128292	0.577578	0.420241	0.899196	0.443212	0.449003	1.8918
microtubule organizing center	4	4	16	12	5	6	16	0.230041	0.0771019	2.4451e-13	0.000253256	0.00480514	3.69371e-05	0.638194	1.11293	12.6117	3.59644	2.31829	4.43254
external side of plasma membrane	4	2	6	3	3	10	10	0.0432076	0.061565	0.639692	0.175727	0.678482	0.270086	1.36444	1.21067	0.194029	0.755163	0.168461	0.568498
centrosome	4	4	13	10	3	5	13	0.00622567	0.153763	0.802777	0.593767	0.206603	0.243974	2.20581	0.813148	0.0954048	0.226384	0.684864	0.612656
synaptic vesicle membrane	3	1	1	1	1	1	3	0.676037	0.773275	0.996425	0.252561	0.656955	0.5273	0.170029	0.111666	0.00155523	0.597633	0.182464	0.277942
site of polarized growth	3	3	2	2	1	1	3	0.577494	0.0423816	0.742982	0.232589	0.692332	0.524273	0.238453	1.37282	0.129022	0.63341	0.159686	0.280442
secretory granule	3	2	9	4	2	7	9	0.573559	0.306443	1.32083e-13	0.474784	0.113365	0.160394	0.241422	0.513651	12.8792	0.323504	0.945521	0.794812
receptor complex	3	1	11	5	5	2	11	0.514549	0.00238155	3.45682e-17	5.08931e-06	7.55234e-06	0.000607676	0.288573	2.62314	16.4613	5.29334	5.12192	3.21633
plasma membrane region	3	7	10	10	9	8	10	0.478881	0.210019	0.104204	0.587039	0.860582	0.480071	0.319773	0.677742	0.982114	0.231333	0.0652076	0.318694
peroxisome	3	2	4	9	5	3	9	0.465944	0.198367	0.373943	0.293692	0.849854	0.00476067	0.331667	0.70253	0.427195	0.532107	0.0706555	2.32233
neuron projection terminus	3	1	4	2	1	2	4	0.325841	0.0684647	0.358624	0.0265184	0.467473	0.329804	0.486994	1.16453	0.445361	1.57645	0.330243	0.481744
mitochondrial inner membrane	3	3	12	12	18	12	18	0.233022	0.0330125	0.476921	0.768151	0.297802	0.00813888	0.632603	1.48132	0.321553	0.114553	0.526072	2.08944
microbody	3	2	4	9	5	3	9	0.215145	0.0278019	0.430126	0.741379	0.265288	0.00610843	0.667269	1.55593	0.366404	0.12996	0.576283	2.21407
late endosome	3	3	9	2	3	7	9	0.133584	0.25847	0.0657379	0.0171184	3.11348e-05	0.00132239	0.874246	0.587589	1.18218	1.76654	4.50675	2.87864
growth cone	3	3	2	2	1	1	3	0.0632636	0.104939	0.684341	0.0315103	0.386818	0.0348389	1.19885	0.979064	0.164728	1.50155	0.412493	1.45794
endocytic vesicle	3	1	6	4	5	4	6	0.0308779	0.0169029	1.69779e-19	5.34877e-10	1.24652e-09	1.04952e-11	1.51035	1.77204	18.7701	9.27175	8.9043	10.979
coated vesicle	3	1	6	4	5	10	10	0.00932013	0.20073	0.0189973	0.196088	0.518248	0.000189005	2.03058	0.697389	1.72131	0.707549	0.285463	3.72353
cilium	3	4	5	7	7	3	7	0.00840744	0.0842742	0.472981	0.972137	0.0474679	0.0630458	2.07534	1.07431	0.325157	0.0122727	1.3236	1.20034
cell projection membrane	3	1	7	7	7	9	9	0.003592	0.109932	0.359041	0.222499	0.141322	0.0403572	2.44466	0.958877	0.444856	0.652672	0.84979	1.39408
axon part	3	3	3	4	5	1	5	0.000274844	0.0397811	0.540782	0.518631	0.0943871	0.760841	3.56091	1.40032	0.266978	0.285142	1.02509	0.118706
vesicle lumen	2	1	1	2	1	1	2	0.94201	0.16425	7.29191e-05	0.000378361	0.140725	0.00450511	0.0259447	0.784495	4.13716	3.42209	0.85163	2.34629
vacuolar part	2	4	12	6	6	9	12	0.819546	0.655716	0.847511	0.407886	0.14071	0.0011509	0.0864269	0.183284	0.0718547	0.389462	0.851676	2.93896
vacuolar membrane	2	4	11	4	5	8	11	0.782242	0.321083	6.59289e-06	0.0137901	0.355506	0.173164	0.106659	0.493383	5.18092	1.86043	0.449154	0.761543
transporter complex	2	2	6	6	5	4	6	0.7605	0.150093	0.0533048	0.0389745	0.577476	0.0785553	0.118901	0.823639	1.27323	1.40922	0.238466	1.10482
transport vesicle	2	1	4	1	3	5	5	0.722942	0.0295411	3.50928e-16	0.000458416	0.000217811	1.16046e-09	0.140897	1.52957	15.4548	3.33874	3.66192	8.93537
transmembrane transporter complex	2	2	6	5	3	3	6	0.704045	0.212726	0.717467	0.49924	0.706926	0.951871	0.1524	0.672179	0.144198	0.30169	0.150626	0.021422
spindle	2	4	7	8	4	4	8	0.595679	0.115637	0.160844	0.138978	0.2869	0.0743393	0.224987	0.936903	0.793595	0.857053	0.54227	1.12878
sarcomere	2	2	4	2	4	7	7	0.550471	0.435515	0.000927308	0.322911	0.650163	0.040626	0.259265	0.360997	3.03278	0.490918	0.186978	1.3912
proteinaceous extracellular matrix	2	4	3	6	5	3	6	0.509883	0.239413	0.141639	0.635786	0.884177	0.258475	0.29253	0.620853	0.848818	0.196689	0.0534608	0.587581
perinuclear region of cytoplasm	2	6	20	14	8	11	20	0.457924	0.22973	0.44315	0.00225881	0.359541	0.141122	0.339206	0.638783	0.35345	2.64612	0.444252	0.850405
nucleoplasm part	2	5	33	16	10	10	33	0.391602	0.53203	0.661876	0.388967	0.774674	0.654069	0.407155	0.274064	0.179223	0.410087	0.110881	0.184376
nuclear envelope	2	3	10	12	11	8	12	0.342123	0.474854	0.72018	0.501852	0.709059	0.805658	0.465817	0.32344	0.142559	0.299425	0.149318	0.0938493
nuclear body	2	1	17	8	3	9	17	0.341388	0.253186	0.302918	0.0462604	0.705266	0.0399955	0.466752	0.596561	0.518675	1.33479	0.151647	1.39799
myofibril	2	4	5	2	4	7	7	0.292275	0.365654	0.822344	0.280544	0.648316	0.577428	0.534209	0.43693	0.0849466	0.551999	0.188213	0.238502
lysosomal membrane	2	4	11	2	4	6	11	0.13574	0.26198	0.184092	0.0792353	0.938301	0.544568	0.867291	0.581732	0.734965	1.10108	0.0276576	0.263948
ion channel complex	2	2	5	4	3	2	5	0.130525	0.564494	0.0930282	0.569755	0.851698	0.0717972	0.884306	0.248341	1.03139	0.244312	0.0697144	1.14389
extracellular matrix	2	6	8	8	5	5	8	0.0450987	0.0110806	2.48088e-18	1.81261e-10	4.24348e-10	1.86217e-12	1.34584	1.95544	17.6054	9.7417	9.37228	11.73
endocytic vesicle membrane	2	1	6	2	1	4	6	0.0314545	0.605364	0.392534	0.427497	0.284876	0.00650793	1.50232	0.217984	0.406123	0.369066	0.545344	2.18656
early endosome	2	2	7	5	2	4	7	0.0271275	0.653127	0.32681	0.581382	0.246614	0.00032706	1.56659	0.185002	0.485704	0.235539	0.607983	3.48537
contractile fiber part	2	3	5	2	4	7	7	0.0125623	0.922241	0.353514	0.692865	0.356059	0.00876356	1.90093	0.0351554	0.451593	0.159352	0.448479	2.05732
contractile fiber	2	4	5	2	4	7	7	0.00953335	0.200786	0.0485341	0.0288604	0.718123	0.0155061	2.02075	0.697266	1.31395	1.5397	0.143801	1.8095
clathrin-coated vesicle	2	1	6	4	3	6	6	0.00876069	0.30032	0.185032	0.09016	0.177555	0.851547	2.05746	0.522416	0.732752	1.04499	0.750666	0.0697913
cell cortex	2	2	8	4	4	7	8	0.0017042	0.124247	0.236882	0.121848	0.500681	0.0362645	2.76848	0.905714	0.625468	0.914181	0.300439	1.44052
cation channel complex	2	2	3	3	2	2	3	0.0010089	0.0204709	0.0340628	0.225351	0.218595	0.0102687	2.99615	1.68886	1.46772	0.64714	0.660359	1.98848
axon terminus	2	1	3	2	1	1	3	0.000347842	0.107442	0.199117	0.00585225	0.0869851	0.108346	3.45862	0.968825	0.700892	2.23268	1.06056	0.965189
apical part of cell	2	5	7	6	5	6	7	1.09126e-05	0.00576144	9.36734e-07	0.000348602	0.000157823	1.37219e-08	4.96207	2.23947	6.02838	3.45767	3.80183	7.86259
apical plasma membrane	2	5	5	5	4	4	5	1.09126e-05	0.00576144	9.36734e-07	0.000348602	0.000157823	1.37219e-08	4.96207	2.23947	6.02838	3.45767	3.80183	7.86259
anchored component of membrane	2	3	2	1	1	2	3	4.65607e-06	0.0208973	2.04487e-05	0.00207558	0.00106858	1.48335e-05	5.33198	1.67991	4.68933	2.68286	2.97119	4.82876
actin cytoskeleton	2	3	20	7	5	9	20	2.17159e-06	0.000908741	1.11746e-05	0.00108488	4.36753e-06	3.42167e-08	5.66322	3.04156	4.95177	2.96462	5.35976	7.46576
Z disc	1	2	2	2	1	5	5	0.97621	0.207355	2.83179e-06	0.147024	0.00171827	0.00206265	0.0104569	0.683286	5.54794	0.832613	2.76491	2.68557
ubiquitin ligase complex	1	2	8	5	4	6	8	0.769029	0.0175104	1.27332e-09	5.91924e-06	0.000188936	0.0371435	0.114057	1.7567	8.89506	5.22773	3.72369	1.43012
transferase complex	1	7	29	12	10	13	29	0.686513	0.448338	0.213693	0.0620345	0.0602264	0.546588	0.163351	0.348394	0.670211	1.20737	1.22021	0.26234
trans-Golgi network	1	1	3	4	3	2	4	0.686513	0.448338	8.37451e-13	0.462107	0.863507	0.0681449	0.163351	0.348394	12.077	0.335257	0.0637344	1.16657
synaptic membrane	1	1	1	5	3	3	5	0.658271	0.410015	0.0848563	0.223146	0.833179	0.495026	0.181596	0.3872	1.07132	0.65141	0.0792616	0.305372
sarcolemma	1	3	3	2	1	7	7	0.544684	0.274923	0.0417429	0.0901364	0.210341	0.0136648	0.263855	0.560789	1.37942	1.0451	0.677075	1.8644
ribosome	1	2	29	4	2	6	29	0.539058	0.639302	0.00166628	0.679922	0.676217	0.0435263	0.268364	0.194294	2.77825	0.167541	0.169914	1.36125
ribosomal subunit	1	2	27	3	2	3	27	0.538877	0.322726	3.76505e-13	2.24196e-07	3.15577e-06	8.2317e-09	0.26851	0.491166	12.4242	6.64937	5.50089	8.08451
replication fork	1	1	4	1	2	2	4	0.519774	0.399962	0.358628	0.00698271	0.0165511	0.0687817	0.284185	0.397981	0.445356	2.15598	1.78117	1.16253
postsynaptic membrane	1	1	1	4	3	3	4	0.493583	0.223698	0.120965	0.610367	0.872136	0.502609	0.30664	0.650339	0.91734	0.214409	0.0594156	0.29877
organelle envelope lumen	1	1	3	2	4	3	4	0.432194	0.0383895	0.531134	0.511005	0.819298	0.000530203	0.364321	1.41579	0.274796	0.291574	0.0865581	3.27556
nuclear speck	1	1	11	2	2	5	11	0.374487	0.223465	6.16442e-14	0.338595	0.826842	0.08627	0.426563	0.65079	13.2101	0.470319	0.0825774	1.06414
nuclear membrane	1	2	8	7	7	3	8	0.353671	0.0217556	0.602481	0.110387	0.188151	0.156744	0.4514	1.66243	0.220057	0.957081	0.725494	0.804809
mitochondrial intermembrane space	1	1	3	2	3	2	3	0.262958	0.415689	0.175703	0.00845172	8.4904e-06	0.00173801	0.580114	0.381232	0.75522	2.07305	5.07107	2.75995
microtubule	1	2	6	6	8	12	12	0.216428	0.274662	0.0324373	0.524055	0.166228	0.122344	0.664686	0.561201	1.48896	0.280623	0.779296	0.912418
intermediate filament cytoskeleton	1	3	5	4	3	1	5	0.0834613	0.00339417	1.10048e-16	7.197e-08	1.07594e-07	0.000875116	1.07851	2.46927	15.9584	7.14285	6.96821	3.05793
I band	1	2	2	2	2	5	5	0.0711616	0.201343	0.0393347	0.213214	0.410462	0.00940742	1.14775	0.696062	1.40522	0.671185	0.386727	2.02653
Golgi stack	1	2	4	3	1	6	6	0.0621479	0.133145	0.205816	0.167212	3.06005e-06	0.078643	1.20657	0.875676	0.686521	0.776732	5.51427	1.10434
focal adhesion	1	2	6	2	1	2	6	0.0513909	0.669109	0.234722	0.247806	0.108393	4.79859e-05	1.28911	0.174503	0.629446	0.605888	0.965	4.31889
endoplasmic reticulum lumen	1	2	4	4	4	1	4	0.0345643	0.537818	0.120974	0.000536465	5.35672e-06	5.14846e-05	1.46137	0.269364	0.917306	3.27046	5.2711	4.28832
cytosolic part	1	2	26	3	5	4	26	0.0261628	0.352043	0.116868	0.0259124	4.24738e-09	3.10166e-05	1.58232	0.453404	0.932304	1.58649	8.37188	4.50841
cytoplasmic membrane-bounded vesicle lumen	1	1	1	2	1	1	2	0.0146489	0.490997	0.247739	0.459568	0.787849	0.36259	1.83419	0.308921	0.606006	0.33765	0.103557	0.440584
cullin-RING ubiquitin ligase complex	1	2	4	3	2	4	4	0.0137232	0.0223504	6.11129e-22	0.000328494	1.03858e-08	2.22384e-11	1.86254	1.65071	21.2139	3.48347	7.98356	10.6529
ciliary part	1	4	5	5	4	3	5	0.00752778	0.0456098	0.00672287	0.00861502	0.0160232	9.49201e-07	2.12333	1.34094	2.17245	2.06474	1.79525	6.02264
chromosome	1	6	34	21	12	17	34	0.00742858	0.0257304	0.615071	0.416618	0.410222	0.616522	2.12909	1.58955	0.211075	0.380262	0.386981	0.210052
chromosomal part	1	6	30	20	12	15	30	0.00712962	0.209966	0.0768734	0.494	0.974158	0.000219471	2.14693	0.677852	1.11422	0.306273	0.0113705	3.65862
cell-substrate adherens junction	1	2	6	2	1	2	6	0.00544762	0.148654	0.0198963	0.0599986	0.768769	0.0402009	2.26379	0.827822	1.70123	1.22186	0.114204	1.39576
cell-substrate junction	1	2	6	2	1	3	6	0.00544762	0.148654	0.0198963	0.0599986	0.768769	0.0402009	2.26379	0.827822	1.70123	1.22186	0.114204	1.39576
cell cortex part	1	1	3	2	2	3	3	0.00224461	0.290046	0.727583	0.54707	0.544557	0.47706	2.64886	0.537533	0.138118	0.261957	0.263957	0.321427
catalytic complex	1	7	40	15	22	19	40	0.000909887	0.271385	0.972009	0.406707	0.153195	0.559071	3.04101	0.566414	0.0123296	0.390718	0.814754	0.252533
basolateral plasma membrane	1	3	7	5	4	5	7	0.000593209	0.0240506	6.27866e-11	5.53865e-09	8.3477e-14	1.04037e-16	3.22679	1.61887	10.2021	8.2566	13.0784	15.9828
anchoring junction	1	2	9	5	2	3	9	1.03318e-05	0.00554818	8.23875e-07	0.000324063	0.000146121	1.23069e-08	4.98582	2.25585	6.08414	3.48937	3.83529	7.90985
adherens junction	1	2	9	4	2	3	9	3.23075e-06	0.00108457	7.72009e-06	0.00212572	5.28825e-06	2.21883e-08	5.4907	2.96474	5.11238	2.67249	5.27669	7.65388
